# Supplementary material for: A novel prognostic signature of cuproptosis-related genes and the prognostic value of FDX1 in gliomas
Source: Front Genet. 2022 Dec 12;13:992995. doi: 10.3389/fgene.2022.992995 (PMC9792093; doi:10.3389/fgene.2022.992995)
Supplement: Supplementary file 2 [file Table3.XLSX]

## Sheet: Sheet 1
Table S4 Enrichment analysis
ONTOLOGY	ID	Description	GeneRatio	BgRatio	pvalue	p.adjust	qvalue	geneID	Count
BP	GO:0030198	extracellular matrix organization	69/1024	368/18670	1.27302e-19	6.7152e-16	5.05457e-16	AEBP1/ANXA2/BCL3/BGN/SERPINH1/CD44/COL1A1/COL1A2/COL3A1/COL4A1/COL4A2/COL5A1/COL5A2/COL6A2/COL8A1/COL8A2/CTSS/ECM2/FMOD/FN1/HAS2/HSPG2/TNC/IBSP/ICAM1/ITGA3/ITGA5/ITGB2/ITGB4/LAMB1/LAMC1/LCP1/LOX/LOXL1/LOXL2/LUM/MFAP2/MFAP4/MMP2/MMP7/MMP9/MMP14/MMP19/TNFRSF11B/SERPINE1/PLOD2/PTX3/SFRP2/SPP1/TGFB2/TGFBI/THBS1/TIMP1/ICAM5/TNFRSF1A/TNR/VCAM1/ADAM12/FBLN5/PDPN/POSTN/EMILIN1/EFEMP2/SMPD3/FERMT1/HPSE2/C…	69
BP	GO:0043062	extracellular structure organization	73/1024	422/18670	1.25004e-18	3.29697e-15	2.48165e-15	AEBP1/ANXA2/APOC2/BCL3/BGN/SERPINH1/CD44/COL1A1/COL1A2/COL3A1/COL4A1/COL4A2/COL5A1/COL5A2/COL6A2/COL8A1/COL8A2/CTSS/ECM2/FMOD/FN1/HAS2/HSPG2/TNC/IBSP/ICAM1/ITGA3/ITGA5/ITGB2/ITGB4/LAMB1/LAMC1/LCP1/LOX/LOXL1/LOXL2/LUM/MFAP2/MFAP4/MMP2/MMP7/MMP9/MMP14/MMP19/TNFRSF11B/SERPINE1/PLA2G2A/PLOD2/PTX3/SDC1/SFRP2/SPP1/TGFB2/TGFBI/THBS1/TIMP1/ICAM5/TNFRSF1A/TNR/VCAM1/ADAM12/FBLN5/PDPN/POSTN/EMILIN1/EFEMP2/S…	73
BP	GO:0060333	interferon-gamma-mediated signaling pathway	32/1024	91/18670	4.60247e-18	8.09267e-15	6.09141e-15	B2M/CAMK2A/CD44/FCGR1A/GBP1/GBP2/HLA-A/HLA-B/HLA-C/HLA-DPA1/HLA-DPB1/HLA-DQA1/HLA-DQA2/HLA-DQB1/HLA-DQB2/HLA-DRA/HLA-DRB1/HLA-DRB5/ICAM1/IFNGR2/IRF1/CIITA/OAS1/OAS2/SP100/VCAM1/OASL/SOCS1/SOCS3/NMI/TRIM22/PARP9	32
BP	GO:0034341	response to interferon-gamma	45/1024	199/18670	2.23825e-16	2.95169e-13	2.22176e-13	AIF1/B2M/BST2/CAMK2A/CASP1/CD44/CD58/FCGR1A/GBP1/GBP2/GBP3/HLA-A/HLA-B/HLA-C/HLA-DPA1/HLA-DPB1/HLA-DQA1/HLA-DQA2/HLA-DQB1/HLA-DQB2/HLA-DRA/HLA-DRB1/HLA-DRB5/ICAM1/IFNGR2/IRF1/CIITA/CITED1/OAS1/OAS2/CCL2/CCL5/SLC11A1/SP100/STXBP1/TLR2/VCAM1/VIM/ZYX/OASL/SOCS1/SOCS3/NMI/TRIM22/PARP9	45
BP	GO:0042119	neutrophil activation	76/1024	498/18670	3.51508e-16	3.70841e-13	2.79134e-13	SERPINA3/ALDOC/ALOX5/ANXA2/B2M/BST2/C3/C3AR1/C5AR1/CD14/CD44/CD53/CD58/CD63/CTSC/CHI3L1/CTSS/CTSZ/CYBA/CYBB/SERPINB1/F2RL1/FABP5/FCER1G/FCGR2A/FCGR2B/FPR1/FTL/FUCA2/HP/HSPA6/CXCL8/IL18/ITGB2/LAIR1/LGALS3/LTF/LYZ/MMP9/OLR1/SERPINA1/PLAU/PLAUR/PTPRC/PTX3/PYGL/RAB3A/RNASE2/RNASE3/S100A8/S100A9/S100A11/CCL5/SLC11A1/SLPI/SNAP25/TLR2/TNFAIP6/TYROBP/VAMP8/IQGAP1/GGH/GMFG/ATP8A1/NPC2/IQGAP2/FGL2/GLIPR1/C…	76
BP	GO:0071346	cellular response to interferon-gamma	42/1024	180/18670	6.87354e-16	6.04299e-13	4.5486e-13	AIF1/B2M/CAMK2A/CASP1/CD44/CD58/FCGR1A/GBP1/GBP2/GBP3/HLA-A/HLA-B/HLA-C/HLA-DPA1/HLA-DPB1/HLA-DQA1/HLA-DQA2/HLA-DQB1/HLA-DQB2/HLA-DRA/HLA-DRB1/HLA-DRB5/ICAM1/IFNGR2/IRF1/CIITA/OAS1/OAS2/CCL2/CCL5/SP100/STXBP1/TLR2/VCAM1/VIM/ZYX/OASL/SOCS1/SOCS3/NMI/TRIM22/PARP9	42
BP	GO:0043312	neutrophil degranulation	71/1024	485/18670	2.97412e-14	2.16452e-11	1.62925e-11	SERPINA3/ALDOC/ALOX5/ANXA2/B2M/BST2/C3/C3AR1/C5AR1/CD14/CD44/CD53/CD58/CD63/CTSC/CHI3L1/CTSS/CTSZ/CYBA/CYBB/SERPINB1/FABP5/FCER1G/FCGR2A/FPR1/FTL/FUCA2/HP/HSPA6/ITGB2/LAIR1/LGALS3/LTF/LYZ/MMP9/OLR1/SERPINA1/PLAU/PLAUR/PTPRC/PTX3/PYGL/RAB3A/RNASE2/RNASE3/S100A8/S100A9/S100A11/SLC11A1/SLPI/SNAP25/TLR2/TNFAIP6/TYROBP/VAMP8/IQGAP1/GGH/GMFG/ATP8A1/NPC2/IQGAP2/FGL2/GLIPR1/CD300A/CD93/CLEC5A/SIGLEC9/GPR…	71
BP	GO:0019882	antigen processing and presentation	45/1024	226/18670	3.28373e-14	2.16452e-11	1.62925e-11	B2M/CD74/CTSS/CYBA/CYBB/DYNC1I1/FCER1G/FCGR1A/FCGR2B/HFE/HLA-A/HLA-B/HLA-C/HLA-DMA/HLA-DMB/HLA-DOA/HLA-DPA1/HLA-DPB1/HLA-DQA1/HLA-DQA2/HLA-DQB1/HLA-DQB2/HLA-DRA/HLA-DRB1/HLA-DRB5/ICAM1/KIF5A/NCF4/PSMB8/PSMB9/SH3GL2/SLC11A1/SPTBN2/THBS1/VAMP8/KIF23/FGL2/RAB32/KIF2C/KIF4A/KIF26A/TREM2/KIF18A/RAB34/RAB3C	45
BP	GO:0002283	neutrophil activation involved in immune response	71/1024	488/18670	4.07383e-14	2.16452e-11	1.62925e-11	SERPINA3/ALDOC/ALOX5/ANXA2/B2M/BST2/C3/C3AR1/C5AR1/CD14/CD44/CD53/CD58/CD63/CTSC/CHI3L1/CTSS/CTSZ/CYBA/CYBB/SERPINB1/FABP5/FCER1G/FCGR2A/FPR1/FTL/FUCA2/HP/HSPA6/ITGB2/LAIR1/LGALS3/LTF/LYZ/MMP9/OLR1/SERPINA1/PLAU/PLAUR/PTPRC/PTX3/PYGL/RAB3A/RNASE2/RNASE3/S100A8/S100A9/S100A11/SLC11A1/SLPI/SNAP25/TLR2/TNFAIP6/TYROBP/VAMP8/IQGAP1/GGH/GMFG/ATP8A1/NPC2/IQGAP2/FGL2/GLIPR1/CD300A/CD93/CLEC5A/SIGLEC9/GPR…	71
BP	GO:0002446	neutrophil mediated immunity	72/1024	499/18670	4.10336e-14	2.16452e-11	1.62925e-11	SERPINA3/ALDOC/ALOX5/ANXA2/B2M/BST2/C3/C3AR1/C5AR1/CD14/CD44/CD53/CD58/CD63/CTSC/CHI3L1/CTSS/CTSZ/CYBA/CYBB/SERPINB1/F2RL1/FABP5/FCER1G/FCGR2A/FPR1/FTL/FUCA2/HP/HSPA6/ITGB2/LAIR1/LGALS3/LTF/LYZ/MMP9/OLR1/SERPINA1/PLAU/PLAUR/PTPRC/PTX3/PYGL/RAB3A/RNASE2/RNASE3/S100A8/S100A9/S100A11/SLC11A1/SLPI/SNAP25/TLR2/TNFAIP6/TYROBP/VAMP8/IQGAP1/GGH/GMFG/ATP8A1/NPC2/IQGAP2/FGL2/GLIPR1/CD300A/CD93/CLEC5A/SIGLE…	72
BP	GO:0048002	antigen processing and presentation of peptide antigen	39/1024	189/18670	5.19529e-13	2.49138e-10	1.87527e-10	B2M/CD74/CTSS/CYBA/CYBB/DYNC1I1/FCER1G/FCGR1A/FCGR2B/HFE/HLA-A/HLA-B/HLA-C/HLA-DMA/HLA-DMB/HLA-DOA/HLA-DPA1/HLA-DPB1/HLA-DQA1/HLA-DQA2/HLA-DQB1/HLA-DQB2/HLA-DRA/HLA-DRB1/HLA-DRB5/KIF5A/NCF4/PSMB8/PSMB9/SH3GL2/SLC11A1/SPTBN2/VAMP8/KIF23/KIF2C/KIF4A/KIF26A/TREM2/KIF18A	39
BP	GO:0002504	antigen processing and presentation of peptide or polysaccharide antigen via MHC class II	27/1024	102/18670	4.40147e-12	1.82294e-09	1.37214e-09	CD74/CTSS/DYNC1I1/FCER1G/FCGR2B/HLA-DMA/HLA-DMB/HLA-DOA/HLA-DPA1/HLA-DPB1/HLA-DQA1/HLA-DQA2/HLA-DQB1/HLA-DQB2/HLA-DRA/HLA-DRB1/HLA-DRB5/KIF5A/SH3GL2/SPTBN2/THBS1/KIF23/KIF2C/KIF4A/KIF26A/TREM2/KIF18A	27
BP	GO:0002478	antigen processing and presentation of exogenous peptide antigen	36/1024	175/18670	4.49254e-12	1.82294e-09	1.37214e-09	B2M/CD74/CTSS/CYBA/CYBB/DYNC1I1/FCER1G/FCGR1A/FCGR2B/HLA-A/HLA-B/HLA-C/HLA-DMA/HLA-DMB/HLA-DOA/HLA-DPA1/HLA-DPB1/HLA-DQA1/HLA-DQA2/HLA-DQB1/HLA-DQB2/HLA-DRA/HLA-DRB1/HLA-DRB5/KIF5A/NCF4/PSMB8/PSMB9/SH3GL2/SPTBN2/VAMP8/KIF23/KIF2C/KIF4A/KIF26A/KIF18A	36
BP	GO:0050808	synapse organization	59/1024	408/18670	7.97546e-12	3.00504e-09	2.26191e-09	ACTN1/C1QA/C1QB/C1QC/C3/C5AR1/CBLN1/CDC20/CHRNB2/COL4A1/FCGR2B/GABRA1/GABRB2/GABRB3/GABRG2/GAP43/GRIN1/TNC/IL1RAP/ITGA3/L1CAM/NEFH/NEFL/OXTR/PAK3/RAB3A/SLIT1/SNCB/SNCG/SPTBN2/SYN1/TLR2/TNR/WNT7B/CDK5R1/BSN/INA/NEURL1/ARHGAP44/CACNG2/SHANK2/UNC13A/ARC/CUX2/SEZ6L/FLRT1/DNM3/SRPX2/SHANK1/TREM2/DLGAP3/CAMKV/SRCIN1/NTNG2/SLITRK1/CBLN2/AMIGO2/LRTM2/SHISA7	59
BP	GO:0050900	leukocyte migration	67/1024	499/18670	9.32377e-12	3.27886e-09	2.46802e-09	AIF1/ANGPT2/ANXA1/C3AR1/C5AR1/CAV1/CD2/CD44/CD48/CD58/CD74/CHGA/CCR1/CCR5/COL1A1/COL1A2/GPR183/F2RL1/FCER1G/FOXJ1/FN1/HMOX1/HOXA7/HRH1/ICAM1/CXCL8/CXCL10/ITGA3/ITGA5/ITGB2/L1CAM/LGALS3/LYN/MAG/MDK/CD99/CXCL9/MMP14/MSN/OLR1/SERPINE1/PROS1/RAC2/RARRES2/S100A8/S100A9/SAA1/CCL2/CCL5/CXCL11/SDC1/TGFB2/THBS1/VCAM1/VEGFA/CXCR4/SLC7A7/SLC16A3/VAV3/EMILIN1/CD300A/TREM2/TREM1/SMPD3/SLAMF8/PDGFD/PLVAP	67
BP	GO:0019884	antigen processing and presentation of exogenous antigen	36/1024	182/18670	1.49328e-11	4.92315e-09	3.70569e-09	B2M/CD74/CTSS/CYBA/CYBB/DYNC1I1/FCER1G/FCGR1A/FCGR2B/HLA-A/HLA-B/HLA-C/HLA-DMA/HLA-DMB/HLA-DOA/HLA-DPA1/HLA-DPB1/HLA-DQA1/HLA-DQA2/HLA-DQB1/HLA-DQB2/HLA-DRA/HLA-DRB1/HLA-DRB5/KIF5A/NCF4/PSMB8/PSMB9/SH3GL2/SPTBN2/VAMP8/KIF23/KIF2C/KIF4A/KIF26A/KIF18A	36
BP	GO:0002495	antigen processing and presentation of peptide antigen via MHC class II	26/1024	101/18670	2.18231e-11	6.77158e-09	5.09701e-09	CD74/CTSS/DYNC1I1/FCER1G/FCGR2B/HLA-DMA/HLA-DMB/HLA-DOA/HLA-DPA1/HLA-DPB1/HLA-DQA1/HLA-DQA2/HLA-DQB1/HLA-DQB2/HLA-DRA/HLA-DRB1/HLA-DRB5/KIF5A/SH3GL2/SPTBN2/KIF23/KIF2C/KIF4A/KIF26A/TREM2/KIF18A	26
BP	GO:0017157	regulation of exocytosis	39/1024	217/18670	4.6062e-11	1.28348e-08	9.66083e-09	ANXA1/CAMK2A/CHRNA4/CHRNB2/F2RL1/FCER1G/FCGR2B/HMOX1/HTR2A/IL13RA2/ITGB2/KCNB1/LYN/PRKCB/PRKCG/RAB3A/RAC2/SDC1/STXBP1/SYN1/SYP/SYT1/SYT4/VSNL1/VAMP8/CACNA1I/CDK5R2/RIMS2/CPLX2/CPLX1/RAPGEF4/CD300A/STXBP6/SMPD3/SYT13/STX1B/RAB3C/GRIN3A/LGI3	39
BP	GO:0002576	platelet degranulation	29/1024	128/18670	4.62296e-11	1.28348e-08	9.66083e-09	SERPINA3/ACTN1/ANXA5/SERPING1/CD63/F5/F13A1/FCER1G/FLNA/FN1/LYN/SERPINE1/SERPINA1/PLEK/SRGN/PROS1/RARRES2/STXBP1/TF/TGFB2/LEFTY2/THBS1/TIMP1/TMSB4X/VEGFA/TAGLN2/LHFPL2/SCG3/FERMT3	29
BP	GO:0019886	antigen processing and presentation of exogenous peptide antigen via MHC class II	25/1024	98/18670	6.55247e-11	1.72822e-08	1.30084e-08	CD74/CTSS/DYNC1I1/FCER1G/FCGR2B/HLA-DMA/HLA-DMB/HLA-DOA/HLA-DPA1/HLA-DPB1/HLA-DQA1/HLA-DQA2/HLA-DQB1/HLA-DQB2/HLA-DRA/HLA-DRB1/HLA-DRB5/KIF5A/SH3GL2/SPTBN2/KIF23/KIF2C/KIF4A/KIF26A/KIF18A	25
BP	GO:0031589	cell-substrate adhesion	52/1024	354/18670	7.9034e-11	1.98526e-08	1.49432e-08	ACTN1/JAG1/ANGPT2/CD44/CD63/COL1A1/COL3A1/COL8A1/ECM2/FLNA/FN1/GBP1/HAS2/HOXA7/HSPG2/ITGA3/ITGA5/ITGB2/ITGB4/L1CAM/LAMB1/LAMC1/LGALS1/MDK/MMP14/SERPINE1/PLAU/RAC2/S100A10/SPOCK1/THBS1/TRIP6/VCAM1/VEGFA/ZYX/FZD7/IQGAP1/FBLN5/PDPN/POSTN/EMILIN1/TNFRSF12A/FERMT1/LIMS2/AJAP1/CAMSAP3/SRCIN1/FERMT3/EMILIN2/EMILIN3/COL26A1/NPNT	52
BP	GO:1903305	regulation of regulated secretory pathway	31/1024	160/18670	6.61245e-10	1.58549e-07	1.1934e-07	CAMK2A/CHRNA4/CHRNB2/F2RL1/FCER1G/FCGR2B/HMOX1/HTR2A/IL13RA2/ITGB2/KCNB1/LYN/PRKCB/PRKCG/RAB3A/RAC2/STXBP1/SYN1/SYP/SYT1/SYT4/VAMP8/CACNA1I/CDK5R2/RIMS2/CPLX2/CPLX1/CD300A/SYT13/STX1B/GRIN3A	31
BP	GO:0097529	myeloid leukocyte migration	36/1024	210/18670	9.90757e-10	2.27228e-07	1.71036e-07	AIF1/ANXA1/C3AR1/C5AR1/CD74/CHGA/CCR1/FCER1G/HRH1/CXCL8/CXCL10/ITGB2/LGALS3/LYN/MDK/CD99/CXCL9/MMP14/SERPINE1/RAC2/RARRES2/S100A8/S100A9/SAA1/CCL2/CCL5/CXCL11/TGFB2/THBS1/VEGFA/VAV3/EMILIN1/CD300A/TREM2/SLAMF8/PDGFD	36
BP	GO:0045785	positive regulation of cell adhesion	54/1024	403/18670	1.08747e-09	2.39016e-07	1.79909e-07	AIF1/ANXA1/CAV1/RUNX1/CD86/CD44/CD74/COL8A1/ECM2/FLNA/FN1/HAS2/HLA-DMB/HLA-DPA1/HLA-DPB1/IBSP/ICAM1/IGFBP2/IL18/ITGA3/ITGA5/ITGB2/LGALS1/LYN/MDK/PAK3/PTPRC/S100A10/SAA1/CCL2/CCL5/SFRP2/TGFB2/VCAM1/VEGFA/SOCS1/IQGAP1/TESPA1/VAV3/PDPN/TNFSF13B/LILRB4/EMILIN1/SASH3/FERMT1/LIMS2/DUSP26/PDCD1LG2/CD276/EMILIN2/HAVCR2/EMILIN3/COL26A1/NPNT	54
BP	GO:0030199	collagen fibril organization	17/1024	54/18670	2.215e-09	4.67364e-07	3.51788e-07	AEBP1/ANXA2/SERPINH1/COL1A1/COL1A2/COL3A1/COL5A1/COL5A2/FMOD/LOX/LOXL2/LUM/PLOD2/SFRP2/TGFB2/EMILIN1/CHADL	17
BP	GO:0030100	regulation of endocytosis	42/1024	281/18670	3.11418e-09	6.3182e-07	4.75575e-07	ANXA2/APOC2/B2M/C2/C3/CAV1/CD14/CD63/CD151/CYBA/F2RL1/FCER1G/FCGR2B/HFE/LGALS3/SERPINE1/PRKCG/PTPRC/PTX3/CCL2/SFRP4/SH3GL2/SH3GL3/SLC11A1/SYT4/TF/TLR2/TUB/VEGFA/HIP1R/SNAP91/TNK2/CD300A/ARC/DLL1/PACSIN1/CALY/TREM2/NECAB2/SLC17A7/CLEC7A/STX1B	42
BP	GO:0007159	leukocyte cell-cell adhesion	47/1024	337/18670	3.63073e-09	7.09338e-07	5.33923e-07	AIF1/ANXA1/CAV1/RUNX1/CD86/CD44/CD74/FCGR2B/FOXJ1/HAS2/HFE/HLA-DMB/HLA-DPA1/HLA-DPB1/ICAM1/IGFBP2/IL18/IRF1/ITGA5/ITGB2/LGALS1/LGALS3/LYN/MDK/MSN/PAK3/PTPRC/RAC2/S100A8/S100A9/CCL2/CCL5/VCAM1/SOCS1/TESPA1/GPNMB/TNFSF13B/FGL2/LILRB4/CD300A/VSIG4/SASH3/TWSG1/PDCD1LG2/CD276/FERMT3/HAVCR2	47
BP	GO:0051346	negative regulation of hydrolase activity	58/1024	466/18670	4.366e-09	8.22524e-07	6.19119e-07	SERPINA3/ANXA1/BIRC5/AQP1/BST2/SERPING1/C3/SERPINH1/CD44/CNN3/CRY2/CSTA/DPEP1/SERPINB1/IFI6/GZMA/IFI16/LGALS3/LTF/MCM2/MMP9/SERPINE1/SERPINA5/SERPINA1/PI3/SERPINB8/SERPINI1/PLAUR/PPP1R1A/PROS1/PTX3/SFRP2/SLPI/SPOCK1/TFPI/TGFB2/THBS1/TIMP1/VEGFA/IQGAP1/PTTG1/TNK2/SPRY1/SPRY2/IQGAP2/SPOCK3/LXN/CAMSAP3/SLC7A14/SH2D4A/BCL2L12/SPOCD1/CARD16/ELFN2/PHACTR3/TMEM132D/CRB2/SPINK8	58
BP	GO:0050890	cognition	43/1024	296/18670	4.8838e-09	8.88347e-07	6.68664e-07	B2M/C5AR1/CAMK4/CCK/CHRM1/CHRNA4/CHRNB2/BRINP1/EN1/GABRA5/GRIN1/HLA-DRA/HRH1/HTR2A/ITGA3/ITGA5/MDK/NRGN/OXTR/PRKCG/RASGRF1/SLC6A1/SLC8A2/SNAP25/SYT4/TLR2/TNR/FOSL1/ATP8A1/HRH3/SHANK2/ARC/CUX2/MAPK8IP2/SLC24A2/CNTNAP2/SHANK1/SLC17A7/JPH3/SLC12A5/JPH4/JAKMIP1/SHISA7	43
BP	GO:0010810	regulation of cell-substrate adhesion	35/1024	215/18670	6.86356e-09	1.20684e-06	9.08399e-07	JAG1/ANGPT2/COL1A1/COL8A1/ECM2/FLNA/FN1/GBP1/HAS2/HOXA7/ITGA3/ITGA5/LGALS1/MDK/MMP14/SERPINE1/PLAU/RAC2/S100A10/SPOCK1/THBS1/VEGFA/FZD7/IQGAP1/PDPN/POSTN/EMILIN1/FERMT1/LIMS2/AJAP1/CAMSAP3/EMILIN2/EMILIN3/COL26A1/NPNT	35
BP	GO:0042110	T cell activation	57/1024	464/18670	9.57047e-09	1.62852e-06	1.2258e-06	AIF1/ANXA1/B2M/BCL3/CAMK4/CAV1/RUNX1/CD2/CD86/CD44/CD74/CD151/GPR183/EGR1/ELF4/F2RL1/FCER1G/FCGR2B/FOXJ1/HFE/HLA-DMB/HLA-DOA/HLA-DPA1/HLA-DPB1/ICAM1/IGFBP2/IL18/IRF1/LCP1/LGALS1/LGALS3/LYN/MDK/MSN/PAK3/PTPRC/RAC2/CCL2/CCL5/SLC11A1/VCAM1/FZD7/SOCS1/TESPA1/GPNMB/BATF/TNFSF13B/FGL2/LILRB4/CD300A/VSIG4/SASH3/TWSG1/CLEC7A/PDCD1LG2/CD276/HAVCR2	57
BP	GO:0006836	neurotransmitter transport	39/1024	269/18670	2.67108e-08	4.40311e-06	3.31425e-06	AQP1/CACNA1B/CAMK2A/CHRNA4/CHRNB2/FCER1G/GAD1/HTR1A/HTR2A/LYN/MAOB/PRKCB/PRKCG/RAB3A/SLC1A1/SLC1A6/SLC6A1/SLC6A7/SNAP25/SNCG/STXBP1/SYN1/SYN2/SYP/SYT1/SYT4/VAMP8/SYNGR3/RIMS2/SV2B/CPLX2/CPLX1/HRH3/UNC13A/SLC17A7/STX1B/GRIN3A/SLC32A1/SLC6A17	39
BP	GO:0002685	regulation of leukocyte migration	32/1024	196/18670	2.81388e-08	4.49795e-06	3.38564e-06	AIF1/ANXA1/C3AR1/C5AR1/CD74/CCR1/F2RL1/HMOX1/HOXA7/ICAM1/CXCL8/CXCL10/LGALS3/LYN/MDK/CD99/MMP14/MSN/SERPINE1/RAC2/RARRES2/CCL2/CCL5/THBS1/VEGFA/EMILIN1/CD300A/TREM2/SMPD3/SLAMF8/PDGFD/PLVAP	32
BP	GO:0098693	regulation of synaptic vesicle cycle	23/1024	112/18670	3.36814e-08	5.14431e-06	3.87215e-06	CAMK2A/CHRNA4/CHRNB2/HTR2A/PRKCB/PRKCG/RAB3A/STXBP1/SYN1/SYP/SYT1/SYT4/CDK5R1/BSN/BRSK2/RIMS2/CPLX2/CPLX1/RAPGEF4/DNM3/SLC17A7/STX1B/GRIN3A	23
BP	GO:0010951	negative regulation of endopeptidase activity	37/1024	250/18670	3.50305e-08	5.14431e-06	3.87215e-06	SERPINA3/BIRC5/AQP1/BST2/SERPING1/C3/SERPINH1/CD44/CSTA/DPEP1/SERPINB1/IFI6/IFI16/LTF/MMP9/SERPINE1/SERPINA5/SERPINA1/PI3/SERPINB8/SERPINI1/PLAUR/PROS1/SFRP2/SLPI/SPOCK1/TFPI/THBS1/TIMP1/VEGFA/PTTG1/SPOCK3/LXN/BCL2L12/CARD16/CRB2/SPINK8	37
BP	GO:0050670	regulation of lymphocyte proliferation	33/1024	208/18670	3.51081e-08	5.14431e-06	3.87215e-06	AHR/AIF1/ANXA1/CD86/CD74/CHRNB2/GPR183/FCGR2B/FOXJ1/HLA-DMB/HLA-DPA1/HLA-DPB1/IGFBP2/IL18/IRF1/LGALS3/LYN/PTPRC/RAC2/CCL5/TYROBP/VCAM1/VAV3/GPNMB/TNFSF13B/CD300A/VSIG4/CLCF1/SASH3/TWSG1/PDCD1LG2/CD276/HAVCR2	33
BP	GO:0042391	regulation of membrane potential	53/1024	434/18670	3.87801e-08	5.4893e-06	4.13183e-06	ATP1A3/TSPO/CACNA1B/CAV1/CBLN1/CCK/CHRM1/CHRNA4/CHRNB2/CLIC1/FLNA/IFI6/GABBR1/GABRA1/GABRA3/GABRA5/GABRB2/GABRB3/GABRD/GABRG1/GABRG2/GLRX/GRIN1/KCNB1/KCNC2/KCNJ3/KCNJ11/KCNK3/SCN2B/SLC1A6/GLRA3/CACNA1I/SLC25A27/RIMS2/KCNE3/GJC1/CACNG2/SHANK2/CUX2/MAPK8IP2/NTSR2/KCNIP2/SHANK1/TREM2/CHRNA9/SCN3B/KCNK12/CELF4/SLC17A7/KCNT1/STX1B/GRIN3A/NALCN	53
BP	GO:0032944	regulation of mononuclear cell proliferation	33/1024	209/18670	3.95438e-08	5.4893e-06	4.13183e-06	AHR/AIF1/ANXA1/CD86/CD74/CHRNB2/GPR183/FCGR2B/FOXJ1/HLA-DMB/HLA-DPA1/HLA-DPB1/IGFBP2/IL18/IRF1/LGALS3/LYN/PTPRC/RAC2/CCL5/TYROBP/VCAM1/VAV3/GPNMB/TNFSF13B/CD300A/VSIG4/CLCF1/SASH3/TWSG1/PDCD1LG2/CD276/HAVCR2	33
BP	GO:0097530	granulocyte migration	26/1024	141/18670	4.52412e-08	6.11917e-06	4.60594e-06	ANXA1/C3AR1/C5AR1/CD74/FCER1G/HRH1/CXCL8/CXCL10/ITGB2/LGALS3/MDK/CD99/CXCL9/RAC2/RARRES2/S100A8/S100A9/SAA1/CCL2/CCL5/CXCL11/TGFB2/THBS1/VAV3/CD300A/SLAMF8	26
BP	GO:0099177	regulation of trans-synaptic signaling	53/1024	437/18670	4.87966e-08	6.31836e-06	4.75587e-06	CACNA1B/CAMK2A/CBLN1/CDC20/CHRNA4/CHRNB2/FABP5/GRIN1/GRM3/HRH1/HTR2A/KCNB1/NPTX1/NRGN/OXTR/PLAT/PRKCB/PRKCG/RAB3A/RASGRF1/CCL2/SLC6A1/SLC8A2/SNAP25/SNCG/STXBP1/SYN1/SYP/SYT1/SYT4/TNR/TYROBP/NEURL1/RIMS2/CACNG3/CACNG2/CPLX2/CPLX1/SHANK2/UNC13A/ARC/CUX2/MAPK8IP2/SLC24A2/SHANK1/CELF4/JPH3/JPH4/NTNG2/CNTNAP4/STX1B/GRIN3A/SHISA7	53
BP	GO:0043270	positive regulation of ion transport	39/1024	275/18670	4.91095e-08	6.31836e-06	4.75587e-06	ANXA2/TSPO/CAMK2A/CAV1/CCK/CHRM1/CHRNB2/CCR1/NKX2-5/CTSS/FLNA/GLRX/GRIN1/CXCL10/KCNC2/KCNJ11/LGALS3/CXCL9/CCL2/CCL5/CXCL11/SLC6A1/STAC/STC1/STXBP1/SYT4/TMSB4X/VAMP8/KCNE3/CACNG3/CACNG2/ATP8A1/ARC/KCNIP2/ATP8A2/TREM2/SCN3B/WNK2/PIRT	39
BP	GO:0070661	leukocyte proliferation	41/1024	298/18670	5.30492e-08	6.55029e-06	4.93044e-06	AHR/AIF1/ANXA1/BST2/CD86/CD74/CD151/CHRNB2/GPR183/ELF4/F2RL1/FCGR2B/FOXJ1/HLA-DMB/HLA-DPA1/HLA-DPB1/IGFBP2/IL18/IRF1/LGALS3/LYN/MSN/PTPRC/RAC2/CCL5/SLC11A1/TYROBP/VCAM1/VAV3/GPNMB/TNFSF13B/CD300A/VSIG4/CLCF1/TREM2/SASH3/TWSG1/PDCD1LG2/CD276/HAVCR2/GAPT	41
BP	GO:0070663	regulation of leukocyte proliferation	34/1024	222/18670	5.33957e-08	6.55029e-06	4.93044e-06	AHR/AIF1/ANXA1/BST2/CD86/CD74/CHRNB2/GPR183/FCGR2B/FOXJ1/HLA-DMB/HLA-DPA1/HLA-DPB1/IGFBP2/IL18/IRF1/LGALS3/LYN/PTPRC/RAC2/CCL5/TYROBP/VCAM1/VAV3/GPNMB/TNFSF13B/CD300A/VSIG4/CLCF1/SASH3/TWSG1/PDCD1LG2/CD276/HAVCR2	34
BP	GO:0007162	negative regulation of cell adhesion	40/1024	289/18670	6.53059e-08	7.66253e-06	5.76763e-06	JAG1/ANGPT2/ANXA1/ARHGDIB/ARHGDIG/BMP2/RUNX1/CD86/CD74/COL1A1/FCGR2B/FOXJ1/GBP1/HFE/HOXA7/TNC/IRF1/LGALS1/LGALS3/MBP/MDK/MMP14/SERPINE1/PTPRC/SPOCK1/TGFBI/THBS1/TNR/VEGFA/FZD7/SOCS1/GPNMB/POSTN/FGL2/CD300A/VSIG4/AJAP1/TWSG1/PDCD1LG2/HAVCR2	40
BP	GO:0007611	learning or memory	37/1024	256/18670	6.57118e-08	7.66253e-06	5.76763e-06	B2M/CAMK4/CCK/CHRNB2/BRINP1/EN1/GABRA5/GRIN1/HRH1/HTR2A/ITGA3/ITGA5/MDK/NRGN/OXTR/PRKCG/RASGRF1/SLC6A1/SLC8A2/SNAP25/SYT4/TLR2/TNR/FOSL1/ATP8A1/SHANK2/ARC/CUX2/MAPK8IP2/SLC24A2/CNTNAP2/SHANK1/SLC17A7/JPH3/SLC12A5/JPH4/SHISA7	37
BP	GO:0030595	leukocyte chemotaxis	34/1024	224/18670	6.68201e-08	7.66253e-06	5.76763e-06	AIF1/ANXA1/C3AR1/C5AR1/CD74/CHGA/CCR1/CCR5/GPR183/F2RL1/FCER1G/HRH1/CXCL8/CXCL10/ITGB2/LGALS3/LYN/MDK/CXCL9/SERPINE1/RAC2/RARRES2/S100A8/S100A9/SAA1/CCL2/CCL5/CXCL11/TGFB2/THBS1/VEGFA/CXCR4/VAV3/SLAMF8	34
BP	GO:0099504	synaptic vesicle cycle	31/1024	194/18670	7.67114e-08	8.60963e-06	6.48053e-06	CAMK2A/CHRNA4/CHRNB2/HTR2A/PRKCB/PRKCG/RAB3A/SH3GL2/SNAP25/SNCB/STXBP1/SYN1/SYN2/SYP/SYT1/SYT4/CDK5R1/BSN/BRSK2/RIMS2/SNAP91/CPLX2/CPLX1/RAPGEF4/UNC13A/DNM3/PACSIN1/SLC17A7/STX1B/GRIN3A/SLC32A1	31
BP	GO:0007215	glutamate receptor signaling pathway	21/1024	100/18670	8.8061e-08	9.67753e-06	7.28434e-06	GRIA2/GRIA4/GRIN1/GRM3/KCNB1/NEFL/RASGRF1/CCL2/SSTR1/CDK5R1/CACNG3/CACNG2/SHANK2/UNC13A/ARC/MAPK8IP2/FRRS1L/SHANK1/NECAB2/GRIN3A/SHISA7	21
BP	GO:1903037	regulation of leukocyte cell-cell adhesion	41/1024	304/18670	9.27936e-08	9.92004e-06	7.46688e-06	AIF1/ANXA1/CAV1/RUNX1/CD86/CD44/CD74/FCGR2B/FOXJ1/HAS2/HFE/HLA-DMB/HLA-DPA1/HLA-DPB1/ICAM1/IGFBP2/IL18/IRF1/ITGB2/LGALS1/LGALS3/LYN/MDK/PAK3/PTPRC/CCL2/CCL5/VCAM1/SOCS1/TESPA1/GPNMB/TNFSF13B/FGL2/LILRB4/CD300A/VSIG4/SASH3/TWSG1/PDCD1LG2/CD276/HAVCR2	41
BP	GO:0071675	regulation of mononuclear cell migration	14/1024	46/18670	9.40288e-08	9.92004e-06	7.46688e-06	AIF1/C3AR1/C5AR1/CCR1/CXCL10/LGALS3/LYN/MDK/SERPINE1/RARRES2/CCL5/THBS1/SLAMF8/PDGFD	14
BP	GO:0046651	lymphocyte proliferation	38/1024	272/18670	1.08477e-07	1.12199e-05	8.44531e-06	AHR/AIF1/ANXA1/CD86/CD74/CD151/CHRNB2/GPR183/ELF4/FCGR2B/FOXJ1/HLA-DMB/HLA-DPA1/HLA-DPB1/IGFBP2/IL18/IRF1/LGALS3/LYN/MSN/PTPRC/RAC2/CCL5/SLC11A1/TYROBP/VCAM1/VAV3/GPNMB/TNFSF13B/CD300A/VSIG4/CLCF1/SASH3/TWSG1/PDCD1LG2/CD276/HAVCR2/GAPT	38
BP	GO:0050804	modulation of chemical synaptic transmission	52/1024	436/18670	1.12432e-07	1.14053e-05	8.58486e-06	CACNA1B/CAMK2A/CBLN1/CDC20/CHRNA4/CHRNB2/GRIN1/GRM3/HRH1/HTR2A/KCNB1/NPTX1/NRGN/OXTR/PLAT/PRKCB/PRKCG/RAB3A/RASGRF1/CCL2/SLC6A1/SLC8A2/SNAP25/SNCG/STXBP1/SYN1/SYP/SYT1/SYT4/TNR/TYROBP/NEURL1/RIMS2/CACNG3/CACNG2/CPLX2/CPLX1/SHANK2/UNC13A/ARC/CUX2/MAPK8IP2/SLC24A2/SHANK1/CELF4/JPH3/JPH4/NTNG2/CNTNAP4/STX1B/GRIN3A/SHISA7	52
BP	GO:0010466	negative regulation of peptidase activity	37/1024	262/18670	1.20388e-07	1.1982e-05	9.01893e-06	SERPINA3/BIRC5/AQP1/BST2/SERPING1/C3/SERPINH1/CD44/CSTA/DPEP1/SERPINB1/IFI6/IFI16/LTF/MMP9/SERPINE1/SERPINA5/SERPINA1/PI3/SERPINB8/SERPINI1/PLAUR/PROS1/SFRP2/SLPI/SPOCK1/TFPI/THBS1/TIMP1/VEGFA/PTTG1/SPOCK3/LXN/BCL2L12/CARD16/CRB2/SPINK8	37
BP	GO:0032943	mononuclear cell proliferation	38/1024	274/18670	1.31609e-07	1.28563e-05	9.67701e-06	AHR/AIF1/ANXA1/CD86/CD74/CD151/CHRNB2/GPR183/ELF4/FCGR2B/FOXJ1/HLA-DMB/HLA-DPA1/HLA-DPB1/IGFBP2/IL18/IRF1/LGALS3/LYN/MSN/PTPRC/RAC2/CCL5/SLC11A1/TYROBP/VCAM1/VAV3/GPNMB/TNFSF13B/CD300A/VSIG4/CLCF1/SASH3/TWSG1/PDCD1LG2/CD276/HAVCR2/GAPT	38
BP	GO:0052547	regulation of peptidase activity	53/1024	452/18670	1.47624e-07	1.41585e-05	1.06572e-05	SERPINA3/BIRC5/AQP1/BST2/SERPING1/C3/CASP1/CASP4/CAV1/SERPINH1/CCK/CD44/CSTA/DPEP1/SERPINB1/F3/FN1/IFI6/GRIN1/IFI16/LTF/LYN/MBP/MMP9/SERPINE1/SERPINA5/PCOLCE/SERPINA1/PI3/SERPINB8/SERPINI1/PLAUR/PROS1/PSMB8/PSMB9/S100A8/S100A9/SFRP2/SLPI/SPOCK1/TFPI/THBS1/TIMP1/VEGFA/HIP1R/PTTG1/SPOCK3/LXN/CLEC7A/BCL2L12/CARD16/CRB2/SPINK8	53
BP	GO:0060078	regulation of postsynaptic membrane potential	25/1024	140/18670	1.56628e-07	1.47538e-05	1.11053e-05	CBLN1/CHRM1/CHRNA4/CHRNB2/GABBR1/GABRA1/GABRA3/GABRA5/GABRB2/GABRB3/GABRD/GABRG1/GABRG2/GRIN1/GLRA3/RIMS2/SHANK2/CUX2/MAPK8IP2/SHANK1/CHRNA9/CELF4/SLC17A7/STX1B/GRIN3A	25
BP	GO:0000070	mitotic sister chromatid segregation	26/1024	151/18670	1.88733e-07	1.74661e-05	1.31468e-05	BUB1/BUB1B/CCNB1/CDC6/CDC20/CENPF/KIFC1/NEK2/TTK/AURKB/PTTG1/KIF23/DLGAP5/SMC4/NDC80/NEK6/KIF2C/NCAPH/KIF4A/NUSAP1/CDCA8/CENPK/NCAPG/KIF18A/NUF2/PSRC1	26
BP	GO:0071621	granulocyte chemotaxis	23/1024	123/18670	2.05753e-07	1.87129e-05	1.40853e-05	ANXA1/C3AR1/C5AR1/CD74/FCER1G/HRH1/CXCL8/CXCL10/ITGB2/LGALS3/MDK/CXCL9/RAC2/RARRES2/S100A8/S100A9/SAA1/CCL2/CCL5/CXCL11/TGFB2/THBS1/VAV3	23
BP	GO:0050863	regulation of T cell activation	41/1024	314/18670	2.263e-07	1.99303e-05	1.50017e-05	AIF1/ANXA1/CAMK4/CAV1/RUNX1/CD2/CD86/CD74/FCGR2B/FOXJ1/HFE/HLA-DMB/HLA-DOA/HLA-DPA1/HLA-DPB1/IGFBP2/IL18/IRF1/LGALS1/LGALS3/LYN/MDK/PAK3/PTPRC/RAC2/CCL2/CCL5/VCAM1/SOCS1/TESPA1/GPNMB/TNFSF13B/FGL2/LILRB4/CD300A/VSIG4/SASH3/TWSG1/PDCD1LG2/CD276/HAVCR2	41
BP	GO:0034765	regulation of ion transmembrane transport	55/1024	483/18670	2.26696e-07	1.99303e-05	1.50017e-05	CACNA1B/CAV1/CD63/CLIC1/CTSS/CYBA/CYBB/FLNA/GEM/GLRX/GRIA2/GRIA4/GRIN1/CXCL10/KCNB1/KCNC2/KCNJ3/KCNJ4/KCNJ9/KCNJ11/LYN/CXCL9/MMP9/NEFL/RASGRF1/SCN2B/CCL2/CXCL11/SLN/STAC/THBS1/TMSB4X/CACNA1I/KCNE3/CACNG3/CACNG2/SHANK2/ARC/MAPK8IP2/CLIC4/KCNIP3/KCNIP2/SHANK1/FXYD7/TREM2/CACNA2D3/SCN3B/KCNK12/JPH3/HAMP/WNK2/JPH4/NALCN/PIRT/SHISA7	55
BP	GO:1900449	regulation of glutamate receptor signaling pathway	16/1024	64/18670	2.41504e-07	2.08841e-05	1.57196e-05	GRIA2/GRIA4/GRIN1/NEFL/RASGRF1/CCL2/CACNG3/CACNG2/SHANK2/UNC13A/ARC/MAPK8IP2/FRRS1L/SHANK1/NECAB2/SHISA7	16
BP	GO:0045807	positive regulation of endocytosis	26/1024	153/18670	2.46894e-07	2.10059e-05	1.58113e-05	ANXA2/B2M/C2/C3/CD14/CD63/CD151/CYBA/F2RL1/FCER1G/FCGR2B/HFE/SERPINE1/PTPRC/PTX3/CCL2/SFRP4/SLC11A1/TF/TUB/VEGFA/HIP1R/DLL1/CALY/TREM2/CLEC7A	26
BP	GO:0060326	cell chemotaxis	40/1024	304/18670	2.58528e-07	2.16466e-05	1.62935e-05	AIF1/ANXA1/C3AR1/C5AR1/CD74/CHGA/CCR1/CCR5/GPR183/F2RL1/FCER1G/HRH1/HSPB1/CXCL8/CXCL10/ITGB2/LGALS3/LOX/LYN/MDK/CXCL9/SERPINE1/RAC2/RARRES2/S100A8/S100A9/SAA1/SAA2/CCL2/CCL5/CXCL11/TGFB2/THBS1/TMSB4X/VCAM1/VEGFA/CXCR4/VAV3/SLAMF8/PDGFD	40
BP	GO:0017156	calcium ion regulated exocytosis	26/1024	154/18670	2.81822e-07	2.32283e-05	1.74841e-05	CAMK2A/CHRNA4/CHRNB2/HTR2A/KCNB1/PRKCB/PRKCG/RAB3A/SNAP25/STXBP1/SYN1/SYN2/SYP/SYT1/SYT4/CACNA1I/CDK5R2/RIMS2/CPLX2/CPLX1/RAPGEF4/UNC13A/SYT13/SCIN/STX1B/GRIN3A	26
BP	GO:0010038	response to metal ion	45/1024	364/18670	2.90391e-07	2.35663e-05	1.77385e-05	ALOX5AP/ANXA5/AQP1/B2M/TSPO/C1QA/CAV1/CCNB1/CD14/CDK1/CNGA3/CYBB/DPEP1/ECT2/FBP1/HFE/HMOX1/ICAM1/IGFBP2/KCNC2/KCNK3/LOXL2/MAOB/MMP9/MT1M/TNFRSF11B/PCNA/S100A8/SDC1/SLC6A1/SNCB/SYT1/SYT4/TF/THBS1/VCAM1/IQGAP1/GGH/CACNG2/CLIC4/KCNIP2/SMPD3/SYT13/HAMP/S100A16	45
BP	GO:0052548	regulation of endopeptidase activity	50/1024	425/18670	3.00275e-07	2.39992e-05	1.80644e-05	SERPINA3/BIRC5/AQP1/BST2/SERPING1/C3/CASP1/CASP4/SERPINH1/CCK/CD44/CSTA/DPEP1/SERPINB1/F3/IFI6/GRIN1/IFI16/LTF/LYN/MBP/MMP9/SERPINE1/SERPINA5/SERPINA1/PI3/SERPINB8/SERPINI1/PLAUR/PROS1/PSMB8/PSMB9/S100A8/S100A9/SFRP2/SLPI/SPOCK1/TFPI/THBS1/TIMP1/VEGFA/HIP1R/PTTG1/SPOCK3/LXN/CLEC7A/BCL2L12/CARD16/CRB2/SPINK8	50
BP	GO:0022407	regulation of cell-cell adhesion	48/1024	403/18670	3.59621e-07	2.83135e-05	2.13117e-05	JAG1/AIF1/ANXA1/BMP2/CAV1/RUNX1/CD86/CD44/CD74/FCGR2B/FOXJ1/HAS2/HFE/HLA-DMB/HLA-DPA1/HLA-DPB1/ICAM1/IGFBP2/IL18/IRF1/ITGB2/LGALS1/LGALS3/LYN/MBP/MDK/PAK3/PTPRC/CCL2/CCL5/TNR/VCAM1/VEGFA/SOCS1/TESPA1/GPNMB/PDPN/TNFSF13B/FGL2/LILRB4/CD300A/VSIG4/SASH3/TWSG1/PDCD1LG2/CD276/FERMT3/HAVCR2	48
BP	GO:0140014	mitotic nuclear division	36/1024	264/18670	4.26084e-07	3.30528e-05	2.48791e-05	BIRC5/BUB1/BUB1B/CCNB1/CDC6/CDC20/CDC25C/CENPF/FLNA/KIFC1/MYBL2/NEK2/AURKA/TTK/AURKB/PTTG1/KIF23/DLGAP5/SMC4/NPM2/NDC80/NEK6/KIF2C/UBE2C/TPX2/NCAPH/KIF4A/UBE2S/NUSAP1/CDCA8/SMPD3/CENPK/NCAPG/KIF18A/NUF2/PSRC1	36
BP	GO:0002526	acute inflammatory response	32/1024	220/18670	4.34117e-07	3.31879e-05	2.49808e-05	SERPINA3/SERPING1/C1QA/C1QB/C1QC/C1R/C1S/C2/C3/C3AR1/C5AR1/F3/FCER1G/FCGR2B/FN1/HFE/HP/ICAM1/CFI/OSM/SERPINA1/PLSCR1/PROS1/S100A8/SAA1/SAA2/VCAM1/OSMR/CD163/VSIG4/TREM1/HAMP	32
BP	GO:0032103	positive regulation of response to external stimulus	41/1024	323/18670	4.84644e-07	3.65214e-05	2.74899e-05	AIF1/C3/C3AR1/C5AR1/CD74/CTSC/CCR1/CYBA/F2RL1/F3/FCER1G/HSPB1/CXCL8/IL18/CXCL10/MDK/MYD88/NPY/OSM/SERPINE1/PDE2A/PLA2G2A/RAC2/RARRES2/S100A8/S100A9/CCL5/THBS1/TLR2/TMSB4X/TNFRSF1A/VEGFA/CXCR4/VAMP8/OSMR/LY86/LY96/TREM2/CLEC7A/PDGFD/HAVCR2	41
BP	GO:1903034	regulation of response to wounding	28/1024	179/18670	5.0708e-07	3.76739e-05	2.83574e-05	ANXA1/ANXA2/ANXA5/SERPING1/CAV1/F2RL1/F3/FCER1G/LYN/MDK/SERPINE1/PLAT/PLAU/PLAUR/PLEK/PROS1/RAB3A/SPP1/TFPI/THBS1/TNR/CXCR4/PDPN/TNFRSF12A/AJAP1/CLEC7A/RTN4R/SIGLEC10	28
BP	GO:0051588	regulation of neurotransmitter transport	24/1024	139/18670	5.25198e-07	3.84781e-05	2.89627e-05	CAMK2A/CHRNA4/CHRNB2/HTR1A/HTR2A/MAOB/PRKCB/PRKCG/RAB3A/SLC6A1/SNCG/STXBP1/SYN1/SYP/SYT1/SYT4/VAMP8/RIMS2/CPLX2/CPLX1/HRH3/UNC13A/STX1B/GRIN3A	24
BP	GO:0010975	regulation of neuron projection development	55/1024	499/18670	6.48134e-07	4.68343e-05	3.52525e-05	B2M/CDC20/CHRNB2/CTSZ/FN1/GRIN1/ITGA3/L1CAM/LGALS1/LYN/MAG/MCF2/MDK/NEFL/PAK3/SERPINI1/S100A9/SFRP2/SHOX2/SNAP25/SPOCK1/SPP1/SYT1/SYT4/TNR/VEGFA/VIM/CXCR4/IQGAP1/CDK5R1/BRSK2/NEURL1/RIMS2/ARHGAP44/SEMA6B/STMN2/SHANK2/UNC13A/ARC/CUX2/DNM3/PACSIN1/SHANK1/TNFRSF12A/ATP8A2/RTN4R/SRCIN1/LINGO1/STX1B/CSMD3/SLITRK1/NEGR1/DRAXIN/MIR219A2/TRIM67	55
BP	GO:0017158	regulation of calcium ion-dependent exocytosis	21/1024	112/18670	6.58099e-07	4.69118e-05	3.53108e-05	CAMK2A/CHRNA4/CHRNB2/HTR2A/KCNB1/PRKCB/PRKCG/RAB3A/STXBP1/SYN1/SYP/SYT1/SYT4/CACNA1I/CDK5R2/RIMS2/CPLX2/CPLX1/SYT13/STX1B/GRIN3A	21
BP	GO:0001819	positive regulation of cytokine production	52/1024	464/18670	7.90829e-07	5.56216e-05	4.18667e-05	AIF1/ANXA1/B2M/BCL3/C3/C3AR1/C5AR1/CASP1/RUNX1/CD2/CD14/CD86/CD58/CD74/CYBA/CYBB/EGR1/F2RL1/FCER1G/HLA-DPA1/HLA-DPB1/HMOX1/HSPB1/IFI16/IL1RAP/IL18/IRF1/LUM/MBP/MDK/MYD88/OSM/SERPINE1/PTPRC/SAA1/SLC11A1/THBS1/TLR1/TLR2/TYROBP/POSTN/CLEC5A/LY96/HILPDA/TREM2/SASH3/FERMT1/CLEC7A/GSDMD/CD276/RNF135/HAVCR2	52
BP	GO:2000300	regulation of synaptic vesicle exocytosis	17/1024	78/18670	8.465e-07	5.87538e-05	4.42244e-05	CAMK2A/CHRNA4/CHRNB2/HTR2A/PRKCB/PRKCG/RAB3A/STXBP1/SYN1/SYP/SYT1/SYT4/RIMS2/CPLX2/CPLX1/STX1B/GRIN3A	17
BP	GO:1904062	regulation of cation transmembrane transport	42/1024	342/18670	8.59217e-07	5.88619e-05	4.43057e-05	CAV1/CD63/CTSS/CYBA/FLNA/GEM/GLRX/GRIA2/GRIA4/GRIN1/CXCL10/KCNC2/KCNJ11/LYN/CXCL9/MMP9/NEFL/RASGRF1/SCN2B/CCL2/CXCL11/SLN/STAC/TMSB4X/KCNE3/CACNG3/CACNG2/SHANK2/ARC/MAPK8IP2/KCNIP3/KCNIP2/SHANK1/FXYD7/TREM2/SCN3B/JPH3/HAMP/WNK2/JPH4/PIRT/SHISA7	42
BP	GO:0002237	response to molecule of bacterial origin	42/1024	343/18670	9.28602e-07	6.27997e-05	4.72697e-05	ADM/B2M/TSPO/C5AR1/CASP1/CD14/CD86/CCR5/FCGR2B/GJB2/ICAM1/CXCL8/IL18/CXCL10/LOXL1/LTF/LYN/MAOB/CXCL9/CITED1/SERPINE1/S100A8/CCL2/CCL5/CXCL11/SLC11A1/SLPI/TFPI/TLR1/TLR2/VCAM1/VIM/ZFP36/LY86/GJB6/LY96/TREM2/GNG12/HAMP/PDCD1LG2/HAVCR2/CARD16	42
BP	GO:0030193	regulation of blood coagulation	17/1024	79/18670	1.0241e-06	6.83814e-05	5.14711e-05	ANXA2/ANXA5/SERPING1/CAV1/F2RL1/F3/FCER1G/LYN/SERPINE1/PLAT/PLAU/PLAUR/PLEK/PROS1/TFPI/THBS1/PDPN	17
BP	GO:1903039	positive regulation of leukocyte cell-cell adhesion	31/1024	218/18670	1.07745e-06	7.10441e-05	5.34754e-05	AIF1/ANXA1/CAV1/RUNX1/CD86/CD44/CD74/HAS2/HLA-DMB/HLA-DPA1/HLA-DPB1/ICAM1/IGFBP2/IL18/ITGB2/LGALS1/LYN/MDK/PAK3/PTPRC/CCL2/CCL5/VCAM1/SOCS1/TESPA1/TNFSF13B/LILRB4/SASH3/PDCD1LG2/CD276/HAVCR2	31
BP	GO:1904018	positive regulation of vasculature development	32/1024	230/18670	1.1834e-06	7.70672e-05	5.8009e-05	ADM/ANGPT2/ANXA1/AQP1/C3/C3AR1/C5AR1/RUNX1/CHI3L1/CYBB/EGR1/F3/HK2/HMOX1/HSPB1/CXCL8/ITGA5/ITGB2/MDK/SERPINE1/PRKCB/SFRP2/SOD2/THBS1/VEGFA/CXCR4/ADAM12/PPP1R16B/SRPX2/DLL1/PDGFD/HSPB6	32
BP	GO:1900046	regulation of hemostasis	17/1024	80/18670	1.23474e-06	7.94302e-05	5.97876e-05	ANXA2/ANXA5/SERPING1/CAV1/F2RL1/F3/FCER1G/LYN/SERPINE1/PLAT/PLAU/PLAUR/PLEK/PROS1/TFPI/THBS1/PDPN	17
BP	GO:0007613	memory	21/1024	117/18670	1.38917e-06	8.82878e-05	6.64548e-05	CAMK4/CCK/CHRNB2/BRINP1/GRIN1/HRH1/HTR2A/ITGA3/ITGA5/MDK/OXTR/RASGRF1/SLC8A2/SYT4/ARC/CUX2/SLC24A2/SHANK1/SLC17A7/JPH3/SHISA7	21
BP	GO:1990266	neutrophil migration	21/1024	118/18670	1.60392e-06	0.000100722	7.58142e-05	C3AR1/C5AR1/CD74/FCER1G/CXCL8/CXCL10/ITGB2/LGALS3/MDK/CD99/CXCL9/RAC2/S100A8/S100A9/SAA1/CCL2/CCL5/CXCL11/TGFB2/VAV3/SLAMF8	21
BP	GO:0002687	positive regulation of leukocyte migration	22/1024	128/18670	1.67633e-06	0.000102063	7.68233e-05	AIF1/C3AR1/C5AR1/CD74/CCR1/F2RL1/ICAM1/CXCL8/CXCL10/LGALS3/MDK/CD99/MMP14/SERPINE1/RAC2/RARRES2/CCL5/THBS1/VEGFA/TREM2/PDGFD/PLVAP	22
BP	GO:0045861	negative regulation of proteolysis	43/1024	363/18670	1.6805e-06	0.000102063	7.68233e-05	SERPINA3/BIRC5/AQP1/BST2/SERPING1/C3/SERPINH1/CD44/CSTA/CTSZ/DPEP1/SERPINB1/IFI6/HFE/IFI16/LTF/MMP9/SERPINE1/SERPINA5/SERPINA1/PI3/SERPINB8/SERPINI1/PLAT/PLAUR/PRKCG/PROS1/SFRP2/SLPI/SPOCK1/TFPI/THBS1/TIMP1/VEGFA/PTTG1/VSIG4/SPOCK3/PBK/LXN/BCL2L12/CARD16/CRB2/SPINK8	43
BP	GO:0002683	negative regulation of immune system process	51/1024	463/18670	1.68331e-06	0.000102063	7.68233e-05	ANXA1/BST2/SERPING1/C1QC/RUNX1/CD14/CD86/CD74/COL3A1/F2RL1/FCER1G/FCGR2B/FOXJ1/GBP1/GPR17/HFE/HLA-DOA/HMOX1/HOXA5/HOXA7/IFI16/IL13RA2/IRF1/LGALS3/LTF/LYN/MDK/PTPRC/CCL2/TGFB2/THBS1/TYROBP/ZFP36/SOCS1/NMI/GPNMB/FGL2/LILRB4/EMILIN1/CD300A/VSIG4/LY96/DLL1/TMEM176B/TMEM176A/SLAMF8/TWSG1/SAMSN1/PDCD1LG2/HAVCR2/MILR1	51
BP	GO:0070665	positive regulation of leukocyte proliferation	23/1024	139/18670	1.93689e-06	0.000116103	8.73915e-05	AIF1/ANXA1/BST2/CD86/CD74/CHRNB2/GPR183/HLA-DMB/HLA-DPA1/HLA-DPB1/IGFBP2/IL18/LYN/PTPRC/CCL5/VCAM1/VAV3/TNFSF13B/CLCF1/SASH3/PDCD1LG2/CD276/HAVCR2	23
BP	GO:0001505	regulation of neurotransmitter levels	42/1024	354/18670	2.12553e-06	0.00012598	9.48257e-05	AIF1/TSPO/CACNA1B/CAMK2A/CAV1/CHRNA4/CHRNB2/DPYD/GAD1/HTR1A/HTR2A/ICAM1/ITGB2/MAOB/PRKCB/PRKCG/PTX3/RAB3A/SLC1A1/SLC1A6/SLC6A1/SNAP25/SNCG/STXBP1/SYN1/SYN2/SYP/SYT1/SYT4/TLR2/SYNGR3/RIMS2/CPLX2/CPLX1/HRH3/UNC13A/MOXD1/SLC17A7/CLEC7A/STX1B/GRIN3A/SLC32A1	42
BP	GO:0045766	positive regulation of angiogenesis	29/1024	204/18670	2.39115e-06	0.000140148	0.00010549	ADM/ANGPT2/ANXA1/AQP1/C3/C3AR1/C5AR1/RUNX1/CHI3L1/CYBB/F3/HK2/HMOX1/HSPB1/CXCL8/ITGA5/ITGB2/MDK/SERPINE1/PRKCB/SFRP2/THBS1/VEGFA/CXCR4/ADAM12/PPP1R16B/SRPX2/DLL1/HSPB6	29
BP	GO:0021700	developmental maturation	36/1024	284/18670	2.46588e-06	0.00014294	0.000107592	ANG/BMP2/C1QA/C3/CCNB1/CD63/CDC20/GRIN1/HOXA5/LTF/MMP2/NEFL/PTPRN/RAB3A/AURKA/STXBP1/SYP/SYT4/TGFB2/TYMS/VEGFA/CDK5R1/CDK5R2/NEURL1/RAB32/UNC13A/SEZ6L/CNTNAP2/SOX8/KCNIP2/SHANK1/FERMT1/FAM20C/SLC17A7/CLEC7A/SRRM4	36
BP	GO:0050818	regulation of coagulation	17/1024	84/18670	2.5264e-06	0.000143299	0.000107862	ANXA2/ANXA5/SERPING1/CAV1/F2RL1/F3/FCER1G/LYN/SERPINE1/PLAT/PLAU/PLAUR/PLEK/PROS1/TFPI/THBS1/PDPN	17
BP	GO:1902803	regulation of synaptic vesicle transport	17/1024	84/18670	2.5264e-06	0.000143299	0.000107862	CAMK2A/CHRNA4/CHRNB2/HTR2A/PRKCB/PRKCG/RAB3A/STXBP1/SYN1/SYP/SYT1/SYT4/RIMS2/CPLX2/CPLX1/STX1B/GRIN3A	17
BP	GO:0061448	connective tissue development	35/1024	273/18670	2.61537e-06	0.000145395	0.000109439	ANXA2/BMP2/SERPINH1/CD44/CHI3L1/COL1A1/COL5A1/COL6A2/EGR1/EFEMP1/FOXD1/HOXA3/HOXA5/HOXB3/HOXC4/LOX/LOXL2/LUM/MDK/MGP/PITX1/SFRP2/SHOX2/STC1/TGFBI/TIMP1/TYMS/WNT7B/NOG/SOX8/CYTL1/SMPD3/PDGFD/SCIN/CHADL	35
BP	GO:0050867	positive regulation of cell activation	45/1024	394/18670	2.61848e-06	0.000145395	0.000109439	AIF1/ANXA1/CAV1/RUNX1/CD2/CD86/CD74/CTSC/CHRNB2/GPR183/F2RL1/FCER1G/HLA-DMB/HLA-DPA1/HLA-DPB1/IGFBP2/IL18/ITGB2/LGALS1/LYN/MDK/MMP14/PAK3/PLEK/PTPRC/CCL2/CCL5/STXBP1/THBS1/TYROBP/VCAM1/SOCS1/VAMP8/TESPA1/VAV3/PDPN/TNFSF13B/LILRB4/CLCF1/TREM2/SASH3/CLEC7A/PDCD1LG2/CD276/HAVCR2	45
BP	GO:0036293	response to decreased oxygen levels	43/1024	370/18670	2.77525e-06	0.000152494	0.000114783	ADM/ANG/ANGPT2/AQP1/BMP2/CA9/CAV1/CCNA2/CCNB1/CHRNA4/CHRNB2/CYBA/CYBB/EGR1/HK2/HMOX1/ICAM1/KCNK3/LDHA/LOXL2/MMP2/MMP14/OXTR/PLAT/PLAU/PLOD2/PSMB8/PSMB9/STC1/TGFB2/THBS1/TLR2/UCP2/VCAM1/VEGFA/CXCR4/PDLIM1/NAMPT/POSTN/HILPDA/AGTRAP/CARD16/VASN	43
BP	GO:0042098	T cell proliferation	27/1024	184/18670	2.86276e-06	0.000155681	0.000117182	AIF1/ANXA1/CD86/CD151/ELF4/FOXJ1/HLA-DMB/HLA-DPA1/HLA-DPB1/IGFBP2/IL18/IRF1/LGALS3/MSN/PTPRC/RAC2/CCL5/SLC11A1/VCAM1/GPNMB/TNFSF13B/VSIG4/SASH3/TWSG1/PDCD1LG2/CD276/HAVCR2	27
BP	GO:0042089	cytokine biosynthetic process	21/1024	123/18670	3.2048e-06	0.000172503	0.000129844	BCL3/CD86/CD74/CYBB/EGR1/FOXJ1/HMOX1/HSPB1/IL1RAP/IL18/IRF1/PTPRC/THBS1/TLR1/TYROBP/ZFP36/NMI/IGF2BP3/IGF2BP2/CLEC7A/CD276	21
BP	GO:0045576	mast cell activation	14/1024	60/18670	3.31073e-06	0.000173703	0.000130748	CHGA/FCER1G/HMOX1/IL13RA2/LCP2/LYN/PLSCR1/RAC2/STXBP1/LAT2/VAMP8/CPLX2/CD300A/MILR1	14
BP	GO:0030593	neutrophil chemotaxis	19/1024	104/18670	3.32588e-06	0.000173703	0.000130748	C3AR1/C5AR1/CD74/FCER1G/CXCL8/CXCL10/ITGB2/LGALS3/MDK/CXCL9/RAC2/S100A8/S100A9/SAA1/CCL2/CCL5/CXCL11/TGFB2/VAV3	19
BP	GO:0046928	regulation of neurotransmitter secretion	19/1024	104/18670	3.32588e-06	0.000173703	0.000130748	CAMK2A/CHRNA4/CHRNB2/HTR2A/PRKCB/PRKCG/RAB3A/SNCG/STXBP1/SYN1/SYP/SYT1/SYT4/RIMS2/CPLX2/CPLX1/UNC13A/STX1B/GRIN3A	19
BP	GO:0042116	macrophage activation	18/1024	95/18670	3.49366e-06	0.000180322	0.00013573	AIF1/C1QA/C5AR1/CD74/CTSC/FCGR2B/ITGB2/PTPRC/SLC11A1/THBS1/TLR1/TLR2/TYROBP/NAMPT/VSIG4/CD93/TREM2/HAVCR2	18
BP	GO:0023061	signal release	50/1024	462/18670	3.52098e-06	0.000180322	0.00013573	ADCY5/ADM/ANXA1/ANXA5/CACNA1B/CAMK2A/CHGA/CHRNA4/CHRNB2/FOXD1/GAD1/GPR27/HFE/HTR1A/HTR2A/KCNB1/KCNC2/KCNJ11/LIF/LYN/OSM/PRKCB/PRKCG/PTPRN/RAB3A/CCL5/SNAP25/SNCG/SPP1/STXBP1/ABCC8/SYN1/SYN2/SYP/SYT1/SYT4/VSNL1/VAMP8/BRSK2/RIMS2/CPLX2/CPLX1/RAPGEF4/HRH3/UNC13A/SMPD3/STX1B/GRIN3A/SLC32A1/ENHO	50
BP	GO:0042107	cytokine metabolic process	21/1024	124/18670	3.662e-06	0.000185741	0.000139808	BCL3/CD86/CD74/CYBB/EGR1/FOXJ1/HMOX1/HSPB1/IL1RAP/IL18/IRF1/PTPRC/THBS1/TLR1/TYROBP/ZFP36/NMI/IGF2BP3/IGF2BP2/CLEC7A/CD276	21
BP	GO:0051216	cartilage development	29/1024	209/18670	3.90893e-06	0.000194089	0.000146092	ANXA2/BMP2/SERPINH1/CD44/CHI3L1/COL1A1/COL6A2/EFEMP1/HOXA3/HOXA5/HOXB3/HOXC4/LOXL2/LUM/MDK/MGP/PITX1/SFRP2/SHOX2/STC1/TGFBI/TIMP1/TYMS/WNT7B/NOG/CYTL1/SMPD3/SCIN/CHADL	29
BP	GO:0048167	regulation of synaptic plasticity	27/1024	187/18670	3.91434e-06	0.000194089	0.000146092	CAMK2A/CBLN1/CDC20/GRIN1/HRH1/KCNB1/NRGN/RAB3A/RASGRF1/SLC8A2/SNAP25/STXBP1/SYP/SYT4/TNR/TYROBP/NEURL1/RIMS2/CPLX2/SHANK2/UNC13A/ARC/SLC24A2/SHANK1/JPH3/JPH4/SHISA7	27
BP	GO:0031099	regeneration	28/1024	198/18670	3.93697e-06	0.000194089	0.000146092	ADM/ANGPT2/ANXA1/TSPO/C5AR1/CCNA2/CCNB1/CDK1/FOLR1/GAP43/HFE/HMOX1/TNC/LCP1/MAG/MDK/NEFL/NNMT/PCNA/PTGFRN/SPP1/AURKA/TNR/TYMS/FZD7/POSTN/HAMP/RTN4R	28
BP	GO:0007214	gamma-aminobutyric acid signaling pathway	9/1024	25/18670	3.9879e-06	0.000194779	0.000146612	GABBR1/GABRA1/GABRA3/GABRA5/GABRB2/GABRB3/GABRG1/GABRG2/GABBR2	9
BP	GO:0007612	learning	23/1024	145/18670	4.06874e-06	0.000195425	0.000147098	CCK/CHRNB2/EN1/GABRA5/GRIN1/HRH1/NRGN/SLC6A1/SLC8A2/SNAP25/TLR2/TNR/FOSL1/ATP8A1/SHANK2/ARC/MAPK8IP2/SLC24A2/CNTNAP2/SHANK1/JPH3/SLC12A5/JPH4	23
BP	GO:1905517	macrophage migration	13/1024	53/18670	4.07522e-06	0.000195425	0.000147098	C3AR1/C5AR1/LGALS3/MDK/MMP14/RARRES2/SAA1/CCL2/CCL5/THBS1/EMILIN1/TREM2/SLAMF8	13
BP	GO:0051047	positive regulation of secretion	47/1024	428/18670	4.649e-06	0.000220233	0.00016577	AIF1/ANG/AQP1/CASP1/CCK/CD2/CD14/CD58/CHRNB2/CYBA/F2RL1/FCER1G/GPR27/HFE/IL1RAP/ITGB2/KCNB1/MBP/MDK/OSM/OXTR/RAB3A/S100A8/SAA1/SDC1/SLC6A1/SPP1/STXBP1/SYT1/SYT4/TGFB2/TLR1/TLR2/VSNL1/VAMP8/CACNA1I/CDK5R2/POSTN/UNC13A/CLEC5A/TREM2/SMPD3/FERMT1/GSDMD/HAVCR2/SCIN/STX1B	47
BP	GO:0006898	receptor-mediated endocytosis	38/1024	316/18670	4.67603e-06	0.000220233	0.00016577	ADM/ANXA2/APOC2/B2M/C3/CAV1/CD14/CD63/FCER1G/FCGR1A/FCGR2B/FOLR1/HFE/HP/HSPG2/CXCL8/ITGB2/MSR1/SERPINE1/SAA1/SFRP4/SH3GL2/SH3GL3/SNAP25/TF/VEGFA/APOL1/HIP1R/CD163/SNAP91/TNK2/CACNG3/CACNG2/ARC/DNM3/DLL1/CALY/NECAB2	38
BP	GO:2001257	regulation of cation channel activity	26/1024	178/18670	4.738e-06	0.000221176	0.000166481	CAV1/CTSS/GEM/GRIA2/GRIA4/GRIN1/KCNC2/KCNJ11/MMP9/NEFL/RASGRF1/CCL2/STAC/KCNE3/CACNG3/CACNG2/SHANK2/ARC/MAPK8IP2/KCNIP2/SHANK1/TREM2/JPH3/JPH4/PIRT/SHISA7	26
BP	GO:0000819	sister chromatid segregation	27/1024	189/18670	4.80059e-06	0.000222133	0.000167201	BUB1/BUB1B/CCNB1/CDC6/CDC20/CENPF/KIFC1/NEK2/TOP2A/TTK/AURKB/PTTG1/KIF23/DLGAP5/SMC4/NDC80/NEK6/KIF2C/NCAPH/KIF4A/NUSAP1/CDCA8/CENPK/NCAPG/KIF18A/NUF2/PSRC1	27
BP	GO:0032623	interleukin-2 production	14/1024	62/18670	5.009e-06	0.000229761	0.000172942	ANXA1/RUNX1/CD86/FCER1G/GBP1/IL1RAP/IL18/PTPRC/SLC11A1/ZFP36/VSIG4/SASH3/CLEC7A/HAVCR2	14
BP	GO:0071219	cellular response to molecule of bacterial origin	29/1024	212/18670	5.20144e-06	0.000236531	0.000178038	TSPO/CASP1/CD14/CD86/CCR5/FCGR2B/ICAM1/CXCL8/IL18/CXCL10/LTF/LYN/CXCL9/SERPINE1/CCL2/CCL5/CXCL11/TFPI/TLR1/TLR2/VIM/ZFP36/LY86/LY96/TREM2/HAMP/PDCD1LG2/HAVCR2/CARD16	29
BP	GO:0032496	response to lipopolysaccharide	39/1024	330/18670	5.3518e-06	0.000241289	0.000181619	ADM/TSPO/C5AR1/CASP1/CD14/CD86/CCR5/GJB2/ICAM1/CXCL8/IL18/CXCL10/LOXL1/LTF/LYN/MAOB/CXCL9/CITED1/SERPINE1/S100A8/CCL2/CCL5/CXCL11/SLC11A1/SLPI/TFPI/TLR2/VCAM1/VIM/ZFP36/LY86/GJB6/LY96/TREM2/GNG12/HAMP/PDCD1LG2/HAVCR2/CARD16	39
BP	GO:0002696	positive regulation of leukocyte activation	43/1024	380/18670	5.51526e-06	0.00024416	0.000183781	AIF1/ANXA1/CAV1/RUNX1/CD2/CD86/CD74/CTSC/CHRNB2/GPR183/F2RL1/FCER1G/HLA-DMB/HLA-DPA1/HLA-DPB1/IGFBP2/IL18/ITGB2/LGALS1/LYN/MDK/MMP14/PAK3/PTPRC/CCL2/CCL5/STXBP1/THBS1/TYROBP/VCAM1/SOCS1/VAMP8/TESPA1/VAV3/TNFSF13B/LILRB4/CLCF1/TREM2/SASH3/CLEC7A/PDCD1LG2/CD276/HAVCR2	43
BP	GO:0002577	regulation of antigen processing and presentation	8/1024	20/18670	5.55435e-06	0.00024416	0.000183781	CD74/FCGR2B/HFE/HLA-DOA/SLC11A1/THBS1/FGL2/TREM2	8
BP	GO:1905523	positive regulation of macrophage migration	8/1024	20/18670	5.55435e-06	0.00024416	0.000183781	C3AR1/C5AR1/MDK/MMP14/RARRES2/CCL5/THBS1/TREM2	8
BP	GO:0007269	neurotransmitter secretion	25/1024	169/18670	5.70982e-06	0.000248868	0.000187324	CACNA1B/CAMK2A/CHRNA4/CHRNB2/GAD1/HTR2A/PRKCB/PRKCG/RAB3A/SNAP25/SNCG/STXBP1/SYN1/SYN2/SYP/SYT1/SYT4/RIMS2/CPLX2/CPLX1/HRH3/UNC13A/STX1B/GRIN3A/SLC32A1	25
BP	GO:0061041	regulation of wound healing	23/1024	148/18670	5.79413e-06	0.000248868	0.000187324	ANXA1/ANXA2/ANXA5/SERPING1/CAV1/F2RL1/F3/FCER1G/LYN/SERPINE1/PLAT/PLAU/PLAUR/PLEK/PROS1/RAB3A/TFPI/THBS1/CXCR4/PDPN/TNFRSF12A/AJAP1/CLEC7A	23
BP	GO:1900120	regulation of receptor binding	9/1024	26/18670	5.80298e-06	0.000248868	0.000187324	ANXA2/B2M/HFE/HOXA3/LOX/MMP9/PHLDA2/NOG/CRTAC1	9
BP	GO:0070482	response to oxygen levels	44/1024	394/18670	6.05336e-06	0.000256981	0.000193431	ADM/ANG/ANGPT2/AQP1/BMP2/CA9/CAV1/CCNA2/CCNB1/CHRNA4/CHRNB2/COL1A1/CYBA/CYBB/EGR1/HK2/HMOX1/ICAM1/KCNK3/LDHA/LOXL2/MMP2/MMP14/OXTR/PLAT/PLAU/PLOD2/PSMB8/PSMB9/STC1/TGFB2/THBS1/TLR2/UCP2/VCAM1/VEGFA/CXCR4/PDLIM1/NAMPT/POSTN/HILPDA/AGTRAP/CARD16/VASN	44
BP	GO:0043303	mast cell degranulation	12/1024	47/18670	6.08959e-06	0.000256981	0.000193431	CHGA/FCER1G/HMOX1/IL13RA2/LYN/RAC2/STXBP1/LAT2/VAMP8/CPLX2/CD300A/MILR1	12
BP	GO:0032412	regulation of ion transmembrane transporter activity	33/1024	260/18670	6.22719e-06	0.000260702	0.000196232	CAV1/CTSS/GEM/GLRX/GRIA2/GRIA4/GRIN1/KCNC2/KCNJ11/MMP9/NEFL/RASGRF1/SCN2B/CCL2/SLN/STAC/TMSB4X/KCNE3/CACNG3/CACNG2/SHANK2/ARC/MAPK8IP2/KCNIP2/SHANK1/FXYD7/TREM2/SCN3B/JPH3/WNK2/JPH4/PIRT/SHISA7	33
BP	GO:0099643	signal release from synapse	25/1024	170/18670	6.35232e-06	0.000263808	0.00019857	CACNA1B/CAMK2A/CHRNA4/CHRNB2/GAD1/HTR2A/PRKCB/PRKCG/RAB3A/SNAP25/SNCG/STXBP1/SYN1/SYN2/SYP/SYT1/SYT4/RIMS2/CPLX2/CPLX1/HRH3/UNC13A/STX1B/GRIN3A/SLC32A1	25
BP	GO:0051249	regulation of lymphocyte activation	51/1024	485/18670	6.40141e-06	0.000263808	0.00019857	AHR/AIF1/ANXA1/CAMK4/CAV1/RUNX1/CD2/CD86/CD74/CHRNB2/GPR183/FCGR2B/FOXJ1/HFE/HLA-DMB/HLA-DOA/HLA-DPA1/HLA-DPB1/IGFBP2/IL18/IRF1/LGALS1/LGALS3/LYN/MDK/MMP14/PAK3/PTPRC/RAC2/CCL2/CCL5/TYROBP/VCAM1/SOCS1/TESPA1/VAV3/GPNMB/TNFSF13B/FGL2/LILRB4/CD300A/VSIG4/CLCF1/SASH3/SLAMF8/TWSG1/SAMSN1/CLEC7A/PDCD1LG2/CD276/HAVCR2	51
BP	GO:0001666	response to hypoxia	41/1024	359/18670	7.23718e-06	0.000295939	0.000222755	ADM/ANG/ANGPT2/AQP1/BMP2/CA9/CAV1/CCNA2/CCNB1/CHRNA4/CHRNB2/CYBA/CYBB/EGR1/HK2/HMOX1/ICAM1/KCNK3/LDHA/LOXL2/MMP2/MMP14/PLAT/PLAU/PLOD2/PSMB8/PSMB9/STC1/TGFB2/THBS1/TLR2/UCP2/VCAM1/VEGFA/CXCR4/PDLIM1/POSTN/HILPDA/AGTRAP/CARD16/VASN	41
BP	GO:0002279	mast cell activation involved in immune response	12/1024	48/18670	7.71725e-06	0.000313142	0.000235704	CHGA/FCER1G/HMOX1/IL13RA2/LYN/RAC2/STXBP1/LAT2/VAMP8/CPLX2/CD300A/MILR1	12
BP	GO:0001503	ossification	44/1024	398/18670	7.84065e-06	0.000315139	0.000237207	JAG1/BMP2/CEBPD/CLIC1/CCR1/COL1A1/COL1A2/COL5A2/GDF10/TNC/IBSP/ID3/IGFBP3/IGFBP5/LOX/LTF/MDK/MGP/MMP2/MMP14/MN1/CITED1/PHEX/SRGN/SFRP2/SHOX2/SPP1/STC1/TGFB2/WNT7B/NOG/ISG15/MRC2/GPNMB/CLEC5A/WWTR1/SOX8/SMPD3/FAM20C/TWSG1/SMOC1/CTHRC1/RIPPLY2/NPNT	44
BP	GO:0050671	positive regulation of lymphocyte proliferation	21/1024	130/18670	7.88593e-06	0.000315139	0.000237207	AIF1/ANXA1/CD86/CD74/CHRNB2/GPR183/HLA-DMB/HLA-DPA1/HLA-DPB1/IGFBP2/IL18/PTPRC/CCL5/VCAM1/VAV3/TNFSF13B/CLCF1/SASH3/PDCD1LG2/CD276/HAVCR2	21
BP	GO:0050663	cytokine secretion	31/1024	240/18670	8.25014e-06	0.000327214	0.000246296	AIF1/ANXA1/CASP1/CD2/CD14/CD58/CHI3L1/SERPINB1/F2RL1/FCGR2B/FN1/GBP1/IL1RAP/LCP2/LYN/MBP/MDK/OSM/SRGN/SAA1/TLR1/TLR2/TMSB4X/SOCS1/ISG15/POSTN/CLEC5A/FERMT1/GSDMD/HAVCR2/CARD16	31
BP	GO:0032946	positive regulation of mononuclear cell proliferation	21/1024	131/18670	8.91431e-06	0.000350918	0.000264138	AIF1/ANXA1/CD86/CD74/CHRNB2/GPR183/HLA-DMB/HLA-DPA1/HLA-DPB1/IGFBP2/IL18/PTPRC/CCL5/VCAM1/VAV3/TNFSF13B/CLCF1/SASH3/PDCD1LG2/CD276/HAVCR2	21
BP	GO:0099003	vesicle-mediated transport in synapse	28/1024	207/18670	9.33016e-06	0.000364567	0.000274412	CAMK2A/CHRNA4/CHRNB2/HTR2A/KIF5A/PRKCB/PRKCG/RAB3A/SH3GL2/SNAP25/SNCB/STXBP1/SYN1/SYP/SYT1/SYT4/RIMS2/SNAP91/CPLX2/CPLX1/UNC13A/ARC/DNM3/PACSIN1/CALY/SLC17A7/STX1B/GRIN3A	28
BP	GO:0097479	synaptic vesicle localization	24/1024	163/18670	9.46558e-06	0.000367139	0.000276348	CAMK2A/CHRNA4/CHRNB2/HTR2A/KIF5A/PRKCB/PRKCG/RAB3A/SNAP25/STXBP1/SYN1/SYN2/SYP/SYT1/SYT4/BRSK2/RIMS2/SNAP91/CPLX2/CPLX1/UNC13A/DNM3/STX1B/GRIN3A	24
BP	GO:0072006	nephron development	22/1024	142/18670	9.66012e-06	0.000371316	0.000279492	JAG1/ANGPT2/BMP2/EGR1/ENPEP/FOXD1/FOXJ1/HOXB7/HOXD11/ITGA3/LIF/CITED1/VEGFA/WNT7B/IQGAP1/NOG/BASP1/WWTR1/DLL1/SOX8/PDGFD/NPNT	22
BP	GO:0002448	mast cell mediated immunity	12/1024	49/18670	9.71406e-06	0.000371316	0.000279492	CHGA/FCER1G/HMOX1/IL13RA2/LYN/RAC2/STXBP1/LAT2/VAMP8/CPLX2/CD300A/MILR1	12
BP	GO:0042063	gliogenesis	35/1024	290/18670	1.01483e-05	0.000385124	0.000289885	ANXA1/BMP2/TSPO/C1QA/C5AR1/CDK1/CDKN2C/CHRM1/GPR183/GAP43/GPR17/LAMB1/LIF/LYN/MAG/MDK/MMP14/PLP1/S100A8/CCL2/TGFB2/TLR2/VIM/CXCR4/CDK5R1/CDK5R2/NOG/DAAM2/CLCF1/DLL1/SOX8/TREM2/FA2H/ZNF488/GSX2	35
BP	GO:0046677	response to antibiotic	38/1024	327/18670	1.04071e-05	0.000392125	0.000295155	ADCY5/AHR/ANXA1/AQP1/CA3/CD14/CDK1/CHRNB2/COL1A1/CYBB/ECT2/EGR1/GJB2/GRIN1/HMOX1/HP/TNC/ICAM1/ID3/KCNC2/LDHA/MAOB/CIITA/NEFL/PCNA/S100A8/SDC1/SPI1/TYMS/VCAM1/FOSL1/GGH/NET1/SMPD3/UNC79/HAMP/PDGFD/GRIN3A	38
BP	GO:0002695	negative regulation of leukocyte activation	25/1024	175/18670	1.06675e-05	0.000399087	0.000300395	ANXA1/RUNX1/CD86/CD74/FCGR2B/FOXJ1/HFE/HMOX1/IL13RA2/IRF1/LGALS3/LYN/MDK/PTPRC/TYROBP/SOCS1/GPNMB/FGL2/CD300A/VSIG4/TWSG1/SAMSN1/PDCD1LG2/HAVCR2/MILR1	25
BP	GO:0022409	positive regulation of cell-cell adhesion	32/1024	255/18670	1.08442e-05	0.00040284	0.00030322	AIF1/ANXA1/CAV1/RUNX1/CD86/CD44/CD74/HAS2/HLA-DMB/HLA-DPA1/HLA-DPB1/ICAM1/IGFBP2/IL18/ITGB2/LGALS1/LYN/MDK/PAK3/PTPRC/CCL2/CCL5/VCAM1/SOCS1/TESPA1/PDPN/TNFSF13B/LILRB4/SASH3/PDCD1LG2/CD276/HAVCR2	32
BP	GO:0007229	integrin-mediated signaling pathway	18/1024	103/18670	1.13991e-05	0.00042049	0.000316506	CD63/COL3A1/FCER1G/FLNA/ITGA3/ITGA5/ITGB2/ITGB4/PLEK/PLP1/TIMP1/TYROBP/ZYX/ISG15/VAV3/FERMT1/LIMS2/FERMT3	18
BP	GO:0050730	regulation of peptidyl-tyrosine phosphorylation	32/1024	256/18670	1.17572e-05	0.00043069	0.000324183	CAV1/CCK/CD44/CD74/FCGR1A/HCLS1/HTR2A/ICAM1/IL18/ITGA5/ITGB2/LIF/LYN/OSM/PTPRC/CCL5/SFRP2/TNFRSF1A/VEGFA/SOCS1/IQGAP1/SOCS3/NEURL1/CRLF1/TNK2/CD300A/CLCF1/TREM2/SAMSN1/PDGFD/SRCIN1/PARP9	32
BP	GO:0022898	regulation of transmembrane transporter activity	33/1024	268/18670	1.18605e-05	0.000431476	0.000324775	CAV1/CTSS/GEM/GLRX/GRIA2/GRIA4/GRIN1/KCNC2/KCNJ11/MMP9/NEFL/RASGRF1/SCN2B/CCL2/SLN/STAC/TMSB4X/KCNE3/CACNG3/CACNG2/SHANK2/ARC/MAPK8IP2/KCNIP2/SHANK1/FXYD7/TREM2/SCN3B/JPH3/WNK2/JPH4/PIRT/SHISA7	33
BP	GO:0001706	endoderm formation	12/1024	50/18670	1.2149e-05	0.00043731	0.000329166	COL4A2/COL5A1/COL5A2/COL8A1/FN1/ITGA5/ITGB2/LAMB1/MMP2/MMP9/MMP14/NOG	12
BP	GO:0009612	response to mechanical stimulus	28/1024	210/18670	1.22696e-05	0.00043731	0.000329166	ANGPT2/AQP1/CASP1/CCNB1/CHI3L1/COL1A1/COL3A1/CYBA/GADD45A/HTR2A/TNC/IGFBP2/CXCL10/IRF1/MAG/MDK/MMP7/MMP14/MYD88/PDE2A/THBS1/TNFRSF1A/CXCR4/FOSL1/POSTN/CNTNAP2/ATP8A2/CHRNA9	28
BP	GO:0050707	regulation of cytokine secretion	28/1024	210/18670	1.22696e-05	0.00043731	0.000329166	AIF1/ANXA1/CASP1/CD2/CD14/CD58/SERPINB1/F2RL1/FCGR2B/FN1/GBP1/IL1RAP/LYN/MBP/MDK/OSM/SRGN/SAA1/TLR1/TLR2/TMSB4X/SOCS1/POSTN/CLEC5A/FERMT1/GSDMD/HAVCR2/CARD16	28
BP	GO:0007416	synapse assembly	25/1024	177/18670	1.30383e-05	0.000458821	0.000345357	CBLN1/CHRNB2/GABRA1/GABRB2/GABRB3/GABRG2/GAP43/GRIN1/IL1RAP/OXTR/SLIT1/SPTBN2/TLR2/BSN/SHANK2/CUX2/FLRT1/DNM3/SRPX2/SHANK1/NTNG2/SLITRK1/CBLN2/AMIGO2/LRTM2	25
BP	GO:0042108	positive regulation of cytokine biosynthetic process	14/1024	67/18670	1.3047e-05	0.000458821	0.000345357	BCL3/CD86/CD74/CYBB/EGR1/HMOX1/HSPB1/IRF1/PTPRC/THBS1/TLR1/TYROBP/CLEC7A/CD276	14
BP	GO:0042035	regulation of cytokine biosynthetic process	19/1024	114/18670	1.33219e-05	0.000465386	0.000350299	BCL3/CD86/CD74/CYBB/EGR1/FOXJ1/HMOX1/HSPB1/IRF1/PTPRC/THBS1/TLR1/TYROBP/ZFP36/NMI/IGF2BP3/IGF2BP2/CLEC7A/CD276	19
BP	GO:0042129	regulation of T cell proliferation	23/1024	156/18670	1.41086e-05	0.000489624	0.000368543	AIF1/ANXA1/CD86/FOXJ1/HLA-DMB/HLA-DPA1/HLA-DPB1/IGFBP2/IL18/IRF1/LGALS3/PTPRC/RAC2/CCL5/VCAM1/GPNMB/TNFSF13B/VSIG4/SASH3/TWSG1/PDCD1LG2/CD276/HAVCR2	23
BP	GO:0050921	positive regulation of chemotaxis	21/1024	135/18670	1.43511e-05	0.000494348	0.000372099	AIF1/C3AR1/C5AR1/CD74/CCR1/F2RL1/F3/HSPB1/CXCL8/CXCL10/MDK/SERPINE1/RAC2/RARRES2/CCL5/THBS1/TMSB4X/VEGFA/CXCR4/TREM2/PDGFD	21
BP	GO:0045071	negative regulation of viral genome replication	13/1024	59/18670	1.44322e-05	0.000494348	0.000372099	BST2/IFI16/LTF/OAS1/PLSCR1/CCL5/SLPI/OASL/ISG15/APOBEC3C/APOBEC3G/FAM111A/BTBD17	13
BP	GO:0032409	regulation of transporter activity	34/1024	283/18670	1.48968e-05	0.000506971	0.0003816	CAV1/CTSS/GEM/GLRX/GRIA2/GRIA4/GRIN1/KCNC2/KCNJ11/MMP9/NEFL/RASGRF1/SCN2B/CCL2/SLN/STAC/TMSB4X/SYNGR3/KCNE3/CACNG3/CACNG2/SHANK2/ARC/MAPK8IP2/KCNIP2/SHANK1/FXYD7/TREM2/SCN3B/JPH3/WNK2/JPH4/PIRT/SHISA7	34
BP	GO:0071242	cellular response to ammonium ion	14/1024	68/18670	1.56096e-05	0.000527824	0.000397296	AIF1/CASP6/CCNA2/CHRM1/CHRNA4/CHRNB2/GABRA1/GABRB2/GABRB3/GABRG2/HRH1/KCNC2/CDK5R1/HRH3	14
BP	GO:0071216	cellular response to biotic stimulus	30/1024	236/18670	1.57315e-05	0.000528558	0.000397849	TSPO/CASP1/CD14/CD86/CCR5/FCGR2B/ICAM1/CXCL8/IL18/CXCL10/LTF/LYN/CXCL9/SERPINE1/CCL2/CCL5/CXCL11/TFPI/TLR1/TLR2/VIM/ZFP36/LY86/LY96/TREM2/HAMP/CLEC7A/PDCD1LG2/HAVCR2/CARD16	30
BP	GO:0072606	interleukin-8 secretion	9/1024	29/18670	1.60227e-05	0.000534933	0.000402648	ANXA1/CD2/CD14/CD58/CHI3L1/F2RL1/TLR1/TLR2/TMSB4X	9
BP	GO:0001649	osteoblast differentiation	29/1024	225/18670	1.665e-05	0.000546223	0.000411146	JAG1/BMP2/CEBPD/CLIC1/COL1A1/GDF10/TNC/IBSP/ID3/IGFBP3/IGFBP5/LOX/LTF/CITED1/SFRP2/SHOX2/SPP1/WNT7B/NOG/MRC2/GPNMB/CLEC5A/WWTR1/SOX8/FAM20C/TWSG1/SMOC1/CTHRC1/NPNT	29
BP	GO:0007160	cell-matrix adhesion	29/1024	225/18670	1.665e-05	0.000546223	0.000411146	ACTN1/JAG1/CD44/CD63/COL3A1/ECM2/FN1/HOXA7/ITGA3/ITGB2/ITGB4/L1CAM/MMP14/SERPINE1/PLAU/S100A10/THBS1/TRIP6/VCAM1/VEGFA/ZYX/IQGAP1/FBLN5/POSTN/EMILIN1/FERMT1/AJAP1/CAMSAP3/NPNT	29
BP	GO:0050870	positive regulation of T cell activation	27/1024	202/18670	1.66715e-05	0.000546223	0.000411146	AIF1/ANXA1/CAV1/RUNX1/CD86/CD74/HLA-DMB/HLA-DPA1/HLA-DPB1/IGFBP2/IL18/LGALS1/LYN/MDK/PAK3/PTPRC/CCL2/CCL5/VCAM1/SOCS1/TESPA1/TNFSF13B/LILRB4/SASH3/PDCD1LG2/CD276/HAVCR2	27
BP	GO:0014047	glutamate secretion	11/1024	44/18670	1.84459e-05	0.000600198	0.000451773	CCK/RAB3A/SLC1A1/SLC1A6/SNAP25/STXBP1/SYT1/SYT4/CPLX1/HRH3/SLC17A7	11
BP	GO:0070486	leukocyte aggregation	6/1024	12/18670	1.86266e-05	0.000600198	0.000451773	CD44/HAS2/MSN/RAC2/S100A8/S100A9	6
BP	GO:0048168	regulation of neuronal synaptic plasticity	12/1024	52/18670	1.86602e-05	0.000600198	0.000451773	CAMK2A/GRIN1/RAB3A/RASGRF1/SLC8A2/SYP/SYT4/NEURL1/UNC13A/ARC/JPH3/SHISA7	12
BP	GO:0007596	blood coagulation	38/1024	336/18670	1.93176e-05	0.000617577	0.000464854	ANXA2/ANXA5/SERPING1/CAV1/CLIC1/COL1A1/COL1A2/COL3A1/F2RL1/F3/F5/F13A1/FCER1G/FLNA/HSPB1/IRF1/LCP2/LYN/SERPINE1/SERPINA5/SERPINA1/PLAT/PLAU/PLAUR/PLEK/PLSCR1/PRKCB/PRKCG/PROS1/SAA1/STXBP1/TFPI/THBS1/VAV3/MYL12A/PDPN/FERMT3/DGKK	38
BP	GO:0050803	regulation of synapse structure or activity	29/1024	227/18670	1.97132e-05	0.00062643	0.000471518	CBLN1/CDC20/CHRNB2/FCGR2B/GAP43/GRIN1/IL1RAP/OXTR/PAK3/SLIT1/TLR2/CDK5R1/NEURL1/ARHGAP44/ARC/CUX2/FLRT1/DNM3/SRPX2/SLC17A7/CAMKV/SRCIN1/NTNG2/STX1B/SLITRK1/CBLN2/AMIGO2/LRTM2/SHISA7	29
BP	GO:1903557	positive regulation of tumor necrosis factor superfamily cytokine production	16/1024	88/18670	2.07182e-05	0.000654421	0.000492587	CD2/CD14/CD86/CYBA/CYBB/FCER1G/HSPB1/PTPRC/THBS1/TLR1/TLR2/TYROBP/LY96/SASH3/CLEC7A/HAVCR2	16
BP	GO:0030888	regulation of B cell proliferation	13/1024	61/18670	2.11446e-05	0.000663915	0.000499733	AHR/CD74/CHRNB2/GPR183/FCGR2B/LYN/PTPRC/TYROBP/VAV3/TNFSF13B/CD300A/CLCF1/SASH3	13
BP	GO:0035987	endodermal cell differentiation	11/1024	45/18670	2.32132e-05	0.000724554	0.000545377	COL4A2/COL5A1/COL5A2/COL8A1/FN1/ITGA5/ITGB2/LAMB1/MMP2/MMP9/MMP14	11
BP	GO:0050777	negative regulation of immune response	22/1024	150/18670	2.33989e-05	0.000726055	0.000546506	ANXA1/BST2/SERPING1/COL3A1/FCGR2B/FOXJ1/GPR17/HFE/HMOX1/IFI16/IL13RA2/LGALS3/LYN/PTPRC/TGFB2/NMI/FGL2/CD300A/VSIG4/SLAMF8/SAMSN1/HAVCR2	22
BP	GO:0016079	synaptic vesicle exocytosis	19/1024	119/18670	2.49308e-05	0.000769065	0.000578881	CAMK2A/CHRNA4/CHRNB2/HTR2A/PRKCB/PRKCG/RAB3A/SNAP25/STXBP1/SYN1/SYP/SYT1/SYT4/RIMS2/CPLX2/CPLX1/UNC13A/STX1B/GRIN3A	19
BP	GO:0140029	exocytic process	15/1024	80/18670	2.5528e-05	0.000782907	0.000589299	CAMK2A/FCER1G/KCNB1/LYN/PLEK/RAB3A/SNAP25/STXBP1/SYT1/VAMP8/CPLX2/CPLX1/UNC13A/STX1B/RAB3C	15
BP	GO:0031960	response to corticosteroid	23/1024	162/18670	2.62534e-05	0.0008005	0.000602541	ADM/AIF1/ANXA1/AQP1/CNGA3/COL1A1/CYBA/CYBB/GJB2/ICAM1/IGFBP2/IGFBP7/MAOB/MDK/NEFL/PCNA/SDC1/SSTR2/STC1/TYMS/WNT7B/ZFP36/FOSL1	23
BP	GO:0007599	hemostasis	38/1024	341/18670	2.68796e-05	0.000814884	0.000613368	ANXA2/ANXA5/SERPING1/CAV1/CLIC1/COL1A1/COL1A2/COL3A1/F2RL1/F3/F5/F13A1/FCER1G/FLNA/HSPB1/IRF1/LCP2/LYN/SERPINE1/SERPINA5/SERPINA1/PLAT/PLAU/PLAUR/PLEK/PLSCR1/PRKCB/PRKCG/PROS1/SAA1/STXBP1/TFPI/THBS1/VAV3/MYL12A/PDPN/FERMT3/DGKK	38
BP	GO:0048246	macrophage chemotaxis	10/1024	38/18670	2.72604e-05	0.000820472	0.000617575	C3AR1/C5AR1/LGALS3/MDK/RARRES2/SAA1/CCL2/CCL5/THBS1/SLAMF8	10
BP	GO:0002697	regulation of immune effector process	47/1024	458/18670	2.7375e-05	0.000820472	0.000617575	ANXA1/B2M/BST2/SERPING1/C1QA/C1QB/C1QC/C1R/C1S/C2/C3/C3AR1/C5AR1/CD86/CD74/F2RL1/FCER1G/FCGR2B/FOXJ1/HFE/HLA-A/HLA-B/HLA-C/HLA-DMB/HMOX1/CFI/IL13RA2/IL18/ITGB2/LGALS3/LYN/PROS1/PTPRC/RAC2/STXBP1/TGFB2/VAMP8/FGL2/CD300A/VSIG4/CLCF1/HERC5/SASH3/SLAMF8/APOBEC3G/PARP9/HAVCR2	47
BP	GO:0071674	mononuclear cell migration	16/1024	90/18670	2.77139e-05	0.000821296	0.000618195	AIF1/ANXA1/C3AR1/C5AR1/CCR1/CXCL10/LGALS3/LYN/MDK/SERPINE1/RARRES2/CCL2/CCL5/THBS1/SLAMF8/PDGFD	16
BP	GO:1903035	negative regulation of response to wounding	16/1024	90/18670	2.77139e-05	0.000821296	0.000618195	ANXA2/ANXA5/SERPING1/MDK/SERPINE1/PLAT/PLAU/PLAUR/PROS1/SPP1/TFPI/THBS1/TNR/AJAP1/RTN4R/SIGLEC10	16
BP	GO:0050817	coagulation	38/1024	342/18670	2.86839e-05	0.000836652	0.000629753	ANXA2/ANXA5/SERPING1/CAV1/CLIC1/COL1A1/COL1A2/COL3A1/F2RL1/F3/F5/F13A1/FCER1G/FLNA/HSPB1/IRF1/LCP2/LYN/SERPINE1/SERPINA5/SERPINA1/PLAT/PLAU/PLAUR/PLEK/PLSCR1/PRKCB/PRKCG/PROS1/SAA1/STXBP1/TFPI/THBS1/VAV3/MYL12A/PDPN/FERMT3/DGKK	38
BP	GO:0048489	synaptic vesicle transport	22/1024	152/18670	2.8853e-05	0.000836652	0.000629753	CAMK2A/CHRNA4/CHRNB2/HTR2A/KIF5A/PRKCB/PRKCG/RAB3A/SNAP25/STXBP1/SYN1/SYP/SYT1/SYT4/RIMS2/SNAP91/CPLX2/CPLX1/UNC13A/DNM3/STX1B/GRIN3A	22
BP	GO:0097480	establishment of synaptic vesicle localization	22/1024	152/18670	2.8853e-05	0.000836652	0.000629753	CAMK2A/CHRNA4/CHRNB2/HTR2A/KIF5A/PRKCB/PRKCG/RAB3A/SNAP25/STXBP1/SYN1/SYP/SYT1/SYT4/RIMS2/SNAP91/CPLX2/CPLX1/UNC13A/DNM3/STX1B/GRIN3A	22
BP	GO:0043300	regulation of leukocyte degranulation	11/1024	46/18670	2.90093e-05	0.000836652	0.000629753	F2RL1/FCER1G/FCGR2B/HMOX1/IL13RA2/ITGB2/LYN/RAC2/STXBP1/VAMP8/CD300A	11
BP	GO:0070371	ERK1 and ERK2 cascade	36/1024	317/18670	2.90251e-05	0.000836652	0.000629753	ATF3/BMP2/C5AR1/CD44/CD74/CHI3L1/CCR1/GPR183/F2RL1/FN1/GBP1/HTR2A/ICAM1/LIF/LYN/OXTR/PLA2G2A/PLA2G5/PTPRC/CCL2/CCL5/SPRY1/SPRY2/GPNMB/EMILIN1/TREM2/NECAB2/CHRNA9/WNK2/DUSP26/PDGFD/FAM83D/SPRY4/HAVCR2/IQGAP3/NPNT	36
BP	GO:0031338	regulation of vesicle fusion	9/1024	31/18670	2.92045e-05	0.00083725	0.000630203	ANXA1/ANXA2/RAB3A/STXBP1/SYT1/SYT4/CPLX2/CPLX1/STXBP6	9
BP	GO:0030900	forebrain development	41/1024	381/18670	2.98625e-05	0.000844912	0.000635971	AQP1/KIF1A/B2M/BCL2A1/BMP2/CHRNB2/COL3A1/FABP7/FLNA/GRIN1/KCNC2/LAMB1/MDK/NEFL/NPY/NRGN/OXTR/PITX1/SLIT1/SSTR1/SSTR2/TNR/TYROBP/WNT7B/CXCR4/CDK5R1/CDK5R2/NOG/OTP/CHD5/CNTNAP2/CRTAC1/GNG12/TWSG1/DMRTA2/NEUROD6/LHX5/RTN4R/SLC32A1/GSX2/DRAXIN	41
BP	GO:0001655	urogenital system development	37/1024	330/18670	2.98985e-05	0.000844912	0.000635971	JAG1/ANGPT2/ANXA1/BMP2/CENPF/COL4A1/EGR1/ENPEP/FOXD1/FOXJ1/HAS2/HOXB7/HOXD11/HOXD13/TNC/ID3/ITGA3/ITGB4/LIF/MMP9/CITED1/SDC1/TGFB2/VEGFA/WNT7B/IQGAP1/NOG/CRLF1/SPRY1/BASP1/WWTR1/DLL1/SOX8/CEP55/PDGFD/RDH10/NPNT	37
BP	GO:0010959	regulation of metal ion transport	42/1024	394/18670	2.99781e-05	0.000844912	0.000635971	ANXA2/B2M/TSPO/CACNA1B/CAMK2A/CAV1/CD63/CCR1/NKX2-5/CYBA/FLNA/GEM/GLRX/GRIN1/HFE/HTR2A/ICAM1/CXCL10/KCNC2/LGALS3/LYN/CXCL9/SCN2B/CCL2/CCL5/CXCL11/SLN/STAC/STC1/TF/CXCR4/KCNE3/KCNIP3/KCNIP2/FXYD7/TREM2/SCN3B/JPH3/HAMP/WNK2/JPH4/NKAIN2	42
BP	GO:1902850	microtubule cytoskeleton organization involved in mitosis	20/1024	131/18670	3.01125e-05	0.000844912	0.000635971	BIRC5/CCNB1/CDC20/CENPA/FLNA/KIFC1/MYBL2/NEK2/AURKA/TTK/AURKB/KIF23/SPRY1/SPRY2/NDC80/TPX2/KIF4A/NUSAP1/NUF2/PSRC1	20
BP	GO:0002791	regulation of peptide secretion	50/1024	500/18670	3.03738e-05	0.000847734	0.000638094	ADCY5/AIF1/ANG/ANXA1/ANXA5/CASP1/CD2/CD14/CD58/CD74/CHGA/SERPINB1/F2RL1/FCGR2B/FN1/GBP1/GPR27/HFE/IL1RAP/KCNB1/KCNC2/KCNJ11/LYN/MBP/MDK/OSM/SRGN/S100A8/SAA1/CCL5/SNAP25/ABCC8/SYT4/TGFB2/TLR1/TLR2/TMSB4X/VSNL1/SOCS1/BRSK2/POSTN/RAPGEF4/CLEC5A/TREM2/FERMT1/GSDMD/SRCIN1/HAVCR2/CARD16/ENHO	50
BP	GO:0072001	renal system development	34/1024	293/18670	3.08135e-05	0.000855479	0.000643925	JAG1/ANGPT2/BMP2/CENPF/COL4A1/EGR1/ENPEP/FOXD1/FOXJ1/HAS2/HOXB7/HOXD11/ID3/ITGA3/ITGB4/LIF/MMP9/CITED1/SDC1/TGFB2/VEGFA/WNT7B/IQGAP1/NOG/CRLF1/SPRY1/BASP1/WWTR1/DLL1/SOX8/CEP55/PDGFD/RDH10/NPNT	34
BP	GO:0006959	humoral immune response	39/1024	356/18670	3.1131e-05	0.00085977	0.000647154	BCL3/SERPING1/C1QA/C1QB/C1QC/C1R/C1S/C2/C3/C3AR1/C5AR1/CHGA/GPR183/FCGR2B/FOXJ1/HLA-DQB1/CFI/CXCL8/CXCL10/LTF/LYZ/CXCL9/PI3/PLA2G2A/PROS1/PTPRC/RARRES2/RNASE3/RNASE6/S100A8/S100A9/CCL2/CXCL11/SLC11A1/SLPI/VSIG4/C1RL/TREM2/TREM1	39
BP	GO:0001704	formation of primary germ layer	19/1024	121/18670	3.16761e-05	0.000866408	0.000652151	COL4A2/COL5A1/COL5A2/COL8A1/FN1/ITGA3/ITGA5/ITGB2/ITGB4/LAMB1/MMP2/MMP9/MMP14/SFRP2/FZD7/NOG/TWSG1/ATOH8/CRB2	19
BP	GO:0050769	positive regulation of neurogenesis	48/1024	474/18670	3.16998e-05	0.000866408	0.000652151	BMP2/TSPO/NKX2-5/BRINP1/ECT2/FLNA/FN1/ITGA3/L1CAM/LIF/LYN/MAG/MDK/NAP1L2/NEFL/PAK3/SERPINI1/S100A9/SH3GL3/SHOX2/SYT1/SYT4/TLR2/VEGFA/CXCR4/IQGAP1/SOCS2/NEURL1/RIMS2/STMN2/SHANK2/UNC13A/CUX2/OTP/CLCF1/PACSIN1/SOX8/SHANK1/TNFRSF12A/ATP8A2/TREM2/DMRTA2/SLITRK1/ZNF488/GSX2/MMD2/NEGR1/TRIM67	48
BP	GO:0043523	regulation of neuron apoptotic process	27/1024	210/18670	3.36218e-05	0.0009142	0.000688124	C5AR1/CTSZ/EN1/GABRA5/GABRB2/GABRB3/GRIN1/HMOX1/KCNB1/MAG/MDK/CITED1/MYBL2/NEFL/PAK3/PRKCG/CCL2/SNCB/SOD2/STXBP1/TGFB2/TYROBP/CDK5R1/CRLF1/FAIM2/CLCF1/DRAXIN	27
BP	GO:0002886	regulation of myeloid leukocyte mediated immunity	12/1024	55/18670	3.40722e-05	0.000916994	0.000690227	C3/F2RL1/FCER1G/FCGR2B/HMOX1/IL13RA2/ITGB2/LYN/RAC2/STXBP1/VAMP8/CD300A	12
BP	GO:0032613	interleukin-10 production	12/1024	55/18670	3.40722e-05	0.000916994	0.000690227	BCL3/F2RL1/FCER1G/FCGR2B/TLR2/TYROBP/ISG15/DLL1/TREM2/SASH3/CLEC7A/PDCD1LG2	12
BP	GO:0032637	interleukin-8 production	15/1024	82/18670	3.46035e-05	0.000926567	0.000697433	ANXA1/BCL3/CD2/CD14/CD58/CD74/CHI3L1/F2RL1/MYD88/SERPINE1/PTPRC/TLR1/TLR2/TMSB4X/CLEC7A	15
BP	GO:1905521	regulation of macrophage migration	10/1024	39/18670	3.48714e-05	0.000929022	0.000699281	C3AR1/C5AR1/MDK/MMP14/RARRES2/CCL5/THBS1/EMILIN1/TREM2/SLAMF8	10
BP	GO:0050866	negative regulation of cell activation	26/1024	199/18670	3.53747e-05	0.000937697	0.00070581	ANXA1/RUNX1/CD86/CD74/FCGR2B/FOXJ1/HFE/HMOX1/IL13RA2/IRF1/LGALS3/LYN/MDK/PTPRC/TYROBP/SOCS1/GPNMB/FGL2/EMILIN1/CD300A/VSIG4/TWSG1/SAMSN1/PDCD1LG2/HAVCR2/MILR1	26
BP	GO:1903531	negative regulation of secretion by cell	27/1024	211/18670	3.65858e-05	0.000964949	0.000726324	ANXA1/ANXA5/CHGA/SERPINB1/F2RL1/FCGR2B/FN1/GBP1/HMOX1/IL13RA2/KCNB1/KCNJ11/LIF/MAOB/OSM/SRGN/SYT4/TMSB4X/TNFRSF1A/VSNL1/VAMP8/HRH3/CD300A/STXBP6/SRCIN1/CARD16/ENHO	27
BP	GO:0050868	negative regulation of T cell activation	18/1024	112/18670	3.695e-05	0.000969707	0.000729905	ANXA1/RUNX1/CD86/CD74/FCGR2B/FOXJ1/HFE/IRF1/LGALS3/MDK/SOCS1/GPNMB/FGL2/CD300A/VSIG4/TWSG1/PDCD1LG2/HAVCR2	18
BP	GO:2000482	regulation of interleukin-8 secretion	8/1024	25/18670	3.72971e-05	0.000973971	0.000733114	ANXA1/CD2/CD14/CD58/F2RL1/TLR1/TLR2/TMSB4X	8
BP	GO:0060560	developmental growth involved in morphogenesis	29/1024	235/18670	3.77801e-05	0.000980356	0.00073792	FN1/HOXD13/TNC/L1CAM/MAG/SFRP2/SH3GL2/SLIT1/SPP1/AURKA/SYT1/SYT4/TNR/VEGFA/WNT7B/CXCR4/IQGAP1/CDK5R1/RIMS2/SPRY1/SPRY2/SEMA6B/POSTN/UNC13A/FLRT1/TNFRSF12A/RTN4R/RDH10/DRAXIN	29
BP	GO:0007059	chromosome segregation	36/1024	321/18670	3.79133e-05	0.000980356	0.00073792	BIRC5/BUB1/BUB1B/CCNB1/CDC6/CDC20/CENPF/ECT2/GEM/KIFC1/NEK2/TOP2A/TTK/AURKB/PTTG1/KIF23/DLGAP5/SMC4/NDC80/NEK6/KIF2C/OIP5/NCAPH/KIF4A/NUSAP1/CDCA8/HJURP/CENPK/NCAPG/FAM83D/KIF18A/NUF2/PSRC1/CDCA2/SKA1/SKA3	36
BP	GO:1902105	regulation of leukocyte differentiation	32/1024	272/18670	3.98748e-05	0.00102605	0.000772312	ANXA1/C1QC/CAMK4/RUNX1/CD2/CD86/CD74/CCR1/EVI2B/FCGR2B/FOXJ1/HCLS1/HLA-DOA/HOXA7/IL18/IRF1/LIF/LTF/LYN/MDK/MMP14/PTPRC/TYROBP/SOCS1/TESPA1/FGL2/LILRB4/TMEM176B/TREM2/SASH3/TMEM176A/SLAMF8	32
BP	GO:1903532	positive regulation of secretion by cell	42/1024	399/18670	4.02522e-05	0.00103073	0.000775838	AIF1/ANG/CASP1/CCK/CD2/CD14/CD58/CHRNB2/F2RL1/FCER1G/GPR27/HFE/IL1RAP/ITGB2/KCNB1/MBP/MDK/OSM/OXTR/RAB3A/SAA1/SDC1/SPP1/STXBP1/SYT1/SYT4/TGFB2/TLR1/TLR2/VSNL1/VAMP8/CACNA1I/CDK5R2/POSTN/UNC13A/CLEC5A/TREM2/SMPD3/FERMT1/GSDMD/HAVCR2/STX1B	42
BP	GO:0032026	response to magnesium ion	7/1024	19/18670	4.11599e-05	0.00104543	0.000786904	CD14/CNGA3/FBP1/KCNC2/TNFRSF11B/THBS1/SMPD3	7
BP	GO:0090183	regulation of kidney development	12/1024	56/18670	4.12227e-05	0.00104543	0.000786904	EGR1/FOXD1/HOXB7/LIF/MMP9/CITED1/VEGFA/NOG/BASP1/WWTR1/SOX8/PDGFD	12
BP	GO:0035249	synaptic transmission, glutamatergic	16/1024	93/18670	4.21296e-05	0.00105387	0.000793254	GRIA2/GRIN1/GRM3/HTR2A/OXTR/CCL2/STXBP1/SYT1/TNR/CACNG3/CACNG2/SHANK2/UNC13A/MAPK8IP2/SHANK1/SLC17A7	16
BP	GO:0032418	lysosome localization	14/1024	74/18670	4.2496e-05	0.00105387	0.000793254	CHGA/FCER1G/HMOX1/IL13RA2/LYN/RAB3A/RAC2/STXBP1/LAT2/VAMP8/CPLX2/CD300A/RAB34/MILR1	14
BP	GO:0032677	regulation of interleukin-8 production	14/1024	74/18670	4.2496e-05	0.00105387	0.000793254	ANXA1/BCL3/CD2/CD14/CD58/CD74/F2RL1/MYD88/SERPINE1/PTPRC/TLR1/TLR2/TMSB4X/CLEC7A	14
BP	GO:0099601	regulation of neurotransmitter receptor activity	14/1024	74/18670	4.2496e-05	0.00105387	0.000793254	GRIA2/GRIA4/GRIN1/NEFL/NPTX1/RASGRF1/CCL2/CACNG3/CACNG2/SHANK2/ARC/MAPK8IP2/SHANK1/SHISA7	14
BP	GO:0048259	regulation of receptor-mediated endocytosis	17/1024	103/18670	4.25543e-05	0.00105387	0.000793254	ANXA2/APOC2/B2M/C3/CD63/HFE/SERPINE1/SFRP4/SH3GL2/SH3GL3/TF/VEGFA/HIP1R/SNAP91/TNK2/ARC/NECAB2	17
BP	GO:0046717	acid secretion	19/1024	124/18670	4.48555e-05	0.00110567	0.000832242	ANXA1/CCK/OXTR/PLA2G2A/PLA2G5/RAB3A/SLC1A1/SLC1A5/SLC1A6/SLC6A1/SNAP25/STXBP1/SYT1/SYT4/ABCC3/HIP1R/CPLX1/HRH3/SLC17A7	19
BP	GO:0060359	response to ammonium ion	20/1024	135/18670	4.6825e-05	0.00114884	0.000864743	AIF1/CASP6/CCNA2/CHRM1/CHRNA4/CHRNB2/GABRA1/GABRB2/GABRB3/GABRG2/GRIN1/HRH1/HTR2A/KCNC2/OXTR/PRKCG/SLC6A1/CXCR4/CDK5R1/HRH3	20
BP	GO:0002688	regulation of leukocyte chemotaxis	18/1024	114/18670	4.7063e-05	0.00114934	0.000865115	AIF1/C3AR1/C5AR1/CD74/CCR1/F2RL1/CXCL8/CXCL10/LYN/MDK/SERPINE1/RAC2/RARRES2/CCL2/CCL5/THBS1/VEGFA/SLAMF8	18
BP	GO:0051048	negative regulation of secretion	29/1024	238/18670	4.77414e-05	0.00115563	0.000869852	ANXA1/ANXA5/CD74/CHGA/SERPINB1/F2RL1/FCGR2B/FN1/GBP1/HMOX1/IL13RA2/KCNB1/KCNJ11/LIF/MAOB/OSM/OXTR/SRGN/SYT4/TMSB4X/TNFRSF1A/VSNL1/VAMP8/HRH3/CD300A/STXBP6/SRCIN1/CARD16/ENHO	29
BP	GO:0051250	negative regulation of lymphocyte activation	21/1024	146/18670	4.77588e-05	0.00115563	0.000869852	ANXA1/RUNX1/CD86/CD74/FCGR2B/FOXJ1/HFE/IRF1/LGALS3/LYN/MDK/TYROBP/SOCS1/GPNMB/FGL2/CD300A/VSIG4/TWSG1/SAMSN1/PDCD1LG2/HAVCR2	21
BP	GO:0010965	regulation of mitotic sister chromatid separation	12/1024	57/18670	4.96374e-05	0.0011956	0.000899939	BUB1/BUB1B/CCNB1/CDC6/CDC20/CENPF/TTK/AURKB/PTTG1/DLGAP5/NDC80/NEK6	12
BP	GO:0070372	regulation of ERK1 and ERK2 cascade	34/1024	300/18670	4.99062e-05	0.00119661	0.000900699	ATF3/BMP2/C5AR1/CD44/CD74/CHI3L1/CCR1/GPR183/F2RL1/FN1/GBP1/HTR2A/ICAM1/LIF/LYN/PLA2G2A/PLA2G5/PTPRC/CCL2/CCL5/SPRY1/SPRY2/GPNMB/EMILIN1/TREM2/NECAB2/CHRNA9/WNK2/DUSP26/PDGFD/FAM83D/SPRY4/HAVCR2/NPNT	34
BP	GO:0048705	skeletal system morphogenesis	29/1024	239/18670	5.15549e-05	0.00123055	0.000926244	ANXA2/SERPINH1/COL1A1/COL6A2/HAS2/HOXA3/HOXA4/HOXA5/HOXA7/HOXB2/HOXB3/HOXB7/HOXC4/HOXD8/HOXD9/HOXD10/LTF/MGP/MMP2/MMP14/SFRP2/SFRP4/SHOX2/STC1/NOG/SMPD3/DSCAML1/RIPPLY2/RDH10	29
BP	GO:0009615	response to virus	36/1024	326/18670	5.2483e-05	0.00124312	0.000935705	BCL3/BST2/F2RL1/FLNA/IFI6/GBP1/GBP3/HSPB1/IFI16/IFNGR2/CXCL10/IRF1/CXCL9/OAS1/OAS2/PLSCR1/PTPRC/RNASE2/RNASE6/CCL5/CXCR4/FOSL1/OASL/ISG15/TRIM22/IFI44/NPC2/FGL2/APOBEC3C/HERC5/BATF3/APOBEC3G/FAM111A/UNC93B1/PARP9/BTBD17	36
BP	GO:0050731	positive regulation of peptidyl-tyrosine phosphorylation	25/1024	192/18670	5.25528e-05	0.00124312	0.000935705	CCK/CD44/CD74/FCGR1A/HCLS1/HTR2A/ICAM1/IL18/ITGA5/LIF/LYN/OSM/PTPRC/CCL5/TNFRSF1A/VEGFA/IQGAP1/SOCS3/NEURL1/CRLF1/TNK2/CLCF1/TREM2/SRCIN1/PARP9	25
BP	GO:0032963	collagen metabolic process	18/1024	115/18670	5.29847e-05	0.00124774	0.000939184	SERPINH1/COL1A1/COL1A2/COL5A1/CTSS/MFAP4/CIITA/MMP2/MMP7/MMP9/MMP14/MMP19/PLOD2/VIM/MRC2/EMILIN1/P3H2/SMPD3	18
BP	GO:0002573	myeloid leukocyte differentiation	26/1024	204/18670	5.4223e-05	0.00127123	0.000956862	ANXA2/C1QC/CAMK4/RUNX1/CD74/CCR1/GPR183/EVI2B/F2RL1/FCER1G/HCLS1/HOXA7/IFI16/LIF/LTF/LYN/MMP9/SPI1/TLR2/TYROBP/VEGFA/BATF/LILRB4/TREM2/BATF3/FAM20C	26
BP	GO:0042102	positive regulation of T cell proliferation	16/1024	95/18670	5.50858e-05	0.00128574	0.000967786	AIF1/ANXA1/CD86/HLA-DMB/HLA-DPA1/HLA-DPB1/IGFBP2/IL18/PTPRC/CCL5/VCAM1/TNFSF13B/SASH3/PDCD1LG2/CD276/HAVCR2	16
BP	GO:1901654	response to ketone	25/1024	193/18670	5.7297e-05	0.00132781	0.000999454	ADCY5/AHR/AQP1/TSPO/CA9/CAV1/CYBA/CYBB/GJB2/HOXD13/TNC/ICAM1/IGFBP7/KCNJ11/MAOB/MSN/NEFL/OXTR/PCNA/SPP1/TGFB2/THBS1/TLR2/TYMS/FOSL1	25
BP	GO:0018212	peptidyl-tyrosine modification	39/1024	366/18670	5.74946e-05	0.00132781	0.000999454	CAV1/CCK/CD44/CD74/EFEMP1/FCGR1A/HCLS1/HTR2A/ICAM1/IL18/ITGA5/ITGB2/LIF/LYN/OSM/PTPRC/CCL5/SFRP2/SLA/TNFRSF1A/TTK/VEGFA/WEE1/TPST1/SOCS1/IQGAP1/SOCS3/NEURL1/CRLF1/MELK/TNK2/CD300A/CLCF1/TREM2/SAMSN1/PDGFD/SRCIN1/PARP9/EPHA10	39
BP	GO:0007492	endoderm development	14/1024	76/18670	5.78268e-05	0.00132781	0.000999454	COL4A2/COL5A1/COL5A2/COL8A1/FN1/ITGA5/ITGB2/LAMB1/LAMC1/MMP2/MMP9/MMP14/NOG/ARC	14
BP	GO:0050708	regulation of protein secretion	47/1024	472/18670	5.78952e-05	0.00132781	0.000999454	ADCY5/AIF1/ANG/ANXA1/ANXA5/CASP1/CD2/CD14/CD58/CHGA/SERPINB1/F2RL1/FCGR2B/FN1/GBP1/GPR27/IL1RAP/KCNB1/KCNC2/KCNJ11/LYN/MBP/MDK/OSM/SRGN/SAA1/CCL5/SNAP25/ABCC8/SYT4/TGFB2/TLR1/TLR2/TMSB4X/VSNL1/SOCS1/BRSK2/POSTN/RAPGEF4/CLEC5A/TREM2/FERMT1/GSDMD/SRCIN1/HAVCR2/CARD16/ENHO	47
BP	GO:0071222	cellular response to lipopolysaccharide	26/1024	205/18670	5.89316e-05	0.00134573	0.00101294	TSPO/CASP1/CD14/CD86/CCR5/ICAM1/CXCL8/IL18/CXCL10/LTF/LYN/CXCL9/SERPINE1/CCL2/CCL5/CXCL11/TFPI/TLR2/VIM/ZFP36/LY86/LY96/HAMP/PDCD1LG2/HAVCR2/CARD16	26
BP	GO:0050920	regulation of chemotaxis	27/1024	217/18670	5.98831e-05	0.00136157	0.00102486	AIF1/ANGPT2/C3AR1/C5AR1/CD74/CCR1/GPR183/F2RL1/F3/HSPB1/CXCL8/CXCL10/LYN/MDK/SERPINE1/RAC2/RARRES2/CCL2/CCL5/THBS1/TMSB4X/VEGFA/CXCR4/SEMA6B/TREM2/SLAMF8/PDGFD	27
BP	GO:0032760	positive regulation of tumor necrosis factor production	15/1024	86/18670	6.16031e-05	0.00139466	0.00104977	CD2/CD14/CYBA/CYBB/FCER1G/HSPB1/PTPRC/THBS1/TLR1/TLR2/TYROBP/LY96/SASH3/CLEC7A/HAVCR2	15
BP	GO:0002286	T cell activation involved in immune response	17/1024	106/18670	6.19279e-05	0.00139602	0.0010508	ANXA1/BCL3/CD86/GPR183/F2RL1/FCER1G/FCGR2B/HLA-DMB/ICAM1/IL18/LCP1/LGALS3/MDK/SLC11A1/BATF/FGL2/HAVCR2	17
BP	GO:0071356	cellular response to tumor necrosis factor	33/1024	291/18670	6.32769e-05	0.00142036	0.00106912	CASP1/CASP4/CD58/CHI3L1/COL1A1/CYBA/F2RL1/GBP1/GBP2/GBP3/HAS2/ICAM1/CXCL8/KCNJ11/TNFRSF11B/PSMB8/PSMB9/CCL2/CCL5/THBS1/TMSB4X/TNFRSF1A/VCAM1/ZFP36/POSTN/TNFSF13B/TNFRSF12A/TNFRSF19/SMPD3/HAMP/PLVAP/CARD16/NPNT	33
BP	GO:0050807	regulation of synapse organization	27/1024	218/18670	6.48591e-05	0.00144961	0.00109113	CBLN1/CDC20/CHRNB2/FCGR2B/GAP43/GRIN1/IL1RAP/OXTR/PAK3/SLIT1/TLR2/CDK5R1/NEURL1/ARHGAP44/ARC/CUX2/FLRT1/DNM3/SRPX2/CAMKV/SRCIN1/NTNG2/SLITRK1/CBLN2/AMIGO2/LRTM2/SHISA7	27
BP	GO:0006816	calcium ion transport	44/1024	434/18670	6.51296e-05	0.00144961	0.00109113	ANXA2/ANXA5/ATP2B3/TSPO/CACNA1B/CAMK2A/CAV1/CHRNA4/CHRNB2/CCR1/CCR5/CYBA/GEM/GRIN1/HTR2A/ICAM1/CXCL10/LGALS3/LYN/CXCL9/PDE2A/PRKCB/PTPRC/CCL2/CCL5/CXCL11/SLC8A2/SLN/STAC/STC1/CXCR4/CACNA1I/PLCH2/KCNE3/CACNG3/CACNG2/SLC24A2/CHRNA9/CACNA2D3/JPH3/JPH4/GRIN3A/NALCN/FAM155A	44
BP	GO:0048678	response to axon injury	14/1024	77/18670	6.71589e-05	0.00148615	0.00111863	AIF1/TSPO/CDK1/FOLR1/GAP43/TNC/LGALS1/LYN/MAG/NEFL/SPP1/TNR/TYROBP/RTN4R	14
BP	GO:1903706	regulation of hemopoiesis	47/1024	475/18670	6.75664e-05	0.00148615	0.00111863	JAG1/ANXA1/B2M/C1QC/CAMK4/RUNX1/CD2/CD86/CD74/CCR1/EVI2B/FCGR2B/FOXJ1/HCLS1/HLA-DOA/HOXA5/HOXA7/IL18/IRF1/LGALS3/LIF/LOX/LTF/LYN/MDK/MMP14/OSM/PRKCB/PSMB8/PSMB9/PTPRC/SPI1/THBS1/TYROBP/ZFP36/SOCS1/ISG15/TESPA1/FGL2/LILRB4/DLL1/TMEM176B/TREM2/SASH3/TMEM176A/SLAMF8/SCIN	47
BP	GO:0051235	maintenance of location	36/1024	330/18670	6.76162e-05	0.00148615	0.00111863	PLIN2/ANXA5/BCL3/TSPO/C3/CAV1/CCR5/CYBA/FLNA/FTL/HK2/HTR2A/CXCL10/LYN/MEST/CXCL9/MSR1/SRGN/PTPRC/S100A8/S100A9/CXCL11/SP100/SPAG4/TMSB4X/TMSB10/PLCH2/KDELR3/HILPDA/SHANK1/SLC17A7/JPH3/PDIA2/JPH4/SCIN/VSTM2A	36
BP	GO:0033003	regulation of mast cell activation	10/1024	42/18670	6.94711e-05	0.0015143	0.00113982	FCER1G/HMOX1/IL13RA2/LYN/PLSCR1/RAC2/STXBP1/VAMP8/CD300A/MILR1	10
BP	GO:0097028	dendritic cell differentiation	10/1024	42/18670	6.94711e-05	0.0015143	0.00113982	CAMK4/F2RL1/FCGR2B/LYN/SPI1/BATF/TMEM176B/TREM2/TMEM176A/BATF3	10
BP	GO:1901342	regulation of vasculature development	43/1024	422/18670	6.99591e-05	0.00151685	0.00114174	ADM/ANGPT2/ANXA1/AQP1/C3/C3AR1/C5AR1/RUNX1/CHI3L1/COL4A2/CYBB/EGR1/F3/HK2/HMOX1/HOXA5/HSPB1/HSPG2/CXCL8/CXCL10/ITGA5/ITGB2/MDK/MEOX2/SERPINE1/PRKCB/SFRP2/SOD2/SP100/TGFB2/THBS1/VEGFA/CXCR4/ADAM12/SPRY2/GPNMB/EMILIN1/PPP1R16B/SRPX2/DLL1/TNFRSF12A/PDGFD/HSPB6	43
BP	GO:0002690	positive regulation of leukocyte chemotaxis	15/1024	87/18670	7.07188e-05	0.00151685	0.00114174	AIF1/C3AR1/C5AR1/CD74/CCR1/F2RL1/CXCL8/CXCL10/MDK/SERPINE1/RAC2/RARRES2/CCL5/THBS1/VEGFA	15
BP	GO:0010812	negative regulation of cell-substrate adhesion	13/1024	68/18670	7.07385e-05	0.00151685	0.00114174	JAG1/ANGPT2/COL1A1/GBP1/HOXA7/LGALS1/MMP14/SERPINE1/SPOCK1/THBS1/FZD7/POSTN/AJAP1	13
BP	GO:0033627	cell adhesion mediated by integrin	13/1024	68/18670	7.07385e-05	0.00151685	0.00114174	ICAM1/ITGA5/ITGB2/ITGB4/LYN/SERPINE1/PLAU/CCL5/SFRP2/TGFB2/FERMT1/FERMT3/NPNT	13
BP	GO:0045765	regulation of angiogenesis	40/1024	383/18670	7.24698e-05	0.00154769	0.00116495	ADM/ANGPT2/ANXA1/AQP1/C3/C3AR1/C5AR1/RUNX1/CHI3L1/COL4A2/CYBB/F3/HK2/HMOX1/HOXA5/HSPB1/HSPG2/CXCL8/CXCL10/ITGA5/ITGB2/MDK/MEOX2/SERPINE1/PRKCB/SFRP2/SP100/TGFB2/THBS1/VEGFA/CXCR4/ADAM12/SPRY2/GPNMB/EMILIN1/PPP1R16B/SRPX2/DLL1/TNFRSF12A/HSPB6	40
BP	GO:0072073	kidney epithelium development	20/1024	140/18670	7.90316e-05	0.00168102	0.00126531	JAG1/BMP2/FOXD1/FOXJ1/HOXB7/HOXD11/LIF/CITED1/SDC1/VEGFA/WNT7B/IQGAP1/NOG/CRLF1/SPRY1/BASP1/WWTR1/DLL1/SOX8/NPNT	20
BP	GO:0030071	regulation of mitotic metaphase/anaphase transition	11/1024	51/18670	8.05197e-05	0.0017041	0.00128269	BUB1/BUB1B/CCNB1/CDC6/CDC20/CENPF/TTK/AURKB/DLGAP5/NDC80/NEK6	11
BP	GO:1902476	chloride transmembrane transport	15/1024	88/18670	8.0993e-05	0.0017041	0.00128269	CLIC1/GABRA1/GABRA3/GABRA5/GABRB2/GABRB3/GABRD/GABRG1/GABRG2/SLC1A1/GLRA3/APOL1/CLIC4/SLC17A7/SLC12A5	15
BP	GO:0050764	regulation of phagocytosis	16/1024	98/18670	8.10862e-05	0.0017041	0.00128269	C2/C3/CYBA/F2RL1/FCER1G/FCGR2B/PRKCG/PTPRC/PTX3/CCL2/SLC11A1/TLR2/TUB/CD300A/TREM2/CLEC7A	16
BP	GO:0051306	mitotic sister chromatid separation	12/1024	60/18670	8.43772e-05	0.00176623	0.00132945	BUB1/BUB1B/CCNB1/CDC6/CDC20/CENPF/TTK/AURKB/PTTG1/DLGAP5/NDC80/NEK6	12
BP	GO:1903555	regulation of tumor necrosis factor superfamily cytokine production	22/1024	163/18670	8.47146e-05	0.00176628	0.00132949	BCL3/TSPO/CD2/CD14/CD86/CYBA/CYBB/FCER1G/HSPB1/LTF/PTPRC/THBS1/TLR1/TLR2/TYROBP/ZFP36/GPNMB/LY96/TREM2/SASH3/CLEC7A/HAVCR2	22
BP	GO:0006904	vesicle docking involved in exocytosis	10/1024	43/18670	8.61139e-05	0.00178839	0.00134613	CAMK2A/KCNB1/PLEK/RAB3A/SNAP25/STXBP1/CPLX2/UNC13A/STX1B/RAB3C	10
BP	GO:0030902	hindbrain development	21/1024	152/18670	8.671e-05	0.00178869	0.00134636	AIF1/C5AR1/CBLN1/EN1/FCGR2B/FLNA/GRIN1/HOXB2/HOXB3/MDK/SPTBN2/SSTR1/SSTR2/CDK5R1/CDK5R2/NOG/FAIM2/SEZ6L/DLL1/LHX5/GSX2	21
BP	GO:0010759	positive regulation of macrophage chemotaxis	6/1024	15/18670	8.7485e-05	0.00178869	0.00134636	C3AR1/C5AR1/MDK/RARRES2/CCL5/THBS1	6
BP	GO:0048172	regulation of short-term neuronal synaptic plasticity	6/1024	15/18670	8.7485e-05	0.00178869	0.00134636	RAB3A/SLC8A2/SYP/SYT4/UNC13A/SHISA7	6
BP	GO:2000484	positive regulation of interleukin-8 secretion	6/1024	15/18670	8.7485e-05	0.00178869	0.00134636	CD2/CD14/CD58/F2RL1/TLR1/TLR2	6
BP	GO:0001818	negative regulation of cytokine production	33/1024	296/18670	8.82047e-05	0.00179645	0.0013522	ANXA1/BCL3/BST2/TSPO/SERPINB1/F2RL1/FCGR2B/FOXJ1/FN1/GBP1/HFE/HMOX1/LTF/SRGN/PTPRC/SLC11A1/TGFB2/THBS1/TMSB4X/TYROBP/ZFP36/NMI/ISG15/GPNMB/VSIG4/DLL1/HERC5/TREM2/TWSG1/PDCD1LG2/RNF135/HAVCR2/CARD16	33
BP	GO:0072009	nephron epithelium development	17/1024	109/18670	8.86954e-05	0.00179949	0.00135449	JAG1/BMP2/FOXD1/FOXJ1/HOXB7/HOXD11/LIF/CITED1/VEGFA/WNT7B/IQGAP1/NOG/BASP1/WWTR1/DLL1/SOX8/NPNT	17
BP	GO:0042730	fibrinolysis	8/1024	28/18670	9.25217e-05	0.00186279	0.00140214	ANXA2/SERPING1/SERPINE1/PLAT/PLAU/PLAUR/PROS1/THBS1	8
BP	GO:0085029	extracellular matrix assembly	8/1024	28/18670	9.25217e-05	0.00186279	0.00140214	COL1A2/HAS2/LOX/MFAP4/FBLN5/EMILIN1/EFEMP2/SMPD3	8
BP	GO:1903522	regulation of blood circulation	33/1024	297/18670	9.41436e-05	0.00188824	0.00142129	ADM/ADORA3/ATP1A3/ATP2B3/CACNA1B/CAV1/CHGA/NKX2-5/DES/F2RL1/FLNA/HRH1/HTR2A/ICAM1/KCNJ3/KCNJ4/KCNJ11/KCNK3/OXTR/SCN2B/SLC1A1/SLC8A2/STC1/TGFB2/KCNE3/GJC1/CACNG3/CACNG2/KCNIP3/KCNIP2/FXYD7/CACNA2D3/SCN3B	33
BP	GO:0048568	embryonic organ development	43/1024	428/18670	9.65391e-05	0.00191753	0.00144334	ADM/COL5A2/NKX2-5/EN1/EFEMP1/FOLR1/HOXA3/HOXA4/HOXA5/HOXA7/HOXB2/HOXB3/HOXB7/HOXC4/HOXD9/HOXD10/ID3/CXCL8/LIF/MFAP2/MMP14/CITED1/RARRES2/SHOX2/ST14/TGFB2/PHLDA2/VEGFA/WNT7B/TEAD2/SOCS3/NOG/USH1C/SPRY2/GJB6/DLL1/ATP8A2/CHRNA9/DSCAML1/CTHRC1/E2F7/RDH10/CRB2	43
BP	GO:0050766	positive regulation of phagocytosis	13/1024	70/18670	9.66946e-05	0.00191753	0.00144334	C2/C3/CYBA/F2RL1/FCER1G/FCGR2B/PTPRC/PTX3/CCL2/SLC11A1/TUB/TREM2/CLEC7A	13
BP	GO:0051966	regulation of synaptic transmission, glutamatergic	13/1024	70/18670	9.66946e-05	0.00191753	0.00144334	GRM3/HTR2A/OXTR/CCL2/STXBP1/SYT1/TNR/CACNG3/CACNG2/SHANK2/UNC13A/MAPK8IP2/SHANK1	13
BP	GO:0002291	T cell activation via T cell receptor contact with antigen bound to MHC molecule on antigen presenting cell	5/1024	10/18670	9.82494e-05	0.00192664	0.00145019	HLA-DMB/ICAM1/LGALS3/FGL2/HAVCR2	5
BP	GO:0071281	cellular response to iron ion	5/1024	10/18670	9.82494e-05	0.00192664	0.00145019	B2M/CCNB1/HFE/HMOX1/TF	5
BP	GO:1900122	positive regulation of receptor binding	5/1024	10/18670	9.82494e-05	0.00192664	0.00145019	ANXA2/B2M/HFE/HOXA3/MMP9	5
BP	GO:0018108	peptidyl-tyrosine phosphorylation	38/1024	363/18670	0.00010359	0.00202384	0.00152335	CAV1/CCK/CD44/CD74/EFEMP1/FCGR1A/HCLS1/HTR2A/ICAM1/IL18/ITGA5/ITGB2/LIF/LYN/OSM/PTPRC/CCL5/SFRP2/SLA/TNFRSF1A/TTK/VEGFA/WEE1/SOCS1/IQGAP1/SOCS3/NEURL1/CRLF1/MELK/TNK2/CD300A/CLCF1/TREM2/SAMSN1/PDGFD/SRCIN1/PARP9/EPHA10	38
BP	GO:0010811	positive regulation of cell-substrate adhesion	18/1024	121/18670	0.000104458	0.00203327	0.00153046	COL8A1/ECM2/FLNA/FN1/HAS2/ITGA3/ITGA5/MDK/S100A10/VEGFA/IQGAP1/EMILIN1/FERMT1/LIMS2/EMILIN2/EMILIN3/COL26A1/NPNT	18
BP	GO:0022604	regulation of cell morphogenesis	47/1024	484/18670	0.000106089	0.00205743	0.00154864	ANXA1/RHOC/CD44/CHRNB2/FLNA/FN1/GBP1/GRIN1/HAS2/ICAM1/ITGB2/L1CAM/MAG/MCF2/MDK/MSN/NEFL/PAK3/S100A10/CCL2/SHOX2/SPP1/SYT1/SYT4/TNR/VEGFA/CXCR4/CDK5R1/BRSK2/RIMS2/ARHGAP44/SEMA6B/PDPN/POSTN/UNC13A/ARC/CUX2/DNM3/TNFRSF12A/FBLIM1/LIMS2/RTN4R/SRCIN1/LINGO1/ARHGAP18/SLITRK1/DRAXIN	47
BP	GO:0034612	response to tumor necrosis factor	34/1024	312/18670	0.000108777	0.00210183	0.00158206	CASP1/CASP4/CD14/CD58/CHI3L1/COL1A1/CYBA/F2RL1/GBP1/GBP2/GBP3/HAS2/ICAM1/CXCL8/KCNJ11/TNFRSF11B/PSMB8/PSMB9/CCL2/CCL5/THBS1/TMSB4X/TNFRSF1A/VCAM1/ZFP36/POSTN/TNFSF13B/TNFRSF12A/TNFRSF19/SMPD3/HAMP/PLVAP/CARD16/NPNT	34
BP	GO:0003002	regionalization	37/1024	351/18670	0.00011024	0.00212232	0.00159749	BMP2/C1QA/C3/NKX2-5/EN1/FOXD1/FOXJ1/HOXA3/HOXA4/HOXA5/HOXA7/HOXA10/HOXB2/HOXB3/HOXB7/HOXC4/HOXC10/HOXD8/HOXD9/HOXD10/HOXD11/HOXD13/MEOX2/SFRP2/AURKA/WNT7B/NOG/SPRY1/BASP1/DLL3/ARC/DLL1/DSCAML1/DMRTA2/RIPPLY2/GSX2/CRB2	37
BP	GO:0098813	nuclear chromosome segregation	30/1024	262/18670	0.000112551	0.00215894	0.00162505	BUB1/BUB1B/CCNB1/CDC6/CDC20/CENPF/ECT2/GEM/KIFC1/NEK2/TOP2A/TTK/AURKB/PTTG1/KIF23/DLGAP5/SMC4/NDC80/NEK6/KIF2C/NCAPH/KIF4A/NUSAP1/CDCA8/CENPK/NCAPG/FAM83D/KIF18A/NUF2/PSRC1	30
BP	GO:1901214	regulation of neuron death	34/1024	313/18670	0.000115775	0.00221144	0.00166457	C1QA/C5AR1/CHGA/CTSZ/EGR1/EN1/FCGR2B/GABRA5/GABRB2/GABRB3/GRIN1/HMOX1/ITGB2/KCNB1/MAG/MDK/CITED1/MYBL2/NEFL/PAK3/PRKCG/CCL2/CCL5/SNCB/SOD2/STXBP1/TGFB2/TYROBP/CDK5R1/CRLF1/GPNMB/FAIM2/CLCF1/DRAXIN	34
BP	GO:1902099	regulation of metaphase/anaphase transition of cell cycle	11/1024	53/18670	0.000116546	0.00221144	0.00166457	BUB1/BUB1B/CCNB1/CDC6/CDC20/CENPF/TTK/AURKB/DLGAP5/NDC80/NEK6	11
BP	GO:1903307	positive regulation of regulated secretory pathway	11/1024	53/18670	0.000116546	0.00221144	0.00166457	F2RL1/FCER1G/ITGB2/KCNB1/RAB3A/STXBP1/SYT1/SYT4/VAMP8/CACNA1I/CDK5R2	11
BP	GO:1905818	regulation of chromosome separation	12/1024	62/18670	0.000117728	0.00222585	0.00167541	BUB1/BUB1B/CCNB1/CDC6/CDC20/CENPF/TTK/AURKB/PTTG1/DLGAP5/NDC80/NEK6	12
BP	GO:0031629	synaptic vesicle fusion to presynaptic active zone membrane	7/1024	22/18670	0.000120504	0.00227021	0.0017088	RAB3A/SNAP25/STXBP1/SYT1/CPLX2/CPLX1/STX1B	7
BP	GO:0010769	regulation of cell morphogenesis involved in differentiation	33/1024	301/18670	0.000121673	0.00228408	0.00171924	CHRNB2/FLNA/FN1/GBP1/GRIN1/HAS2/L1CAM/MAG/MCF2/MDK/NEFL/PAK3/S100A10/SHOX2/SPP1/TNR/VEGFA/CDK5R1/BRSK2/ARHGAP44/SEMA6B/PDPN/POSTN/ARC/CUX2/DNM3/TNFRSF12A/LIMS2/RTN4R/SRCIN1/LINGO1/SLITRK1/DRAXIN	33
BP	GO:0006865	amino acid transport	20/1024	145/18670	0.000129536	0.00241707	0.00181935	CCK/RAB3A/SLC1A1/SLC1A5/SLC1A6/SLC6A1/SLC6A7/SLC11A1/SNAP25/STXBP1/SYT1/SYT4/SLC7A7/PDPN/CPLX1/HRH3/SLC17A7/SLC7A14/SLC32A1/SLC6A17	20
BP	GO:0051932	synaptic transmission, GABAergic	10/1024	45/18670	0.000129674	0.00241707	0.00181935	GABRA1/GABRA3/GABRA5/GABRB2/GABRG1/GABRG2/OXTR/SLC6A1/STXBP1/CNTNAP4	10
BP	GO:0050806	positive regulation of synaptic transmission	22/1024	168/18670	0.000132963	0.00245355	0.0018468	CHRNB2/GRIN1/NRGN/OXTR/CCL2/SLC8A2/SNAP25/STXBP1/SYT1/TNR/TYROBP/RIMS2/CACNG3/CACNG2/SHANK2/UNC13A/ARC/CUX2/SLC24A2/SHANK1/STX1B/SHISA7	22
BP	GO:0071706	tumor necrosis factor superfamily cytokine production	22/1024	168/18670	0.000132963	0.00245355	0.0018468	BCL3/TSPO/CD2/CD14/CD86/CYBA/CYBB/FCER1G/HSPB1/LTF/PTPRC/THBS1/TLR1/TLR2/TYROBP/ZFP36/GPNMB/LY96/TREM2/SASH3/CLEC7A/HAVCR2	22
BP	GO:0044849	estrous cycle	6/1024	16/18670	0.000133492	0.00245355	0.0018468	EGR1/HAS2/MDK/MMP7/OXTR/PCNA	6
BP	GO:1900451	positive regulation of glutamate receptor signaling pathway	6/1024	16/18670	0.000133492	0.00245355	0.0018468	CCL2/CACNG3/CACNG2/UNC13A/ARC/NECAB2	6
BP	GO:0003015	heart process	32/1024	290/18670	0.000135898	0.00248911	0.00187357	ADM/ADORA3/ATP1A3/ATP2B3/CACNA1B/CAV1/CHGA/NKX2-5/DES/FLNA/KCNJ3/KCNJ4/KCNJ11/KCNK3/SCN2B/SLC1A1/SLC8A2/STC1/TGFB2/TNNT1/CXCR4/KCNE3/GJC1/CACNG3/CACNG2/WWTR1/KCNIP3/KCNIP2/FXYD7/CACNA2D3/SCN3B/PPCS	32
BP	GO:0007091	metaphase/anaphase transition of mitotic cell cycle	11/1024	54/18670	0.000139192	0.00254061	0.00191233	BUB1/BUB1B/CCNB1/CDC6/CDC20/CENPF/TTK/AURKB/DLGAP5/NDC80/NEK6	11
BP	GO:0043200	response to amino acid	17/1024	113/18670	0.000139911	0.00254172	0.00191317	COL1A1/COL1A2/COL3A1/COL4A1/COL5A2/CYBA/CYBB/GRIN1/ICAM1/LYN/MMP2/PCNA/SST/GLRA3/SOCS1/NEURL1/PDGFD	17
BP	GO:0007565	female pregnancy	24/1024	192/18670	0.000140216	0.00254172	0.00191317	ADM/ANGPT2/ARHGDIB/GJB2/PRLHR/HFE/IGFBP2/IGFBP5/IGFBP7/ITGA3/ITGA5/LIF/MMP2/MMP7/MMP9/OXTR/SPP1/STC1/TEAD3/TIMP1/FOSL1/NAMPT/HAVCR2/SYDE1	24
BP	GO:0035637	multicellular organismal signaling	25/1024	204/18670	0.000141259	0.00255185	0.00192079	ATP1A3/ATP2B3/CAV1/NKX2-5/TYMP/FLNA/KCNJ3/KCNJ4/KCNJ11/KCNK3/MAG/SCN2B/SLC8A2/TNR/CACNA1I/KCNE3/GJC1/CACNG3/CACNG2/CNTNAP2/KCNIP3/KCNIP2/FXYD7/CACNA2D3/SCN3B	25
BP	GO:0001822	kidney development	31/1024	278/18670	0.000141965	0.00255586	0.00192381	JAG1/ANGPT2/BMP2/CENPF/EGR1/ENPEP/FOXD1/FOXJ1/HAS2/HOXB7/HOXD11/ID3/ITGA3/LIF/MMP9/CITED1/SDC1/TGFB2/VEGFA/WNT7B/IQGAP1/NOG/CRLF1/SPRY1/BASP1/WWTR1/DLL1/SOX8/PDGFD/RDH10/NPNT	31
BP	GO:0061337	cardiac conduction	20/1024	146/18670	0.000142517	0.00255706	0.00192472	ATP1A3/ATP2B3/CAV1/NKX2-5/FLNA/KCNJ3/KCNJ4/KCNJ11/KCNK3/SCN2B/SLC8A2/KCNE3/GJC1/CACNG3/CACNG2/KCNIP3/KCNIP2/FXYD7/CACNA2D3/SCN3B	20
BP	GO:0014013	regulation of gliogenesis	18/1024	124/18670	0.000143831	0.0025719	0.00193588	BMP2/TSPO/CDK1/CHRM1/GPR183/LIF/LYN/MAG/MDK/TLR2/CXCR4/NOG/DAAM2/CLCF1/SOX8/TREM2/ZNF488/GSX2	18
BP	GO:0001101	response to acid chemical	36/1024	343/18670	0.000148044	0.00263829	0.00198586	AQP1/CCNB1/COL1A1/COL1A2/COL3A1/COL4A1/COL5A2/CYBA/CYBB/BRINP1/EGR1/FOLR1/GJB2/GRIN1/TNC/ICAM1/ID3/IGFBP2/IGFBP7/LYN/MMP2/PCNA/SCD/SST/TLR2/TYMS/VEGFA/WNT7B/GLRA3/FZD7/TEAD2/SOCS1/NEURL1/SLC22A6/HAMP/PDGFD	36
BP	GO:1902106	negative regulation of leukocyte differentiation	16/1024	103/18670	0.000148608	0.00263942	0.00198671	ANXA1/C1QC/RUNX1/CD74/FCGR2B/FOXJ1/HOXA7/IRF1/LTF/LYN/MDK/SOCS1/FGL2/LILRB4/TMEM176B/TMEM176A	16
BP	GO:0022408	negative regulation of cell-cell adhesion	23/1024	181/18670	0.000149544	0.00264713	0.00199251	JAG1/ANXA1/BMP2/RUNX1/CD86/CD74/FCGR2B/FOXJ1/HFE/IRF1/LGALS3/MBP/MDK/TNR/VEGFA/SOCS1/GPNMB/FGL2/CD300A/VSIG4/TWSG1/PDCD1LG2/HAVCR2	23
BP	GO:0031100	animal organ regeneration	13/1024	73/18670	0.000150917	0.00266249	0.00200407	ADM/ANGPT2/C5AR1/CCNA2/CDK1/HFE/HMOX1/LCP1/NNMT/PCNA/AURKA/TYMS/HAMP	13
BP	GO:0048704	embryonic skeletal system morphogenesis	15/1024	93/18670	0.000154368	0.00271431	0.00204308	HOXA3/HOXA4/HOXA5/HOXA7/HOXB2/HOXB3/HOXB7/HOXC4/HOXD9/HOXD10/MMP14/SHOX2/NOG/DSCAML1/RDH10	15
BP	GO:0043524	negative regulation of neuron apoptotic process	20/1024	147/18670	0.000156631	0.00274494	0.00206613	C5AR1/EN1/GABRA5/GABRB2/GABRB3/GRIN1/HMOX1/MAG/MDK/CITED1/NEFL/PRKCG/CCL2/SNCB/SOD2/STXBP1/CRLF1/FAIM2/CLCF1/DRAXIN	20
BP	GO:0045471	response to ethanol	18/1024	125/18670	0.000159578	0.00278734	0.00209805	CA3/CD14/CDK1/CHRNB2/CYBB/GRIN1/TNC/ICAM1/KCNC2/MAOB/S100A8/SPI1/TYMS/VCAM1/GGH/UNC79/HAMP/GRIN3A	18
BP	GO:0061138	morphogenesis of a branching epithelium	23/1024	182/18670	0.000162491	0.00282884	0.00212928	ADM/BMP2/COL4A1/CTSZ/FOXD1/HOXA5/HOXB7/HOXD11/HOXD13/TNC/MDK/MMP14/CITED1/SFRP2/ST14/VEGFA/SOCS3/NOG/SPRY1/SPRY2/SOX8/RDH10/NPNT	23
BP	GO:0099500	vesicle fusion to plasma membrane	7/1024	23/18670	0.000165064	0.00286418	0.00215589	RAB3A/SNAP25/STXBP1/SYT1/CPLX2/CPLX1/STX1B	7
BP	GO:0051648	vesicle localization	33/1024	306/18670	0.000166156	0.00287368	0.00216304	KIF1A/CAMK2A/CTSC/CHRNA4/CHRNB2/CTSZ/DYNC1I1/F5/FOLR1/HTR2A/KIF5A/SERPINA1/PRKCB/PRKCG/RAB3A/SNAP25/STXBP1/SYN1/SYN2/SYP/SYT1/SYT4/BRSK2/KIF23/RIMS2/SNAP91/CPLX2/CPLX1/UNC13A/DNM3/MREG/STX1B/GRIN3A	33
BP	GO:0002604	regulation of dendritic cell antigen processing and presentation	5/1024	11/18670	0.000171984	0.00294551	0.0022171	CD74/FCGR2B/SLC11A1/THBS1/FGL2	5
BP	GO:0034776	response to histamine	5/1024	11/18670	0.000171984	0.00294551	0.0022171	GABRA1/GABRB2/GABRB3/GABRG2/HRH1	5
BP	GO:0098883	synapse pruning	5/1024	11/18670	0.000171984	0.00294551	0.0022171	C1QA/C1QB/C1QC/C3/TREM2	5
BP	GO:0014015	positive regulation of gliogenesis	13/1024	74/18670	0.000174023	0.00296969	0.0022353	BMP2/TSPO/LIF/LYN/MAG/MDK/TLR2/CXCR4/CLCF1/SOX8/TREM2/ZNF488/GSX2	13
BP	GO:0006906	vesicle fusion	15/1024	94/18670	0.000174522	0.00296969	0.0022353	ANXA1/ANXA2/RAB3A/SNAP25/STXBP1/SYT1/SYT4/VAV3/CPLX2/CPLX1/STXBP6/SAMD9/RAB34/STX1B/SAMD9L	15
BP	GO:0009952	anterior/posterior pattern specification	26/1024	219/18670	0.000176266	0.00298972	0.00225038	BMP2/EN1/HOXA3/HOXA4/HOXA5/HOXA7/HOXA10/HOXB2/HOXB3/HOXB7/HOXC4/HOXC10/HOXD8/HOXD9/HOXD10/HOXD13/MEOX2/SFRP2/AURKA/NOG/BASP1/DLL3/ARC/DLL1/RIPPLY2/CRB2	26
BP	GO:0032680	regulation of tumor necrosis factor production	21/1024	160/18670	0.000181292	0.00306511	0.00230713	BCL3/TSPO/CD2/CD14/CYBA/CYBB/FCER1G/HSPB1/LTF/PTPRC/THBS1/TLR1/TLR2/TYROBP/ZFP36/GPNMB/LY96/TREM2/SASH3/CLEC7A/HAVCR2	21
BP	GO:0006953	acute-phase response	10/1024	47/18670	0.000190508	0.00321064	0.00241667	SERPINA3/FN1/HFE/HP/SERPINA1/PLSCR1/SAA1/SAA2/CD163/HAMP	10
BP	GO:0001763	morphogenesis of a branching structure	24/1024	196/18670	0.000192757	0.0032382	0.00243742	ADM/BMP2/COL4A1/CTSZ/FOXD1/HOXA5/HOXB7/HOXD11/HOXD13/TNC/MDK/MMP14/CITED1/SFRP2/SHOX2/ST14/VEGFA/SOCS3/NOG/SPRY1/SPRY2/SOX8/RDH10/NPNT	24
BP	GO:0044784	metaphase/anaphase transition of cell cycle	11/1024	56/18670	0.000195843	0.00324831	0.00244502	BUB1/BUB1B/CCNB1/CDC6/CDC20/CENPF/TTK/AURKB/DLGAP5/NDC80/NEK6	11
BP	GO:0045069	regulation of viral genome replication	15/1024	95/18670	0.000196916	0.00324831	0.00244502	BST2/IFI16/CXCL8/LTF/OAS1/PLSCR1/CCL5/SLPI/TOP2A/OASL/ISG15/APOBEC3C/APOBEC3G/FAM111A/BTBD17	15
BP	GO:0060337	type I interferon signaling pathway	15/1024	95/18670	0.000196916	0.00324831	0.00244502	BST2/EGR1/IFI6/GBP2/HLA-A/HLA-B/HLA-C/IRF1/MYD88/OAS1/OAS2/PSMB8/SP100/OASL/ISG15	15
BP	GO:0061326	renal tubule development	15/1024	95/18670	0.000196916	0.00324831	0.00244502	JAG1/BMP2/COL4A1/FOXD1/HOXB7/HOXD11/LIF/CITED1/VEGFA/WNT7B/NOG/WWTR1/DLL1/SOX8/NPNT	15
BP	GO:0071357	cellular response to type I interferon	15/1024	95/18670	0.000196916	0.00324831	0.00244502	BST2/EGR1/IFI6/GBP2/HLA-A/HLA-B/HLA-C/IRF1/MYD88/OAS1/OAS2/PSMB8/SP100/OASL/ISG15	15
BP	GO:0070997	neuron death	36/1024	348/18670	0.000197054	0.00324831	0.00244502	C1QA/C5AR1/CHGA/CTSZ/EGR1/EN1/FCGR2B/GABRA5/GABRB2/GABRB3/GRIN1/HMOX1/ITGB2/KCNB1/MAG/MDK/CITED1/MYBL2/NEFL/PAK3/PRKCG/CCL2/CCL5/SNCB/SOD2/STXBP1/TGFB2/TYROBP/CDK5R1/CRLF1/SLC25A27/NAMPT/GPNMB/FAIM2/CLCF1/DRAXIN	36
BP	GO:1903901	negative regulation of viral life cycle	14/1024	85/18670	0.000202028	0.00330142	0.002485	BST2/IFI16/LTF/OAS1/PLSCR1/PTX3/CCL5/SLPI/OASL/ISG15/APOBEC3C/APOBEC3G/FAM111A/BTBD17	14
BP	GO:0043304	regulation of mast cell degranulation	8/1024	31/18670	0.000202779	0.00330142	0.002485	FCER1G/HMOX1/IL13RA2/LYN/RAC2/STXBP1/VAMP8/CD300A	8
BP	GO:0044319	wound healing, spreading of cells	8/1024	31/18670	0.000202779	0.00330142	0.002485	RHOC/CD44/CD151/COL5A1/FLNA/ITGA5/PDPN/TMEFF2	8
BP	GO:0090505	epiboly involved in wound healing	8/1024	31/18670	0.000202779	0.00330142	0.002485	RHOC/CD44/CD151/COL5A1/FLNA/ITGA5/PDPN/TMEFF2	8
BP	GO:2000816	negative regulation of mitotic sister chromatid separation	9/1024	39/18670	0.000206602	0.00335331	0.00252406	BUB1/BUB1B/CCNB1/CDC20/CENPF/TTK/AURKB/PTTG1/NDC80	9
BP	GO:0007052	mitotic spindle organization	16/1024	106/18670	0.00020923	0.00337519	0.00254053	BIRC5/CCNB1/CDC20/FLNA/KIFC1/MYBL2/NEK2/AURKA/TTK/AURKB/KIF23/NDC80/TPX2/KIF4A/NUF2/PSRC1	16
BP	GO:0051963	regulation of synapse assembly	16/1024	106/18670	0.00020923	0.00337519	0.00254053	CBLN1/CHRNB2/GAP43/GRIN1/IL1RAP/OXTR/SLIT1/TLR2/CUX2/FLRT1/SRPX2/NTNG2/SLITRK1/CBLN2/AMIGO2/LRTM2	16
BP	GO:0015800	acidic amino acid transport	12/1024	66/18670	0.000219238	0.00352586	0.00265394	CCK/RAB3A/SLC1A1/SLC1A6/SLC6A1/SNAP25/STXBP1/SYT1/SYT4/CPLX1/HRH3/SLC17A7	12
BP	GO:0031579	membrane raft organization	7/1024	24/18670	0.000222063	0.00354964	0.00267183	ANXA2/CAV1/CD2/MAL/PTPRC/S100A10/FA2H	7
BP	GO:0071677	positive regulation of mononuclear cell migration	7/1024	24/18670	0.000222063	0.00354964	0.00267183	AIF1/CCR1/CXCL10/LGALS3/SERPINE1/CCL5/PDGFD	7
BP	GO:1990778	protein localization to cell periphery	33/1024	311/18670	0.000224703	0.00358099	0.00269544	ANXA2/CAV1/FCER1G/FLNA/GBP1/GRIN1/ITGA3/KCNB1/KCNJ11/LGALS3/MAL/MMP14/RAB3A/S100A10/SNAP25/STAC/STXBP1/TNFRSF1A/TUB/VAMP8/ARHGAP44/CACNG2/VAMP5/CPLX1/PACSIN1/KCNIP3/TREM2/SCN3B/TMBIM1/RAB34/STX1B/RAB3C/ZDHHC22	33
BP	GO:0001774	microglial cell activation	10/1024	48/18670	0.000228951	0.00362678	0.0027299	AIF1/C1QA/C5AR1/CTSC/ITGB2/PTPRC/TLR2/TYROBP/NAMPT/TREM2	10
BP	GO:0002269	leukocyte activation involved in inflammatory response	10/1024	48/18670	0.000228951	0.00362678	0.0027299	AIF1/C1QA/C5AR1/CTSC/ITGB2/PTPRC/TLR2/TYROBP/NAMPT/TREM2	10
BP	GO:0051310	metaphase plate congression	11/1024	57/18670	0.000230806	0.00364521	0.00274377	CCNB1/CENPF/GEM/KIFC1/NDC80/KIF2C/CDCA8/FAM83D/KIF18A/NUF2/PSRC1	11
BP	GO:0032640	tumor necrosis factor production	21/1024	163/18670	0.000235332	0.00369458	0.00278093	BCL3/TSPO/CD2/CD14/CYBA/CYBB/FCER1G/HSPB1/LTF/PTPRC/THBS1/TLR1/TLR2/TYROBP/ZFP36/GPNMB/LY96/TREM2/SASH3/CLEC7A/HAVCR2	21
BP	GO:0099173	postsynapse organization	21/1024	163/18670	0.000235332	0.00369458	0.00278093	ACTN1/CBLN1/FCGR2B/GAP43/IL1RAP/ITGA3/NEFH/NEFL/PAK3/SPTBN2/CDK5R1/INA/ARHGAP44/SHANK2/ARC/CUX2/DNM3/SHANK1/SRCIN1/NTNG2/SHISA7	21
BP	GO:0043900	regulation of multi-organism process	40/1024	405/18670	0.000238549	0.0037249	0.00280376	ANXA2/ARHGDIB/BST2/CAV1/CD74/CYBA/F2RL1/FUCA2/IFI16/CXCL8/LGALS1/LTF/OAS1/OXTR/PLSCR1/PTX3/CCL5/SLPI/AURKA/STXBP1/TIMP1/TOP2A/ZFP36/CXCR4/OASL/LY86/ISG15/LHFPL2/FGL2/LY96/APOBEC3C/HERC5/APOBEC3G/FAM111A/CLEC7A/PARP9/HAVCR2/SYDE1/CARD16/BTBD17	40
BP	GO:1903038	negative regulation of leukocyte cell-cell adhesion	18/1024	129/18670	0.000238676	0.0037249	0.00280376	ANXA1/RUNX1/CD86/CD74/FCGR2B/FOXJ1/HFE/IRF1/LGALS3/MDK/SOCS1/GPNMB/FGL2/CD300A/VSIG4/TWSG1/PDCD1LG2/HAVCR2	18
BP	GO:0032102	negative regulation of response to external stimulus	37/1024	365/18670	0.000242268	0.00376981	0.00283756	AIF1/ANGPT2/ANXA2/ANXA5/SERPING1/CCK/FABP7/FCGR2B/GPR17/GRIN1/LTF/MDK/SERPINE1/PLAT/PLAU/PLAUR/PROS1/PTPRC/SAA1/CCL2/SPP1/TFPI/THBS1/TNFAIP6/TNFRSF1A/TNR/SOCS3/SEMA6B/FGL2/PBK/AJAP1/SLAMF8/RTN4R/HAVCR2/SIGLEC10/CARD16/GRIN3A	37
BP	GO:0090184	positive regulation of kidney development	9/1024	40/18670	0.000253743	0.0039252	0.00295453	EGR1/FOXD1/HOXB7/LIF/VEGFA/NOG/BASP1/SOX8/PDGFD	9
BP	GO:1905819	negative regulation of chromosome separation	9/1024	40/18670	0.000253743	0.0039252	0.00295453	BUB1/BUB1B/CCNB1/CDC20/CENPF/TTK/AURKB/PTTG1/NDC80	9
BP	GO:0033006	regulation of mast cell activation involved in immune response	8/1024	32/18670	0.000257483	0.00394833	0.00297193	FCER1G/HMOX1/IL13RA2/LYN/RAC2/STXBP1/VAMP8/CD300A	8
BP	GO:0051968	positive regulation of synaptic transmission, glutamatergic	8/1024	32/18670	0.000257483	0.00394833	0.00297193	OXTR/CCL2/STXBP1/TNR/CACNG3/CACNG2/SHANK2/SHANK1	8
BP	GO:0090504	epiboly	8/1024	32/18670	0.000257483	0.00394833	0.00297193	RHOC/CD44/CD151/COL5A1/FLNA/ITGA5/PDPN/TMEFF2	8
BP	GO:0006821	chloride transport	16/1024	108/18670	0.000260662	0.00398549	0.0029999	TSPO/CLIC1/GABRA1/GABRA3/GABRA5/GABRB2/GABRB3/GABRD/GABRG1/GABRG2/SLC1A1/GLRA3/APOL1/CLIC4/SLC17A7/SLC12A5	16
BP	GO:0030168	platelet activation	20/1024	153/18670	0.000270122	0.00411813	0.00309975	CLIC1/COL1A1/COL1A2/COL3A1/FCER1G/FLNA/HSPB1/LCP2/LYN/PLEK/PLSCR1/PRKCB/PRKCG/SAA1/STXBP1/VAV3/MYL12A/PDPN/FERMT3/DGKK	20
BP	GO:1902041	regulation of extrinsic apoptotic signaling pathway via death domain receptors	11/1024	58/18670	0.000270899	0.00411813	0.00309975	ATF3/HMOX1/ICAM1/LGALS3/MAL/SERPINE1/SFRP2/SP100/THBS1/FAIM2/TMBIM1	11
BP	GO:0032757	positive regulation of interleukin-8 production	10/1024	49/18670	0.000273689	0.00414859	0.00312267	CD2/CD14/CD58/CD74/F2RL1/MYD88/SERPINE1/TLR1/TLR2/CLEC7A	10
BP	GO:0002468	dendritic cell antigen processing and presentation	5/1024	12/18670	0.000281525	0.0042309	0.00318463	CD74/FCGR2B/SLC11A1/THBS1/FGL2	5
BP	GO:0007077	mitotic nuclear envelope disassembly	5/1024	12/18670	0.000281525	0.0042309	0.00318463	CCNB1/CDK1/PRKCB/CCNB2/NEK6	5
BP	GO:0016188	synaptic vesicle maturation	5/1024	12/18670	0.000281525	0.0042309	0.00318463	RAB3A/STXBP1/SYP/UNC13A/SLC17A7	5
BP	GO:0002703	regulation of leukocyte mediated immunity	24/1024	201/18670	0.00028246	0.00423288	0.00318612	B2M/BST2/C3/F2RL1/FCER1G/FCGR2B/FOXJ1/HFE/HLA-A/HLA-B/HLA-C/HMOX1/IL13RA2/IL18/ITGB2/LYN/PTPRC/RAC2/STXBP1/VAMP8/CD300A/CLCF1/SASH3/HAVCR2	24
BP	GO:0008016	regulation of heart contraction	28/1024	251/18670	0.000290239	0.00433714	0.0032646	ADM/ADORA3/ATP1A3/ATP2B3/CACNA1B/CAV1/CHGA/NKX2-5/DES/FLNA/KCNJ3/KCNJ4/KCNJ11/KCNK3/SCN2B/SLC1A1/SLC8A2/STC1/TGFB2/KCNE3/GJC1/CACNG3/CACNG2/KCNIP3/KCNIP2/FXYD7/CACNA2D3/SCN3B	28
BP	GO:0033047	regulation of mitotic sister chromatid segregation	12/1024	68/18670	0.000293195	0.00434287	0.00326891	BUB1/BUB1B/CCNB1/CDC6/CDC20/CENPF/TTK/AURKB/PTTG1/DLGAP5/NDC80/NEK6	12
BP	GO:0045921	positive regulation of exocytosis	14/1024	88/18670	0.000293572	0.00434287	0.00326891	F2RL1/FCER1G/ITGB2/KCNB1/RAB3A/SDC1/STXBP1/SYT1/SYT4/VSNL1/VAMP8/CACNA1I/CDK5R2/SMPD3	14
BP	GO:0090025	regulation of monocyte chemotaxis	7/1024	25/18670	0.000293916	0.00434287	0.00326891	AIF1/CCR1/CXCL10/LYN/SERPINE1/CCL5/SLAMF8	7
BP	GO:2000311	regulation of AMPA receptor activity	7/1024	25/18670	0.000293916	0.00434287	0.00326891	CACNG3/CACNG2/SHANK2/ARC/MAPK8IP2/SHANK1/SHISA7	7
BP	GO:0032386	regulation of intracellular transport	41/1024	423/18670	0.000297356	0.00438144	0.00329793	ANXA2/CAMK2A/CHRM1/CHRNA4/CHRNB2/ECT2/FCER1G/FLNA/HCLS1/HMOX1/HTR2A/IL13RA2/ITGB2/KCNB1/LCP1/LYN/MSN/NEFH/PRKCB/PRKCG/RAB3A/RAC2/SP100/STXBP1/SYN1/SYP/SYT1/SYT4/VAMP8/CDK5R1/BRSK2/CABP1/RIMS2/ARHGAP44/CPLX2/CPLX1/CD300A/GTSE1/FERMT1/STX1B/GRIN3A	41
BP	GO:0051402	neuron apoptotic process	27/1024	239/18670	0.000301823	0.00442478	0.00333056	C5AR1/CTSZ/EN1/GABRA5/GABRB2/GABRB3/GRIN1/HMOX1/KCNB1/MAG/MDK/CITED1/MYBL2/NEFL/PAK3/PRKCG/CCL2/SNCB/SOD2/STXBP1/TGFB2/TYROBP/CDK5R1/CRLF1/FAIM2/CLCF1/DRAXIN	27
BP	GO:0051650	establishment of vesicle localization	31/1024	290/18670	0.000301976	0.00442478	0.00333056	KIF1A/CAMK2A/CTSC/CHRNA4/CHRNB2/CTSZ/DYNC1I1/F5/FOLR1/HTR2A/KIF5A/SERPINA1/PRKCB/PRKCG/RAB3A/SNAP25/STXBP1/SYN1/SYP/SYT1/SYT4/KIF23/RIMS2/SNAP91/CPLX2/CPLX1/UNC13A/DNM3/MREG/STX1B/GRIN3A	31
BP	GO:0061028	establishment of endothelial barrier	9/1024	41/18670	0.000309459	0.00452187	0.00340364	S1PR3/F2RL1/ICAM1/MSN/PDE2A/TNFRSF1A/VEGFA/WNT7B/PPP1R16B	9
BP	GO:0034340	response to type I interferon	15/1024	99/18670	0.000313176	0.00455097	0.00342554	BST2/EGR1/IFI6/GBP2/HLA-A/HLA-B/HLA-C/IRF1/MYD88/OAS1/OAS2/PSMB8/SP100/OASL/ISG15	15
BP	GO:0048525	negative regulation of viral process	15/1024	99/18670	0.000313176	0.00455097	0.00342554	BST2/IFI16/LTF/OAS1/PLSCR1/PTX3/CCL5/SLPI/ZFP36/OASL/ISG15/APOBEC3C/APOBEC3G/FAM111A/BTBD17	15
BP	GO:0042476	odontogenesis	18/1024	132/18670	0.000318619	0.00461735	0.00347551	ADM/AQP1/AQP5/BMP2/COL1A1/COL1A2/TNC/ID3/ITGB4/LAMB1/TNFRSF11B/SERPINE1/PHEX/SDC1/TGFB2/FAM20A/SMPD3/FAM20C	18
BP	GO:0006813	potassium ion transport	27/1024	240/18670	0.000322765	0.00466461	0.00351108	AQP1/ATP1A3/CAV1/CD63/CDK2/FLNA/HTR2A/KCNB1/KCNC2/KCNJ3/KCNJ4/KCNJ9/KCNJ11/KCNK3/KCNN1/SNAP25/ABCC8/KCNE3/SLC24A2/KCNIP3/KCNIP2/TREM2/KCNK12/SLC12A5/KCNT1/WNK2/NALCN	27
BP	GO:0032602	chemokine production	14/1024	89/18670	0.000331096	0.00477195	0.00359187	AIF1/CD74/EGR1/F2RL1/HMOX1/IL18/MBP/S100A8/S100A9/TLR2/POSTN/TREM2/CLEC7A/HAVCR2	14
BP	GO:1904064	positive regulation of cation transmembrane transport	19/1024	144/18670	0.000337453	0.00485031	0.00365086	CTSS/FLNA/GLRX/CXCL10/KCNC2/KCNJ11/CXCL9/CCL2/CXCL11/STAC/TMSB4X/KCNE3/CACNG3/CACNG2/ARC/KCNIP2/TREM2/WNK2/PIRT	19
BP	GO:0034446	substrate adhesion-dependent cell spreading	15/1024	100/18670	0.000350107	0.00500492	0.00376723	FLNA/FN1/GBP1/HAS2/HSPG2/LAMB1/LAMC1/MDK/S100A10/FZD7/PDPN/POSTN/LIMS2/SRCIN1/FERMT3	15
BP	GO:0090174	organelle membrane fusion	15/1024	100/18670	0.000350107	0.00500492	0.00376723	ANXA1/ANXA2/RAB3A/SNAP25/STXBP1/SYT1/SYT4/VAV3/CPLX2/CPLX1/STXBP6/SAMD9/RAB34/STX1B/SAMD9L	15
BP	GO:1990138	neuron projection extension	21/1024	168/18670	0.000357141	0.00506595	0.00381317	FN1/L1CAM/MAG/SH3GL2/SLIT1/AURKA/SYT1/SYT4/TNR/VEGFA/CXCR4/IQGAP1/CDK5R1/RIMS2/SEMA6B/POSTN/UNC13A/FLRT1/TNFRSF12A/RTN4R/DRAXIN	21
BP	GO:0019730	antimicrobial humoral response	17/1024	122/18670	0.000357511	0.00506595	0.00381317	BCL3/CHGA/CXCL8/CXCL10/LTF/LYZ/CXCL9/PI3/PLA2G2A/RARRES2/RNASE3/RNASE6/S100A8/S100A9/CXCL11/SLC11A1/SLPI	17
BP	GO:0048839	inner ear development	23/1024	192/18670	0.000357586	0.00506595	0.00381317	JAG1/BMP2/C1QB/CCNA2/CEBPD/GABRA5/GABRB2/GABRB3/GJB2/KCNK3/MCM2/PVALB/TGFB2/SLC25A27/USH1C/SPRY2/GJB6/DLL1/ATP8A2/CYTL1/CHRNA9/PCDH15/CTHRC1	23
BP	GO:0031623	receptor internalization	16/1024	111/18670	0.000358218	0.00506595	0.00381317	ADM/CAV1/CD63/FCER1G/CXCL8/ITGB2/SFRP4/SH3GL2/SNAP25/VEGFA/CACNG3/CACNG2/ARC/DNM3/CALY/NECAB2	16
BP	GO:0060047	heart contraction	30/1024	280/18670	0.000360625	0.00508635	0.00382853	ADM/ADORA3/ATP1A3/ATP2B3/CACNA1B/CAV1/CHGA/NKX2-5/DES/FLNA/KCNJ3/KCNJ4/KCNJ11/KCNK3/SCN2B/SLC1A1/SLC8A2/STC1/TGFB2/TNNT1/CXCR4/KCNE3/GJC1/CACNG3/CACNG2/KCNIP3/KCNIP2/FXYD7/CACNA2D3/SCN3B	30
BP	GO:0071241	cellular response to inorganic substance	25/1024	217/18670	0.000369581	0.00517119	0.00389239	ALOX5AP/ANXA5/AQP1/B2M/TSPO/CCNA2/CCNB1/CDK2/CYBB/DPEP1/ECT2/FBP1/HFE/HMOX1/KCNC2/KCNK3/MMP9/MT1M/SYT1/SYT4/TF/IQGAP1/CLIC4/SMPD3/SYT13	25
BP	GO:0071804	cellular potassium ion transport	25/1024	217/18670	0.000369581	0.00517119	0.00389239	AQP1/ATP1A3/CAV1/CD63/FLNA/KCNB1/KCNC2/KCNJ3/KCNJ4/KCNJ9/KCNJ11/KCNK3/KCNN1/SNAP25/ABCC8/KCNE3/SLC24A2/KCNIP3/KCNIP2/TREM2/KCNK12/SLC12A5/KCNT1/WNK2/NALCN	25
BP	GO:0071805	potassium ion transmembrane transport	25/1024	217/18670	0.000369581	0.00517119	0.00389239	AQP1/ATP1A3/CAV1/CD63/FLNA/KCNB1/KCNC2/KCNJ3/KCNJ4/KCNJ9/KCNJ11/KCNK3/KCNN1/SNAP25/ABCC8/KCNE3/SLC24A2/KCNIP3/KCNIP2/TREM2/KCNK12/SLC12A5/KCNT1/WNK2/NALCN	25
BP	GO:0070838	divalent metal ion transport	45/1024	483/18670	0.000370755	0.00517298	0.00389374	ANXA2/ANXA5/ATP2B3/TSPO/CACNA1B/CAMK2A/CAV1/CHRNA4/CHRNB2/CCR1/CCR5/CYBA/GEM/GRIN1/HTR2A/ICAM1/CXCL10/LGALS3/LYN/CXCL9/PDE2A/PRKCB/PTPRC/CCL2/CCL5/CXCL11/SLC8A2/SLC11A1/SLN/STAC/STC1/CXCR4/CACNA1I/PLCH2/KCNE3/CACNG3/CACNG2/SLC24A2/CHRNA9/CACNA2D3/JPH3/JPH4/GRIN3A/NALCN/FAM155A	45
BP	GO:0015844	monoamine transport	14/1024	90/18670	0.000372651	0.00517298	0.00389374	CHGA/CHRNA4/CHRNB2/FCER1G/HTR1A/HTR2A/KCNB1/MAOB/OXTR/SNCG/SYT1/SYT4/HRH3/SYT13	14
BP	GO:0051304	chromosome separation	14/1024	90/18670	0.000372651	0.00517298	0.00389374	BUB1/BUB1B/CCNB1/CDC6/CDC20/CENPF/TOP2A/TTK/AURKB/PTTG1/DLGAP5/NDC80/NEK6/NCAPH	14
BP	GO:0033048	negative regulation of mitotic sister chromatid segregation	9/1024	42/18670	0.00037491	0.00519068	0.00390706	BUB1/BUB1B/CCNB1/CDC20/CENPF/TTK/AURKB/PTTG1/NDC80	9
BP	GO:0010758	regulation of macrophage chemotaxis	7/1024	26/18670	0.000383303	0.00527917	0.00397366	C3AR1/C5AR1/MDK/RARRES2/CCL5/THBS1/SLAMF8	7
BP	GO:0035640	exploration behavior	7/1024	26/18670	0.000383303	0.00527917	0.00397366	CHRNA4/BRINP1/GAD1/HTR1A/ITGA3/TNR/JPH3	7
BP	GO:0048260	positive regulation of receptor-mediated endocytosis	10/1024	51/18670	0.000385263	0.00529234	0.00398358	ANXA2/B2M/C3/CD63/HFE/SERPINE1/SFRP4/TF/VEGFA/HIP1R	10
BP	GO:2001259	positive regulation of cation channel activity	12/1024	70/18670	0.000387298	0.00530648	0.00399422	CTSS/KCNC2/KCNJ11/CCL2/STAC/KCNE3/CACNG3/CACNG2/ARC/KCNIP2/TREM2/PIRT	12
BP	GO:0002285	lymphocyte activation involved in immune response	22/1024	181/18670	0.000388437	0.0053083	0.00399559	ANXA1/BCL3/CD86/GPR183/F2RL1/FCER1G/FCGR2B/HLA-DMB/ICAM1/IL18/LCP1/LGALS1/LGALS3/MDK/PTPRC/SLC11A1/BATF/FGL2/CLCF1/DLL1/HAVCR2/GAPT	22
BP	GO:0051251	positive regulation of lymphocyte activation	34/1024	334/18670	0.000393912	0.00536921	0.00404144	AIF1/ANXA1/CAV1/RUNX1/CD86/CD74/CHRNB2/GPR183/HLA-DMB/HLA-DPA1/HLA-DPB1/IGFBP2/IL18/LGALS1/LYN/MDK/MMP14/PAK3/PTPRC/CCL2/CCL5/TYROBP/VCAM1/SOCS1/TESPA1/VAV3/TNFSF13B/LILRB4/CLCF1/SASH3/CLEC7A/PDCD1LG2/CD276/HAVCR2	34
BP	GO:0010001	glial cell differentiation	25/1024	218/18670	0.000396253	0.00537005	0.00404207	BMP2/C1QA/C5AR1/CDK1/CDKN2C/GAP43/GPR17/LIF/LYN/MAG/MDK/PLP1/S100A8/TLR2/VIM/CXCR4/NOG/DAAM2/CLCF1/DLL1/SOX8/TREM2/FA2H/ZNF488/GSX2	25
BP	GO:0032411	positive regulation of transporter activity	16/1024	112/18670	0.000397064	0.00537005	0.00404207	CTSS/GLRX/KCNC2/KCNJ11/CCL2/STAC/TMSB4X/SYNGR3/KCNE3/CACNG3/CACNG2/ARC/KCNIP2/TREM2/WNK2/PIRT	16
BP	GO:0002460	adaptive immune response based on somatic recombination of immune receptors built from immunoglobulin superfamily domains	36/1024	361/18670	0.000399156	0.00537005	0.00404207	JAG1/ANXA1/B2M/BCL3/SERPING1/C1QA/C1QB/C1QC/C1R/C1S/C2/C3/CD74/CTSC/FCER1G/FCGR2B/FOXJ1/HFE/HLA-A/HLA-B/HLA-C/HLA-DQB1/ICAM1/CFI/IL13RA2/IL18/PTPRC/SLC11A1/BATF/TNFSF13B/FGL2/CLCF1/C1RL/SASH3/HAVCR2/GAPT	36
BP	GO:0051384	response to glucocorticoid	19/1024	146/18670	0.000402659	0.00537005	0.00404207	ADM/AIF1/ANXA1/AQP1/GJB2/ICAM1/IGFBP2/IGFBP7/MAOB/MDK/NEFL/PCNA/SDC1/SSTR2/STC1/TYMS/WNT7B/ZFP36/FOSL1	19
BP	GO:1904892	regulation of STAT cascade	19/1024	146/18670	0.000402659	0.00537005	0.00404207	BCL3/CAV1/HCLS1/IL18/LIF/LYN/OSM/PTPRC/CCL5/TNFRSF1A/SOCS1/SOCS2/CDK5R1/SOCS3/CRLF1/PTPRT/CD300A/CLCF1/PARP9	19
BP	GO:0007094	mitotic spindle assembly checkpoint	8/1024	34/18670	0.000403136	0.00537005	0.00404207	BUB1/BUB1B/CCNB1/CDC20/CENPF/TTK/AURKB/NDC80	8
BP	GO:0031577	spindle checkpoint	8/1024	34/18670	0.000403136	0.00537005	0.00404207	BUB1/BUB1B/CCNB1/CDC20/CENPF/TTK/AURKB/NDC80	8
BP	GO:0071173	spindle assembly checkpoint	8/1024	34/18670	0.000403136	0.00537005	0.00404207	BUB1/BUB1B/CCNB1/CDC20/CENPF/TTK/AURKB/NDC80	8
BP	GO:0071174	mitotic spindle checkpoint	8/1024	34/18670	0.000403136	0.00537005	0.00404207	BUB1/BUB1B/CCNB1/CDC20/CENPF/TTK/AURKB/NDC80	8
BP	GO:0050727	regulation of inflammatory response	45/1024	485/18670	0.000405388	0.00538646	0.00405442	ANXA1/SERPING1/C1QA/C1QB/C1QC/C1R/C1S/C2/C3/C3AR1/C5AR1/CTSC/FCER1G/FCGR2B/GPR17/CFI/IL18/LYN/MDK/MMP9/MYD88/OSM/SERPINE1/PDE2A/PLA2G2A/PROS1/PTPRC/S100A8/S100A9/SAA1/CCL5/TLR2/TMSB4X/TNFAIP6/TNFRSF1A/ZYX/VAMP8/SOCS3/OSMR/VSIG4/TREM2/PBK/SLAMF8/CLEC7A/SIGLEC10	45
BP	GO:0030099	myeloid cell differentiation	40/1024	416/18670	0.000411917	0.00545945	0.00410936	ACTN1/JAG1/ANXA2/B2M/C1QC/CAMK4/RUNX1/CD74/CCR1/GPR183/EVI2B/F2RL1/FCER1G/HCLS1/HOXA5/HOXA7/HOXB7/IFI16/LGALS3/LIF/LOX/LTF/LYN/MMP9/PRKCB/SPI1/THBS1/TLR2/TYROBP/VEGFA/ZFP36/ISG15/BATF/LILRB4/CLEC5A/DLL1/TREM2/BATF3/FAM20C/SCIN	40
BP	GO:0043583	ear development	25/1024	219/18670	0.000424601	0.00561347	0.00422529	JAG1/BMP2/C1QB/CCNA2/CEBPD/GABRA5/GABRB2/GABRB3/GJB2/KCNK3/MCM2/PVALB/TGFB2/NOG/SLC25A27/USH1C/SPRY2/GJB6/DLL1/ATP8A2/CYTL1/CHRNA9/PCDH15/CTHRC1/RDH10	25
BP	GO:0007178	transmembrane receptor protein serine/threonine kinase signaling pathway	35/1024	349/18670	0.000430362	0.0056754	0.00427191	BMP2/CAV1/COL1A2/COL3A1/NKX2-5/EGR1/FOXD1/FMOD/FOLR1/GDF10/HFE/ITGA3/LOX/CITED1/SFRP2/SFRP4/TGFB2/LEFTY2/THBS1/TTK/VIM/ZYX/NOG/GDF15/EMILIN1/FSTL1/WWTR1/SMPD3/FERMT1/TWSG1/ATOH8/HTRA3/VASN/NPNT/CRB2	35
BP	GO:0000079	regulation of cyclin-dependent protein serine/threonine kinase activity	15/1024	102/18670	0.000435301	0.00571682	0.00430309	CCNA2/CCNB1/CDC6/CDC25C/CDKN2C/CDKN3/CKS2/GADD45A/CDK5R1/CDK5R2/DIRAS3/CCNB2/SERTAD1/HERC5/PSRC1	15
BP	GO:0060712	spongiotrophoblast layer development	5/1024	13/18670	0.000436863	0.00571682	0.00430309	ADM/LIF/CITED1/PHLDA2/SOCS3	5
BP	GO:0034109	homotypic cell-cell adhesion	13/1024	81/18670	0.000437838	0.00571682	0.00430309	CLIC1/FLNA/HSPB1/LGALS1/LYN/CD99/PLEK/CCL5/STXBP1/MYL12A/PDPN/FERMT3/MEGF11	13
BP	GO:0048708	astrocyte differentiation	13/1024	81/18670	0.000437838	0.00571682	0.00430309	BMP2/C1QA/C5AR1/LIF/MAG/PLP1/S100A8/VIM/NOG/CLCF1/DLL1/SOX8/TREM2	13
BP	GO:0045687	positive regulation of glial cell differentiation	9/1024	43/18670	0.000451356	0.00585657	0.00440828	BMP2/LIF/MAG/MDK/TLR2/CXCR4/CLCF1/ZNF488/GSX2	9
BP	GO:0032653	regulation of interleukin-10 production	10/1024	52/18670	0.000453869	0.00585657	0.00440828	BCL3/FCER1G/FCGR2B/TLR2/TYROBP/DLL1/TREM2/SASH3/CLEC7A/PDCD1LG2	10
BP	GO:0035176	social behavior	10/1024	52/18670	0.000453869	0.00585657	0.00440828	CHRNB2/BRINP1/EN1/GAD1/GRIN1/OXTR/SHANK2/MAPK8IP2/CNTNAP2/SHANK1	10
BP	GO:0051703	intraspecies interaction between organisms	10/1024	52/18670	0.000453869	0.00585657	0.00440828	CHRNB2/BRINP1/EN1/GAD1/GRIN1/OXTR/SHANK2/MAPK8IP2/CNTNAP2/SHANK1	10
BP	GO:0043901	negative regulation of multi-organism process	21/1024	171/18670	0.000454092	0.00585657	0.00440828	ANXA2/ARHGDIB/BST2/IFI16/LTF/OAS1/PLSCR1/PTX3/CCL5/SLPI/TIMP1/ZFP36/OASL/ISG15/FGL2/APOBEC3C/APOBEC3G/FAM111A/HAVCR2/CARD16/BTBD17	21
BP	GO:2000117	negative regulation of cysteine-type endopeptidase activity	14/1024	92/18670	0.000469253	0.00603734	0.00454434	BIRC5/AQP1/CD44/DPEP1/IFI6/IFI16/LTF/MMP9/PLAUR/SFRP2/THBS1/VEGFA/BCL2L12/CARD16	14
BP	GO:0072511	divalent inorganic cation transport	45/1024	489/18670	0.00048346	0.006199	0.00466603	ANXA2/ANXA5/ATP2B3/TSPO/CACNA1B/CAMK2A/CAV1/CHRNA4/CHRNB2/CCR1/CCR5/CYBA/GEM/GRIN1/HTR2A/ICAM1/CXCL10/LGALS3/LYN/CXCL9/PDE2A/PRKCB/PTPRC/CCL2/CCL5/CXCL11/SLC8A2/SLC11A1/SLN/STAC/STC1/CXCR4/CACNA1I/PLCH2/KCNE3/CACNG3/CACNG2/SLC24A2/CHRNA9/CACNA2D3/JPH3/JPH4/GRIN3A/NALCN/FAM155A	45
BP	GO:0051983	regulation of chromosome segregation	15/1024	103/18670	0.000484169	0.006199	0.00466603	BUB1/BUB1B/CCNB1/CDC6/CDC20/CENPF/ECT2/NEK2/TTK/AURKB/PTTG1/DLGAP5/NDC80/NEK6/KIF2C	15
BP	GO:0045446	endothelial cell differentiation	16/1024	114/18670	0.000485734	0.00620398	0.00466978	JAG1/ANXA2/S1PR3/F2RL1/ICAM1/MSN/PDE2A/STC1/TNFRSF1A/VEGFA/WNT7B/CXCR4/PDPN/PPP1R16B/DLL1/ATOH8	16
BP	GO:0002819	regulation of adaptive immune response	20/1024	160/18670	0.000488293	0.00622161	0.00468305	ANXA1/B2M/C3/CD48/FCER1G/FCGR2B/FOXJ1/HFE/HLA-A/HLA-B/HLA-C/IL18/IRF1/PTPRC/SLC11A1/TNFSF13B/CLCF1/SASH3/SAMSN1/HAVCR2	20
BP	GO:0060384	innervation	7/1024	27/18670	0.000493167	0.00626139	0.00471299	GABRA5/GABRB2/GABRB3/NPTX1/PRKCG/VCAM1/UNC13A	7
BP	GO:0048857	neural nucleus development	11/1024	62/18670	0.000494976	0.00626139	0.00471299	CHRNB2/HOXB2/KCNC2/MAOB/MBP/PLP1/CDK5R1/CDK5R2/INA/SYNGR3/BASP1	11
BP	GO:0050433	regulation of catecholamine secretion	11/1024	62/18670	0.000494976	0.00626139	0.00471299	CHGA/CHRNA4/CHRNB2/HTR2A/KCNB1/OXTR/SNCG/SYT1/SYT4/HRH3/SYT13	11
BP	GO:0071229	cellular response to acid chemical	24/1024	209/18670	0.000503089	0.00632786	0.00476302	AQP1/CCNB1/COL1A1/COL1A2/COL3A1/COL4A1/COL5A2/CYBA/CYBB/BRINP1/EGR1/FOLR1/TNC/ID3/LYN/MMP2/VEGFA/WNT7B/FZD7/TEAD2/SOCS1/NEURL1/HAMP/PDGFD	24
BP	GO:0002449	lymphocyte mediated immunity	35/1024	352/18670	0.000503732	0.00632786	0.00476302	JAG1/B2M/BCL3/SERPING1/C1QA/C1QB/C1QC/C1R/C1S/C2/C3/CD74/CTSC/FCER1G/FCGR2B/FOXJ1/HFE/HLA-A/HLA-B/HLA-C/HLA-DQB1/ICAM1/CFI/IL13RA2/IL18/KLRC2/PTPRC/SLC11A1/BATF/FGL2/CLCF1/C1RL/SASH3/HAVCR2/GAPT	35
BP	GO:0046425	regulation of JAK-STAT cascade	18/1024	137/18670	0.00050383	0.00632786	0.00476302	BCL3/CAV1/HCLS1/IL18/LIF/LYN/OSM/PTPRC/CCL5/TNFRSF1A/SOCS1/SOCS2/CDK5R1/SOCS3/CRLF1/CD300A/CLCF1/PARP9	18
BP	GO:0071496	cellular response to external stimulus	34/1024	339/18670	0.000515522	0.00645934	0.00486198	AIF1/AQP1/ATF3/CASP1/COL1A1/CYBA/CYBB/GADD45A/FOLR1/HFE/HMOX1/TNC/ICAM1/IFI16/IRF1/KCNB1/LYN/MAG/MMP7/MYD88/PDE2A/PHEX/PTPRC/SFRP2/TNFRSF1A/UPP1/VCAM1/FOSL1/NAMPT/POSTN/KIF26A/GSDMD/NUAK2/MAP1LC3C	34
BP	GO:0000280	nuclear division	39/1024	407/18670	0.000517358	0.00646698	0.00486773	BIRC5/BUB1/BUB1B/CCNB1/CDC6/CDC20/CDC25C/CENPF/CKS2/FLNA/KIFC1/LIF/MYBL2/NEK2/AURKA/TOP2A/TTK/AURKB/PTTG1/KIF23/DLGAP5/SMC4/NPM2/NDC80/NEK6/KIF2C/UBE2C/TPX2/NCAPH/KIF4A/UBE2S/NUSAP1/CDCA8/SMPD3/CENPK/NCAPG/KIF18A/NUF2/PSRC1	39
BP	GO:1903900	regulation of viral life cycle	19/1024	149/18670	0.000520913	0.00649602	0.00488959	ANXA2/BST2/CD74/IFI16/CXCL8/LGALS1/LTF/OAS1/PLSCR1/PTX3/CCL5/SLPI/TOP2A/OASL/ISG15/APOBEC3C/APOBEC3G/FAM111A/BTBD17	19
BP	GO:0045667	regulation of osteoblast differentiation	17/1024	126/18670	0.000523836	0.00651448	0.00490349	JAG1/BMP2/CEBPD/CLIC1/GDF10/ID3/IGFBP5/LTF/CITED1/SFRP2/WNT7B/NOG/FAM20C/TWSG1/SMOC1/CTHRC1/NPNT	17
BP	GO:0072080	nephron tubule development	14/1024	93/18670	0.000525055	0.00651448	0.00490349	JAG1/BMP2/FOXD1/HOXB7/HOXD11/LIF/CITED1/VEGFA/WNT7B/NOG/WWTR1/DLL1/SOX8/NPNT	14
BP	GO:1903708	positive regulation of hemopoiesis	22/1024	185/18670	0.000526098	0.00651448	0.00490349	JAG1/ANXA1/RUNX1/CD86/CD74/CCR1/EVI2B/HCLS1/HOXA5/IL18/LIF/MDK/MMP14/PTPRC/TYROBP/SOCS1/ISG15/TESPA1/LILRB4/TREM2/SASH3/SCIN	22
BP	GO:0010469	regulation of signaling receptor activity	21/1024	173/18670	0.000530796	0.00652954	0.00491482	FCGR2B/GRIA2/GRIA4/GRIN1/HFE/NEFL/NPTX1/SERPINE1/PLAU/RASGRF1/CCL2/PHLDA2/NEURL1/NOG/CACNG3/CACNG2/SHANK2/ARC/MAPK8IP2/SHANK1/SHISA7	21
BP	GO:0006968	cellular defense response	10/1024	53/18670	0.000532316	0.00652954	0.00491482	C5AR1/CCR5/KLRC2/LSP1/CXCL9/TYROBP/FOSL1/CD300C/CLEC5A/LY96	10
BP	GO:0030195	negative regulation of blood coagulation	10/1024	53/18670	0.000532316	0.00652954	0.00491482	ANXA2/ANXA5/SERPING1/SERPINE1/PLAT/PLAU/PLAUR/PROS1/TFPI/THBS1	10
BP	GO:0031638	zymogen activation	10/1024	53/18670	0.000532316	0.00652954	0.00491482	ANXA2/C1R/CTSZ/IFI16/MMP14/SERPINE1/PLAT/PLAU/THBS1/C1RL	10
BP	GO:0042535	positive regulation of tumor necrosis factor biosynthetic process	6/1024	20/18670	0.000534741	0.00652954	0.00491482	CYBB/HSPB1/THBS1/TLR1/TYROBP/CLEC7A	6
BP	GO:0098698	postsynaptic specialization assembly	6/1024	20/18670	0.000534741	0.00652954	0.00491482	CBLN1/GAP43/IL1RAP/SHANK2/SHANK1/NTNG2	6
BP	GO:0032414	positive regulation of ion transmembrane transporter activity	15/1024	104/18670	0.00053765	0.0065499	0.00493015	CTSS/GLRX/KCNC2/KCNJ11/CCL2/STAC/TMSB4X/KCNE3/CACNG3/CACNG2/ARC/KCNIP2/TREM2/WNK2/PIRT	15
BP	GO:0033046	negative regulation of sister chromatid segregation	9/1024	44/18670	0.000540158	0.00655019	0.00493037	BUB1/BUB1B/CCNB1/CDC20/CENPF/TTK/AURKB/PTTG1/NDC80	9
BP	GO:0071622	regulation of granulocyte chemotaxis	9/1024	44/18670	0.000540158	0.00655019	0.00493037	C3AR1/C5AR1/CD74/CXCL8/MDK/RAC2/RARRES2/CCL5/THBS1	9
BP	GO:0042509	regulation of tyrosine phosphorylation of STAT protein	13/1024	83/18670	0.000557615	0.00674638	0.00507804	CAV1/HCLS1/IL18/LIF/LYN/OSM/CCL5/TNFRSF1A/SOCS1/SOCS3/CRLF1/CLCF1/PARP9	13
BP	GO:0048754	branching morphogenesis of an epithelial tube	19/1024	150/18670	0.000566496	0.00683814	0.00514711	BMP2/COL4A1/CTSZ/FOXD1/HOXA5/HOXB7/HOXD11/TNC/MDK/MMP14/CITED1/SFRP2/VEGFA/NOG/SPRY1/SPRY2/SOX8/RDH10/NPNT	19
BP	GO:0072503	cellular divalent inorganic cation homeostasis	45/1024	493/18670	0.000574686	0.0068841	0.00518171	ADCY5/ADM/ANXA2/ANXA5/ATP2B3/C3AR1/C5AR1/CAV1/CD52/CCR1/CCR5/CYBA/S1PR3/F2RL1/FPR1/FPR3/GPR17/GRIN1/HTR2A/CXCL10/KCNK3/LYN/CXCL9/MT1M/OXTR/PRKCB/PTPRC/S100A8/S100A9/SAA1/CCL5/CXCL11/SLC8A2/SLC11A1/STC1/CXCR4/GPR65/SLC25A27/PLCH2/LPAR6/SLC24A2/CHRNA9/JPH3/JPH4/FAM155A	45
BP	GO:0033555	multicellular organismal response to stress	12/1024	73/18670	0.000575524	0.0068841	0.00518171	TSPO/CACNA1B/CCK/BRINP1/GABRA5/HTR1A/MDK/PRKCG/THBS1/MAPK8IP2/ASIC4/PIRT	12
BP	GO:0045685	regulation of glial cell differentiation	12/1024	73/18670	0.000575524	0.0068841	0.00518171	BMP2/CDK1/LIF/MAG/MDK/TLR2/CXCR4/NOG/DAAM2/CLCF1/ZNF488/GSX2	12
BP	GO:1903524	positive regulation of blood circulation	12/1024	73/18670	0.000575524	0.0068841	0.00518171	ADM/CAV1/CHGA/NKX2-5/F2RL1/HRH1/HTR2A/ICAM1/OXTR/SLC1A1/TGFB2/SCN3B	12
BP	GO:0060993	kidney morphogenesis	14/1024	94/18670	0.000586399	0.00699831	0.00526767	BMP2/FOXD1/FOXJ1/HOXB7/HOXD11/LIF/CITED1/VEGFA/WNT7B/NOG/BASP1/WWTR1/SOX8/NPNT	14
BP	GO:0051961	negative regulation of nervous system development	32/1024	315/18670	0.000596723	0.00710479	0.00534782	JAG1/B2M/TSPO/CTSC/COL3A1/CTSZ/BRINP1/ID3/LGALS1/MAG/MCF2/SLIT1/SPOCK1/SPP1/SYT4/TLR2/TNR/VIM/CDK5R1/NOG/SEMA6B/DLL3/STMN2/DAAM2/DNM3/DLL1/SOX8/RTN4R/LINGO1/STX1B/DRAXIN/MIR219A2	32
BP	GO:0050715	positive regulation of cytokine secretion	18/1024	139/18670	0.000600541	0.00710479	0.00534782	AIF1/CASP1/CD2/CD14/CD58/F2RL1/IL1RAP/MBP/MDK/OSM/SAA1/TLR1/TLR2/POSTN/CLEC5A/FERMT1/GSDMD/HAVCR2	18
BP	GO:0006909	phagocytosis	36/1024	369/18670	0.000600708	0.00710479	0.00534782	AIF1/ANXA1/C2/C3/CD14/CYBA/F2RL1/FCER1G/FCGR1A/FCGR2A/FCGR2B/FCGR3A/ITGB2/LYN/MSR1/MYD88/NCF4/PRKCG/PTPRC/PTX3/CCL2/SLC11A1/THBS1/ICAM5/TLR2/TUB/TYROBP/ARPC1B/VAV3/CD300A/CD93/TREM2/XKR8/CLEC7A/RAB34/XKR7	36
BP	GO:0035690	cellular response to drug	36/1024	369/18670	0.000600708	0.00710479	0.00534782	ADCY5/AHR/AIF1/ANXA1/AQP1/B2M/CCNA2/CD69/CDK1/CDK2/CHRM1/CHRNA4/CHRNB2/CYBA/CYBB/DPEP1/ECT2/EGR1/FBP1/FOLR1/GJB2/HMOX1/ICAM1/KCNC2/KCNJ11/PCNA/PDE2A/SPI1/VIM/CXCR4/CDK5R1/NET1/HRH3/SMPD3/SLAMF8/PDGFD	36
BP	GO:0045841	negative regulation of mitotic metaphase/anaphase transition	8/1024	36/18670	0.00060952	0.00717682	0.00540204	BUB1/BUB1B/CCNB1/CDC20/CENPF/TTK/AURKB/NDC80	8
BP	GO:1902622	regulation of neutrophil migration	8/1024	36/18670	0.00060952	0.00717682	0.00540204	C3AR1/C5AR1/CD74/CXCL8/MDK/CD99/RAC2/SLAMF8	8
BP	GO:0032663	regulation of interleukin-2 production	10/1024	54/18670	0.000621663	0.00727111	0.00547301	ANXA1/RUNX1/CD86/GBP1/PTPRC/ZFP36/VSIG4/SASH3/CLEC7A/HAVCR2	10
BP	GO:1900047	negative regulation of hemostasis	10/1024	54/18670	0.000621663	0.00727111	0.00547301	ANXA2/ANXA5/SERPING1/SERPINE1/PLAT/PLAU/PLAUR/PROS1/TFPI/THBS1	10
BP	GO:1904645	response to amyloid-beta	10/1024	54/18670	0.000621663	0.00727111	0.00547301	ATP1A3/CACNA1B/CASP4/FCGR2B/ICAM1/MMP2/MMP9/VCAM1/NAMPT/TREM2	10
BP	GO:1990776	response to angiotensin	7/1024	28/18670	0.000626715	0.00731399	0.00550528	CAMK2A/CAV1/CDC6/CYBA/CYBB/IQGAP1/AGTRAP	7
BP	GO:0032570	response to progesterone	9/1024	45/18670	0.000642779	0.00744919	0.00560706	TSPO/CAV1/GJB2/OXTR/TGFB2/THBS1/TLR2/TYMS/FOSL1	9
BP	GO:0051985	negative regulation of chromosome segregation	9/1024	45/18670	0.000642779	0.00744919	0.00560706	BUB1/BUB1B/CCNB1/CDC20/CENPF/TTK/AURKB/PTTG1/NDC80	9
BP	GO:0051607	defense response to virus	26/1024	238/18670	0.000646493	0.00744919	0.00560706	BST2/F2RL1/FLNA/IFI6/GBP1/GBP3/IFI16/CXCL10/IRF1/CXCL9/OAS1/OAS2/PLSCR1/PTPRC/RNASE2/RNASE6/OASL/ISG15/TRIM22/FGL2/APOBEC3C/HERC5/APOBEC3G/FAM111A/UNC93B1/PARP9	26
BP	GO:0002523	leukocyte migration involved in inflammatory response	5/1024	14/18670	0.000648985	0.00744919	0.00560706	ITGB2/MDK/S100A8/S100A9/SLAMF8	5
BP	GO:0045064	T-helper 2 cell differentiation	5/1024	14/18670	0.000648985	0.00744919	0.00560706	ANXA1/BCL3/CD86/IL18/BATF	5
BP	GO:0032507	maintenance of protein location in cell	12/1024	74/18670	0.000653234	0.00744919	0.00560706	BCL3/TSPO/CAV1/HK2/SP100/SPAG4/TMSB4X/TMSB10/KDELR3/SHANK1/PDIA2/SCIN	12
BP	GO:0070373	negative regulation of ERK1 and ERK2 cascade	12/1024	74/18670	0.000653234	0.00744919	0.00560706	ATF3/GBP1/LIF/LYN/PTPRC/SPRY1/SPRY2/EMILIN1/CHRNA9/WNK2/DUSP26/SPRY4	12
BP	GO:0042100	B cell proliferation	14/1024	95/18670	0.000653717	0.00744919	0.00560706	AHR/CD74/CHRNB2/GPR183/FCGR2B/LYN/PTPRC/TYROBP/VAV3/TNFSF13B/CD300A/CLCF1/SASH3/GAPT	14
BP	GO:0051651	maintenance of location in cell	14/1024	95/18670	0.000653717	0.00744919	0.00560706	BCL3/TSPO/CAV1/FTL/HK2/SRGN/SP100/SPAG4/TMSB4X/TMSB10/KDELR3/SHANK1/PDIA2/SCIN	14
BP	GO:0051952	regulation of amine transport	14/1024	95/18670	0.000653717	0.00744919	0.00560706	CCK/CHGA/CHRNA4/CHRNB2/HTR2A/KCNB1/OXTR/SLC6A1/SNCG/STXBP1/SYT1/SYT4/HRH3/SYT13	14
BP	GO:0048278	vesicle docking	11/1024	64/18670	0.000655247	0.00744919	0.00560706	CAMK2A/KCNB1/PLEK/RAB3A/SNAP25/STXBP1/SYT1/CPLX2/UNC13A/STX1B/RAB3C	11
BP	GO:0050432	catecholamine secretion	11/1024	64/18670	0.000655247	0.00744919	0.00560706	CHGA/CHRNA4/CHRNB2/HTR2A/KCNB1/OXTR/SNCG/SYT1/SYT4/HRH3/SYT13	11
BP	GO:1904029	regulation of cyclin-dependent protein kinase activity	15/1024	106/18670	0.000659861	0.00748552	0.0056344	CCNA2/CCNB1/CDC6/CDC25C/CDKN2C/CDKN3/CKS2/GADD45A/CDK5R1/CDK5R2/DIRAS3/CCNB2/SERTAD1/HERC5/PSRC1	15
BP	GO:0045666	positive regulation of neuron differentiation	36/1024	371/18670	0.000663404	0.00750957	0.0056525	BMP2/NKX2-5/BRINP1/ECT2/FN1/ITGA3/L1CAM/LYN/MDK/NAP1L2/NEFL/PAK3/SERPINI1/S100A9/SH3GL3/SHOX2/SYT1/SYT4/VEGFA/CXCR4/IQGAP1/SOCS2/NEURL1/RIMS2/STMN2/SHANK2/UNC13A/CUX2/PACSIN1/SHANK1/TNFRSF12A/ATP8A2/SLITRK1/MMD2/NEGR1/TRIM67	36
BP	GO:0010721	negative regulation of cell development	34/1024	344/18670	0.000669248	0.00755949	0.00569008	JAG1/B2M/TSPO/COL3A1/CTSZ/BRINP1/S1PR3/GBP1/ID3/LGALS1/LTF/MAG/MCF2/SPOCK1/SPP1/SYT4/TNR/VEGFA/VIM/CDK5R1/NOG/SEMA6B/POSTN/DLL3/STMN2/DAAM2/DNM3/DLL1/SOX8/RTN4R/LINGO1/STX1B/DRAXIN/MIR219A2	34
BP	GO:0051383	kinetochore organization	6/1024	21/18670	0.000714147	0.00804941	0.00605884	CENPA/CENPF/SMC4/NDC80/CENPK/NUF2	6
BP	GO:0002011	morphogenesis of an epithelial sheet	10/1024	55/18670	0.000723038	0.00812855	0.00611841	JAG1/RHOC/CD44/CD151/COL5A1/FLNA/HOXB2/ITGA5/PDPN/TMEFF2	10
BP	GO:0007093	mitotic cell cycle checkpoint	20/1024	165/18670	0.000725791	0.00812855	0.00611841	BUB1/BUB1B/CCNB1/CDK1/CDC6/CDC20/CDC25C/CDK2/CENPF/GADD45A/ORC1/PCNA/AURKA/TOP2A/TTK/WEE1/AURKB/NDC80/GTSE1/E2F7	20
BP	GO:0050954	sensory perception of mechanical stimulus	20/1024	165/18670	0.000725791	0.00812855	0.00611841	BIRC5/CHRNB2/COL1A1/GABRA5/GABRB2/GABRB3/GJB2/HTR2A/ICAM1/MBP/RAB3A/TUB/CXCR4/USH1C/SPRY2/GJB6/CHRNA9/PCDH15/SRRM4/OTOS	20
BP	GO:0030330	DNA damage response, signal transduction by p53 class mediator	15/1024	107/18670	0.000729341	0.008151	0.00613531	BCL3/CCNB1/CD44/CD74/CDK1/CDC25C/CDK2/GADD45A/FOXM1/PCNA/SP100/AURKA/BATF/GTSE1/E2F7	15
BP	GO:0051303	establishment of chromosome localization	12/1024	75/18670	0.000739545	0.00820872	0.00617876	CCNB1/CENPF/GEM/KIFC1/DLGAP5/NDC80/KIF2C/CDCA8/FAM83D/KIF18A/NUF2/PSRC1	12
BP	GO:0150076	neuroinflammatory response	12/1024	75/18670	0.000739545	0.00820872	0.00617876	AIF1/C1QA/C5AR1/CTSC/IL18/ITGB2/MMP9/PTPRC/TLR2/TYROBP/NAMPT/TREM2	12
BP	GO:0045730	respiratory burst	8/1024	37/18670	0.00074073	0.00820872	0.00617876	CD52/CYBA/CYBB/NCF4/RAC2/SLC11A1/SLAMF8/CLEC7A	8
BP	GO:1902100	negative regulation of metaphase/anaphase transition of cell cycle	8/1024	37/18670	0.00074073	0.00820872	0.00617876	BUB1/BUB1B/CCNB1/CDC20/CENPF/TTK/AURKB/NDC80	8
BP	GO:0032729	positive regulation of interferon-gamma production	11/1024	65/18670	0.000750292	0.00829726	0.0062454	BCL3/CD2/CD14/HLA-DPA1/HLA-DPB1/IL18/SLC11A1/SASH3/CLEC7A/CD276/HAVCR2	11
BP	GO:0071248	cellular response to metal ion	22/1024	190/18670	0.000756451	0.00834787	0.00628349	ALOX5AP/ANXA5/AQP1/B2M/TSPO/CCNB1/CYBB/DPEP1/ECT2/FBP1/HFE/HMOX1/KCNK3/MMP9/MT1M/SYT1/SYT4/TF/IQGAP1/CLIC4/SMPD3/SYT13	22
BP	GO:0034329	cell junction assembly	26/1024	241/18670	0.000779933	0.00857114	0.00645155	ACTN1/RHOC/CAV1/RUNX1/CD151/CDH18/ECT2/FLNA/FLNC/FN1/GJB2/ITGA5/ITGB4/LAMC1/MMP14/S100A10/THBS1/TRIP6/UGT8/VEGFA/IQGAP1/GJC1/FBLIM1/LIMS2/CAMSAP3/CDH22	26
BP	GO:0090092	regulation of transmembrane receptor protein serine/threonine kinase signaling pathway	26/1024	241/18670	0.000779933	0.00857114	0.00645155	BMP2/CAV1/FOXD1/FOLR1/GDF10/HFE/ITGA3/LOX/CITED1/SFRP2/SFRP4/TGFB2/LEFTY2/THBS1/TTK/NOG/GDF15/EMILIN1/FSTL1/WWTR1/FERMT1/TWSG1/HTRA3/VASN/NPNT/CRB2	26
BP	GO:0097696	STAT cascade	20/1024	166/18670	0.000783702	0.00857587	0.00645511	BCL3/CAV1/HCLS1/IL18/LIF/LYN/OSM/PTPRC/CCL2/CCL5/TNFRSF1A/SOCS1/SOCS2/SOCS3/NMI/CRLF1/PTPRT/CD300A/CLCF1/PARP9	20
BP	GO:0030278	regulation of ossification	23/1024	203/18670	0.00078584	0.00857587	0.00645511	JAG1/BMP2/CEBPD/CLIC1/CCR1/GDF10/ID3/IGFBP5/LTF/MDK/MGP/CITED1/SRGN/SFRP2/TGFB2/WNT7B/NOG/ISG15/FAM20C/TWSG1/SMOC1/CTHRC1/NPNT	23
BP	GO:0000083	regulation of transcription involved in G1/S transition of mitotic cell cycle	7/1024	29/18670	0.000787413	0.00857587	0.00645511	CDC6/ORC1/PCNA/RRM2/TYMS/CDC45/E2F7	7
BP	GO:1902624	positive regulation of neutrophil migration	7/1024	29/18670	0.000787413	0.00857587	0.00645511	C3AR1/C5AR1/CD74/CXCL8/MDK/CD99/RAC2	7
BP	GO:0007260	tyrosine phosphorylation of STAT protein	13/1024	86/18670	0.000788492	0.00857587	0.00645511	CAV1/HCLS1/IL18/LIF/LYN/OSM/CCL5/TNFRSF1A/SOCS1/SOCS3/CRLF1/CLCF1/PARP9	13
BP	GO:0015696	ammonium transport	15/1024	108/18670	0.000804934	0.00871754	0.00656175	AQP1/CHRNA4/CHRNB2/FCER1G/HTR1A/HTR2A/LYN/MAOB/SNCG/SYT1/SYT4/VAMP8/HRH3/SYT13/SLC25A48	15
BP	GO:0099565	chemical synaptic transmission, postsynaptic	15/1024	108/18670	0.000804934	0.00871754	0.00656175	CBLN1/CHRNA4/CHRNB2/GABRB3/GRIN1/GLRA3/RIMS2/SHANK2/CUX2/MAPK8IP2/SHANK1/CHRNA9/CELF4/SLC17A7/STX1B	15
BP	GO:0001657	ureteric bud development	14/1024	97/18670	0.000808129	0.00871754	0.00656175	BMP2/FOXD1/FOXJ1/HOXB7/HOXD11/CITED1/SDC1/VEGFA/NOG/CRLF1/SPRY1/BASP1/SOX8/NPNT	14
BP	GO:0051591	response to cAMP	14/1024	97/18670	0.000808129	0.00871754	0.00656175	AHR/AQP1/CNGA3/COL1A1/IGFBP5/LDHA/MMP19/CITED1/PDE2A/PLA2G5/PTPRN/SDC1/STC1/FOSL1	14
BP	GO:0050000	chromosome localization	12/1024	76/18670	0.000835185	0.00899103	0.0067676	CCNB1/CENPF/GEM/KIFC1/DLGAP5/NDC80/KIF2C/CDCA8/FAM83D/KIF18A/NUF2/PSRC1	12
BP	GO:0090307	mitotic spindle assembly	10/1024	56/18670	0.000837646	0.00899915	0.00677372	BIRC5/CDC20/FLNA/KIFC1/MYBL2/NEK2/AURKB/KIF23/TPX2/KIF4A	10
BP	GO:1903707	negative regulation of hemopoiesis	19/1024	155/18670	0.00084976	0.00911073	0.00685771	ANXA1/C1QC/RUNX1/CD74/FCGR2B/FOXJ1/HOXA5/HOXA7/IRF1/LTF/LYN/MDK/ZFP36/SOCS1/FGL2/LILRB4/DLL1/TMEM176B/TMEM176A	19
BP	GO:0002698	negative regulation of immune effector process	16/1024	120/18670	0.000860473	0.00920688	0.00693008	ANXA1/BST2/SERPING1/FCGR2B/FOXJ1/HFE/HMOX1/IL13RA2/LGALS3/PTPRC/TGFB2/FGL2/CD300A/VSIG4/SLAMF8/HAVCR2	16
BP	GO:0007389	pattern specification process	41/1024	446/18670	0.00086233	0.00920808	0.00693098	BMP2/C1QA/C3/NKX2-5/EN1/FOXD1/FOXJ1/FOLR1/HOXA3/HOXA4/HOXA5/HOXA7/HOXA10/HOXB2/HOXB3/HOXB7/HOXC4/HOXC10/HOXD8/HOXD9/HOXD10/HOXD11/HOXD13/MEOX2/CITED1/SFRP2/STC1/AURKA/WNT7B/NOG/SPRY1/BASP1/DLL3/ARC/DAAM2/DLL1/DSCAML1/DMRTA2/RIPPLY2/GSX2/CRB2	41
BP	GO:0072163	mesonephric epithelium development	14/1024	98/18670	0.000896209	0.00951215	0.00715985	BMP2/FOXD1/FOXJ1/HOXB7/HOXD11/CITED1/SDC1/VEGFA/NOG/CRLF1/SPRY1/BASP1/SOX8/NPNT	14
BP	GO:0072164	mesonephric tubule development	14/1024	98/18670	0.000896209	0.00951215	0.00715985	BMP2/FOXD1/FOXJ1/HOXB7/HOXD11/CITED1/SDC1/VEGFA/NOG/CRLF1/SPRY1/BASP1/SOX8/NPNT	14
BP	GO:0003158	endothelium development	17/1024	132/18670	0.000896215	0.00951215	0.00715985	JAG1/ANXA2/S1PR3/F2RL1/ICAM1/CXCL10/MSN/PDE2A/STC1/TNFRSF1A/VEGFA/WNT7B/CXCR4/PDPN/PPP1R16B/DLL1/ATOH8	17
BP	GO:1902107	positive regulation of leukocyte differentiation	18/1024	144/18670	0.000914824	0.00969015	0.00729384	ANXA1/RUNX1/CD86/CD74/CCR1/EVI2B/HCLS1/IL18/LIF/MDK/MMP14/PTPRC/TYROBP/SOCS1/TESPA1/LILRB4/TREM2/SASH3	18
BP	GO:0007259	JAK-STAT cascade	19/1024	156/18670	0.000919059	0.00969608	0.0072983	BCL3/CAV1/HCLS1/IL18/LIF/LYN/OSM/PTPRC/CCL2/CCL5/TNFRSF1A/SOCS1/SOCS2/SOCS3/NMI/CRLF1/CD300A/CLCF1/PARP9	19
BP	GO:0034767	positive regulation of ion transmembrane transport	19/1024	156/18670	0.000919059	0.00969608	0.0072983	CTSS/FLNA/GLRX/CXCL10/KCNC2/KCNJ11/CXCL9/CCL2/CXCL11/STAC/TMSB4X/KCNE3/CACNG3/CACNG2/ARC/KCNIP2/TREM2/WNK2/PIRT	19
BP	GO:0002483	antigen processing and presentation of endogenous peptide antigen	5/1024	15/18670	0.000929735	0.0097502	0.00733904	B2M/HFE/HLA-A/HLA-B/HLA-C	5
BP	GO:0019885	antigen processing and presentation of endogenous peptide antigen via MHC class I	5/1024	15/18670	0.000929735	0.0097502	0.00733904	B2M/HFE/HLA-A/HLA-B/HLA-C	5
BP	GO:0034134	toll-like receptor 2 signaling pathway	5/1024	15/18670	0.000929735	0.0097502	0.00733904	CYBA/F2RL1/LYN/TLR1/TLR2	5
BP	GO:0019883	antigen processing and presentation of endogenous antigen	6/1024	22/18670	0.000936762	0.00978499	0.00736523	B2M/CD74/HFE/HLA-A/HLA-B/HLA-C	6
BP	GO:0042094	interleukin-2 biosynthetic process	6/1024	22/18670	0.000936762	0.00978499	0.00736523	CD86/IL1RAP/IL18/PTPRC/ZFP36/CLEC7A	6
BP	GO:0050819	negative regulation of coagulation	10/1024	57/18670	0.000966761	0.0100784	0.00758607	ANXA2/ANXA5/SERPING1/SERPINE1/PLAT/PLAU/PLAUR/PROS1/TFPI/THBS1	10
BP	GO:0007584	response to nutrient	24/1024	219/18670	0.000980236	0.0101962	0.00767477	TSPO/C2/COL1A1/CYBA/CYBB/FOLR1/GRIN1/HMOX1/TNC/IGFBP2/CXCL10/KCNJ11/LDHA/TNFRSF11B/PCNA/PHEX/SFRP2/SPP1/SST/STC1/TYMS/VCAM1/POSTN/HAMP	24
BP	GO:0015698	inorganic anion transport	20/1024	169/18670	0.000981931	0.0101962	0.00767477	TSPO/CLIC1/CRY2/GABRA1/GABRA3/GABRA5/GABRB2/GABRB3/GABRD/GABRG1/GABRG2/SFRP4/SLC1A1/SLC11A1/GLRA3/APOL1/SLC22A6/CLIC4/SLC17A7/SLC12A5	20
BP	GO:0019079	viral genome replication	16/1024	122/18670	0.00103049	0.0106795	0.00803852	BST2/IFI16/CXCL8/LTF/OAS1/PLSCR1/CCL2/CCL5/SLPI/TOP2A/OASL/ISG15/APOBEC3C/APOBEC3G/FAM111A/BTBD17	16
BP	GO:0097305	response to alcohol	25/1024	233/18670	0.00105399	0.010881	0.00819022	ADCY5/AHR/CA3/CD14/CDK1/CHRNB2/CCR5/CYBA/CYBB/GRIN1/TNC/ICAM1/IGFBP7/KCNC2/MAOB/NEFL/S100A8/SPI1/TYMS/VCAM1/FOSL1/GGH/UNC79/HAMP/GRIN3A	25
BP	GO:0030260	entry into host cell	17/1024	134/18670	0.00106232	0.010881	0.00819022	CAV1/CD86/CD74/CDK1/CCR5/FUCA2/HTR2A/ICAM1/CXCL8/ITGA5/LGALS1/MOG/PTX3/SLC1A5/CXCR4/VAMP8/CLEC5A	17
BP	GO:0032355	response to estradiol	17/1024	134/18670	0.00106232	0.010881	0.00819022	ANXA1/CCNA2/COL1A1/GJB2/IGFBP2/KCNJ11/OXTR/PCNA/SLC6A1/SSTR1/SSTR2/STXBP1/TFPI/SOCS2/ARPC1B/POSTN/KIF18A	17
BP	GO:0044409	entry into host	17/1024	134/18670	0.00106232	0.010881	0.00819022	CAV1/CD86/CD74/CDK1/CCR5/FUCA2/HTR2A/ICAM1/CXCL8/ITGA5/LGALS1/MOG/PTX3/SLC1A5/CXCR4/VAMP8/CLEC5A	17
BP	GO:0051806	entry into cell of other organism involved in symbiotic interaction	17/1024	134/18670	0.00106232	0.010881	0.00819022	CAV1/CD86/CD74/CDK1/CCR5/FUCA2/HTR2A/ICAM1/CXCL8/ITGA5/LGALS1/MOG/PTX3/SLC1A5/CXCR4/VAMP8/CLEC5A	17
BP	GO:0051828	entry into other organism involved in symbiotic interaction	17/1024	134/18670	0.00106232	0.010881	0.00819022	CAV1/CD86/CD74/CDK1/CCR5/FUCA2/HTR2A/ICAM1/CXCL8/ITGA5/LGALS1/MOG/PTX3/SLC1A5/CXCR4/VAMP8/CLEC5A	17
BP	GO:0022037	metencephalon development	15/1024	111/18670	0.00107273	0.0109452	0.00823851	AIF1/CBLN1/EN1/FCGR2B/GRIN1/MDK/SPTBN2/SSTR1/SSTR2/CDK5R1/CDK5R2/FAIM2/SEZ6L/DLL1/LHX5	15
BP	GO:0098661	inorganic anion transmembrane transport	15/1024	111/18670	0.00107273	0.0109452	0.00823851	CLIC1/GABRA1/GABRA3/GABRA5/GABRB2/GABRB3/GABRD/GABRG1/GABRG2/SLC1A1/GLRA3/APOL1/CLIC4/SLC17A7/SLC12A5	15
BP	GO:0002224	toll-like receptor signaling pathway	18/1024	146/18670	0.00107512	0.0109484	0.0082409	CAV1/CD14/CTSS/CYBA/F2RL1/IRF1/ITGB2/LTF/LYN/MYD88/S100A8/S100A9/TLR1/TLR2/CD300A/LY96/UNC93B1/HAVCR2	18
BP	GO:0046427	positive regulation of JAK-STAT cascade	13/1024	89/18670	0.00109482	0.0111045	0.00835846	HCLS1/IL18/LIF/LYN/OSM/CCL5/TNFRSF1A/SOCS1/SOCS3/CRLF1/CD300A/CLCF1/PARP9	13
BP	GO:0007200	phospholipase C-activating G protein-coupled receptor signaling pathway	14/1024	100/18670	0.00109677	0.0111045	0.00835846	C3AR1/C5AR1/CHGA/CHRM1/F2RL1/FPR1/FPR3/GPR17/GPR27/HRH1/HTR2A/GPR65/LPAR6/NTSR2	14
BP	GO:0060079	excitatory postsynaptic potential	14/1024	100/18670	0.00109677	0.0111045	0.00835846	CBLN1/CHRNA4/CHRNB2/GRIN1/GLRA3/RIMS2/SHANK2/CUX2/MAPK8IP2/SHANK1/CHRNA9/CELF4/SLC17A7/STX1B	14
BP	GO:0050918	positive chemotaxis	11/1024	68/18670	0.00110641	0.0111593	0.00839971	ANGPT2/F2RL1/F3/CXCL8/CXCL10/LGALS3/SAA1/SAA2/CCL5/VEGFA/GPNMB	11
BP	GO:0071230	cellular response to amino acid stimulus	11/1024	68/18670	0.00110641	0.0111593	0.00839971	COL1A1/COL1A2/COL3A1/COL4A1/COL5A2/CYBA/CYBB/MMP2/SOCS1/NEURL1/PDGFD	11
BP	GO:0031663	lipopolysaccharide-mediated signaling pathway	10/1024	58/18670	0.00111173	0.0111703	0.00840793	CD14/IL18/LTF/LYN/CCL2/CCL5/TLR2/LY86/LY96/CARD16	10
BP	GO:0061900	glial cell activation	10/1024	58/18670	0.00111173	0.0111703	0.00840793	AIF1/C1QA/C5AR1/CTSC/ITGB2/PTPRC/TLR2/TYROBP/NAMPT/TREM2	10
BP	GO:0035303	regulation of dephosphorylation	23/1024	209/18670	0.00116931	0.0117264	0.00882655	BMP2/CRY2/RCAN1/IGFBP3/LGALS3/PLEK/PPP1R1A/PPP2R2C/PTPRC/TGFB2/IQGAP1/CD300A/PPP1R16B/CAMSAP3/SLC7A14/SH2D4A/DUSP26/SPOCD1/ELFN2/PHACTR3/TMEM132D/CDCA2/NPNT	23
BP	GO:0019058	viral life cycle	32/1024	328/18670	0.00117745	0.0117857	0.00887117	ANXA2/BST2/CAV1/CD86/CD74/CDK1/CCR5/HTR2A/ICAM1/IFI16/CXCL8/ITGA5/LGALS1/LTF/MOG/OAS1/PLSCR1/PTX3/CCL2/CCL5/SLC1A5/SLPI/TOP2A/CXCR4/OASL/VAMP8/ISG15/CLEC5A/APOBEC3C/APOBEC3G/FAM111A/BTBD17	32
BP	GO:0043903	regulation of symbiosis, encompassing mutualism through parasitism	24/1024	222/18670	0.0011843	0.0118039	0.00888486	ANXA2/BST2/CAV1/CD74/F2RL1/FUCA2/IFI16/CXCL8/LGALS1/LTF/OAS1/PLSCR1/PTX3/CCL5/SLPI/TOP2A/ZFP36/CXCR4/OASL/ISG15/APOBEC3C/APOBEC3G/FAM111A/BTBD17	24
BP	GO:0044706	multi-multicellular organism process	24/1024	222/18670	0.0011843	0.0118039	0.00888486	ADM/ANGPT2/ARHGDIB/GJB2/PRLHR/HFE/IGFBP2/IGFBP5/IGFBP7/ITGA3/ITGA5/LIF/MMP2/MMP7/MMP9/OXTR/SPP1/STC1/TEAD3/TIMP1/FOSL1/NAMPT/HAVCR2/SYDE1	24
BP	GO:0042590	antigen processing and presentation of exogenous peptide antigen via MHC class I	12/1024	79/18670	0.00118598	0.0118039	0.00888486	B2M/CYBA/CYBB/FCER1G/FCGR1A/HLA-A/HLA-B/HLA-C/NCF4/PSMB8/PSMB9/VAMP8	12
BP	GO:0007409	axonogenesis	42/1024	468/18670	0.00120247	0.0119454	0.00899139	CCK/CHRNB2/FOXD1/FN1/GAP43/GFRA1/GRIN1/KIF5A/L1CAM/MAG/MCF2/NEFH/NEFL/NPTX1/PAK3/RAB3A/RAC2/S100A6/SHOX2/SLIT1/SPP1/SPTBN2/STXBP1/TNR/VEGFA/CXCR4/CDK5R1/BRSK2/NOG/SEMA6B/TNFRSF12A/ATP8A2/DSCAML1/RTN4R/NTNG2/LINGO1/UNC5A/SLITRK1/DOK6/EPHA10/DRAXIN/LRTM2	42
BP	GO:0034123	positive regulation of toll-like receptor signaling pathway	6/1024	23/18670	0.00120913	0.011989	0.00902419	CAV1/CYBA/F2RL1/LTF/TLR1/TLR2	6
BP	GO:0030324	lung development	20/1024	172/18670	0.00122172	0.012072	0.00908669	CHI3L1/CTSZ/FOXJ1/HOXA5/TNC/IGFBP5/ITGA3/LIF/LOX/MMP14/PHEX/RAB3A/VEGFA/WNT7B/NOG/SPRY1/SPRY2/PDPN/SMPD3/RDH10	20
BP	GO:0002704	negative regulation of leukocyte mediated immunity	9/1024	49/18670	0.00122437	0.012072	0.00908669	BST2/FCGR2B/FOXJ1/HFE/HMOX1/IL13RA2/PTPRC/CD300A/HAVCR2	9
BP	GO:0008347	glial cell migration	9/1024	49/18670	0.00122437	0.012072	0.00908669	TSPO/GPR183/LAMB1/MMP14/CCL2/TGFB2/CDK5R1/CDK5R2/TREM2	9
BP	GO:0048284	organelle fusion	16/1024	124/18670	0.00122815	0.0120867	0.00909776	ANXA1/ANXA2/CDK1/RAB3A/SNAP25/STXBP1/SYT1/SYT4/VAV3/CPLX2/CPLX1/STXBP6/SAMD9/RAB34/STX1B/SAMD9L	16
BP	GO:0002792	negative regulation of peptide secretion	18/1024	148/18670	0.00125874	0.0123648	0.00930703	ANXA1/ANXA5/CD74/CHGA/SERPINB1/F2RL1/FCGR2B/FN1/GBP1/KCNB1/KCNJ11/SRGN/SYT4/TMSB4X/VSNL1/SRCIN1/CARD16/ENHO	18
BP	GO:0051480	regulation of cytosolic calcium ion concentration	34/1024	357/18670	0.0012724	0.0124449	0.00936737	ADCY5/ADM/ANXA2/ATP2B3/C3AR1/C5AR1/CAV1/CD52/CCR1/CCR5/CYBA/S1PR3/F2RL1/FPR1/FPR3/GPR17/GRIN1/HTR2A/CXCL10/KCNK3/LYN/CXCL9/OXTR/PTPRC/SAA1/CXCL11/CXCR4/GPR65/PLCH2/LPAR6/CHRNA9/JPH3/JPH4/FAM155A	34
BP	GO:0001885	endothelial cell development	10/1024	59/18670	0.00127398	0.0124449	0.00936737	S1PR3/F2RL1/ICAM1/MSN/PDE2A/STC1/TNFRSF1A/VEGFA/WNT7B/PPP1R16B	10
BP	GO:0031102	neuron projection regeneration	10/1024	59/18670	0.00127398	0.0124449	0.00936737	ADM/TSPO/FOLR1/GAP43/TNC/MAG/NEFL/SPP1/TNR/RTN4R	10
BP	GO:0048545	response to steroid hormone	36/1024	385/18670	0.00128843	0.0125019	0.00941025	ADM/AIF1/ANXA1/AQP1/ATP1A3/TSPO/CAV1/RUNX1/CNGA3/COL1A1/CRY2/CYBA/CYBB/GJB2/ICAM1/IGFBP2/IGFBP7/LOX/MAOB/MDK/NEFL/OXTR/PCNA/SDC1/SPP1/SST/SSTR2/STC1/TFPI/TGFB2/THBS1/TLR2/TYMS/WNT7B/ZFP36/FOSL1	36
BP	GO:0030397	membrane disassembly	5/1024	16/18670	0.00129166	0.0125019	0.00941025	CCNB1/CDK1/PRKCB/CCNB2/NEK6	5
BP	GO:0051081	nuclear envelope disassembly	5/1024	16/18670	0.00129166	0.0125019	0.00941025	CCNB1/CDK1/PRKCB/CCNB2/NEK6	5
BP	GO:0071732	cellular response to nitric oxide	5/1024	16/18670	0.00129166	0.0125019	0.00941025	AQP1/CCNA2/CDK2/DPEP1/KCNC2	5
BP	GO:2000369	regulation of clathrin-dependent endocytosis	5/1024	16/18670	0.00129166	0.0125019	0.00941025	SH3GL2/SH3GL3/HIP1R/SNAP91/TNK2	5
BP	GO:0060541	respiratory system development	22/1024	198/18670	0.00130627	0.0126201	0.00949919	CHI3L1/CTSZ/FOXJ1/HOXA5/TNC/IGFBP5/ITGA3/LIF/LOX/MMP14/PHEX/RAB3A/VEGFA/WNT7B/NOG/SPRY1/SPRY2/BASP1/PDPN/FGFRL1/SMPD3/RDH10	22
BP	GO:0033045	regulation of sister chromatid segregation	12/1024	80/18670	0.00132704	0.0127914	0.00962816	BUB1/BUB1B/CCNB1/CDC6/CDC20/CENPF/TTK/AURKB/PTTG1/DLGAP5/NDC80/NEK6	12
BP	GO:0001823	mesonephros development	14/1024	102/18670	0.0013337	0.0127914	0.00962816	BMP2/FOXD1/FOXJ1/HOXB7/HOXD11/CITED1/SDC1/VEGFA/NOG/CRLF1/SPRY1/BASP1/SOX8/NPNT	14
BP	GO:0015837	amine transport	14/1024	102/18670	0.0013337	0.0127914	0.00962816	CCK/CHGA/CHRNA4/CHRNB2/HTR2A/KCNB1/OXTR/SLC6A1/SNCG/STXBP1/SYT1/SYT4/HRH3/SYT13	14
BP	GO:0021549	cerebellum development	14/1024	102/18670	0.0013337	0.0127914	0.00962816	AIF1/CBLN1/EN1/FCGR2B/MDK/SPTBN2/SSTR1/SSTR2/CDK5R1/CDK5R2/FAIM2/SEZ6L/DLL1/LHX5	14
BP	GO:0034330	cell junction organization	29/1024	290/18670	0.001344	0.0128668	0.0096849	ACTN1/ANG/RHOC/CAV1/RUNX1/CD151/CDH18/ECT2/F2RL1/FLNA/FLNC/FN1/GJB2/ITGA5/ITGB4/LAMC1/MMP14/S100A10/TGFB2/THBS1/TRIP6/UGT8/VEGFA/IQGAP1/GJC1/FBLIM1/LIMS2/CAMSAP3/CDH22	29
BP	GO:0055074	calcium ion homeostasis	42/1024	471/18670	0.00135956	0.0129741	0.00976569	ADCY5/ADM/ANXA2/ANXA5/ATP2B3/C3AR1/C5AR1/CAV1/CD52/CCR1/CCR5/CYBA/S1PR3/F2RL1/FPR1/FPR3/GPR17/GRIN1/HTR2A/CXCL10/KCNK3/LYN/CXCL9/OXTR/PRKCB/PTPRC/SAA1/CCL5/CXCL11/SLC8A2/STC1/CXCR4/GPR65/SLC25A27/PLCH2/LPAR6/SLC24A2/FAM20A/CHRNA9/JPH3/JPH4/FAM155A	42
BP	GO:0031644	regulation of neurological system process	17/1024	137/18670	0.00136013	0.0129741	0.00976569	CBLN1/CCK/CTSC/TYMP/FABP5/GRIN1/MAG/NPTX1/TNR/RIMS2/SHANK2/CUX2/SHANK1/CELF4/STX1B/ZNF488/SHISA7	17
BP	GO:0045637	regulation of myeloid cell differentiation	26/1024	251/18670	0.00141286	0.0134347	0.0101124	JAG1/B2M/C1QC/CAMK4/RUNX1/CD74/CCR1/EVI2B/HCLS1/HOXA5/HOXA7/LGALS3/LIF/LOX/LTF/LYN/PRKCB/SPI1/THBS1/TYROBP/ZFP36/ISG15/LILRB4/DLL1/TREM2/SCIN	26
BP	GO:0034121	regulation of toll-like receptor signaling pathway	11/1024	70/18670	0.00141351	0.0134347	0.0101124	CAV1/CD14/CYBA/F2RL1/IRF1/LTF/LYN/TLR1/TLR2/CD300A/LY96	11
BP	GO:0010718	positive regulation of epithelial to mesenchymal transition	9/1024	50/18670	0.00142168	0.0134498	0.0101238	JAG1/BMP2/COL1A1/LOXL2/MDK/TGFB2/PDPN/WWTR1/CRB2	9
BP	GO:0060425	lung morphogenesis	9/1024	50/18670	0.00142168	0.0134498	0.0101238	CTSZ/HOXA5/TNC/LIF/WNT7B/NOG/SPRY1/SPRY2/RDH10	9
BP	GO:0046578	regulation of Ras protein signal transduction	25/1024	238/18670	0.00142275	0.0134498	0.0101238	ARHGDIB/COL3A1/ECT2/F2RL1/FBP1/FOXM1/GPR17/ITGA3/LYN/MCF2/PSD/RASGRF1/TGFB2/GPR65/ARHGAP44/LPAR6/SPRY1/SPRY2/NET1/VAV3/RTN4R/SPRY4/MMD2/IQSEC3/TRIM67	25
BP	GO:0006874	cellular calcium ion homeostasis	41/1024	458/18670	0.00143286	0.0135211	0.0101774	ADCY5/ADM/ANXA2/ANXA5/ATP2B3/C3AR1/C5AR1/CAV1/CD52/CCR1/CCR5/CYBA/S1PR3/F2RL1/FPR1/FPR3/GPR17/GRIN1/HTR2A/CXCL10/KCNK3/LYN/CXCL9/OXTR/PRKCB/PTPRC/SAA1/CCL5/CXCL11/SLC8A2/STC1/CXCR4/GPR65/SLC25A27/PLCH2/LPAR6/SLC24A2/CHRNA9/JPH3/JPH4/FAM155A	41
BP	GO:0001820	serotonin secretion	4/1024	10/18670	0.00144716	0.0135591	0.010206	FCER1G/HTR1A/MAOB/HRH3	4
BP	GO:0033690	positive regulation of osteoblast proliferation	4/1024	10/18670	0.00144716	0.0135591	0.010206	BMP2/LTF/SOX8/CTHRC1	4
BP	GO:0034135	regulation of toll-like receptor 2 signaling pathway	4/1024	10/18670	0.00144716	0.0135591	0.010206	CYBA/F2RL1/LYN/TLR1	4
BP	GO:2000425	regulation of apoptotic cell clearance	4/1024	10/18670	0.00144716	0.0135591	0.010206	C2/C3/CCL2/TREM2	4
BP	GO:0051784	negative regulation of nuclear division	10/1024	60/18670	0.00145501	0.0136019	0.0102383	BUB1/BUB1B/CCNB1/CDC20/CENPF/LIF/TTK/AURKB/PTTG1/NDC80	10
BP	GO:0048706	embryonic skeletal system development	16/1024	126/18670	0.00145689	0.0136019	0.0102383	COL1A1/HOXA3/HOXA4/HOXA5/HOXA7/HOXB2/HOXB3/HOXB7/HOXC4/HOXD9/HOXD10/MMP14/SHOX2/NOG/DSCAML1/RDH10	16
BP	GO:0032652	regulation of interleukin-1 production	14/1024	103/18670	0.00146733	0.0136591	0.0102813	ANXA1/CASP1/S1PR3/EGR1/SERPINB1/HSPB1/IFI16/SAA1/TYROBP/TREM2/CLEC7A/GSDMD/HAVCR2/CARD16	14
BP	GO:0071774	response to fibroblast growth factor	18/1024	150/18670	0.00146835	0.0136591	0.0102813	CD44/COL1A1/TNC/CXCL8/CCL2/CCL5/THBS1/ZFP36/IQGAP1/NOG/SPRY1/SPRY2/POSTN/FLRT1/FGFRL1/FAM20C/SHCBP1/SPRY4	18
BP	GO:0008608	attachment of spindle microtubules to kinetochore	7/1024	32/18670	0.00147078	0.0136591	0.0102813	CCNB1/ECT2/NEK2/AURKB/NDC80/KIF2C/NUF2	7
BP	GO:0031145	anaphase-promoting complex-dependent catabolic process	12/1024	81/18670	0.00148169	0.0137297	0.0103345	BUB1B/CCNB1/CDK1/CDC20/CDK2/PSMB8/PSMB9/AURKA/AURKB/PTTG1/UBE2C/UBE2S	12
BP	GO:0007204	positive regulation of cytosolic calcium ion concentration	31/1024	319/18670	0.00148359	0.0137297	0.0103345	ADCY5/ADM/C3AR1/C5AR1/CAV1/CD52/CCR1/CCR5/CYBA/S1PR3/F2RL1/FPR1/FPR3/GPR17/GRIN1/HTR2A/CXCL10/LYN/CXCL9/OXTR/PTPRC/SAA1/CXCL11/CXCR4/GPR65/PLCH2/LPAR6/CHRNA9/JPH3/JPH4/FAM155A	31
BP	GO:1904894	positive regulation of STAT cascade	13/1024	92/18670	0.00149467	0.013808	0.0103934	HCLS1/IL18/LIF/LYN/OSM/CCL5/TNFRSF1A/SOCS1/SOCS3/CRLF1/CD300A/CLCF1/PARP9	13
BP	GO:0030890	positive regulation of B cell proliferation	8/1024	41/18670	0.00150955	0.0138754	0.0104441	CD74/CHRNB2/GPR183/PTPRC/VAV3/TNFSF13B/CLCF1/SASH3	8
BP	GO:0098815	modulation of excitatory postsynaptic potential	8/1024	41/18670	0.00150955	0.0138754	0.0104441	CBLN1/GRIN1/RIMS2/SHANK2/CUX2/SHANK1/CELF4/STX1B	8
BP	GO:0010921	regulation of phosphatase activity	20/1024	175/18670	0.00150985	0.0138754	0.0104441	BMP2/CRY2/RCAN1/IGFBP3/LGALS3/PLEK/PPP1R1A/PPP2R2C/PTPRC/TGFB2/CD300A/PPP1R16B/CAMSAP3/SLC7A14/SH2D4A/SPOCD1/ELFN2/PHACTR3/TMEM132D/NPNT	20
BP	GO:0002407	dendritic cell chemotaxis	6/1024	24/18670	0.00153815	0.0140619	0.0105845	CCR1/CCR5/GPR183/CCL5/CXCR4/SLAMF8	6
BP	GO:0090023	positive regulation of neutrophil chemotaxis	6/1024	24/18670	0.00153815	0.0140619	0.0105845	C3AR1/C5AR1/CD74/CXCL8/MDK/RAC2	6
BP	GO:0099590	neurotransmitter receptor internalization	6/1024	24/18670	0.00153815	0.0140619	0.0105845	SNAP25/CACNG3/CACNG2/ARC/DNM3/CALY	6
BP	GO:0032612	interleukin-1 production	15/1024	115/18670	0.0015434	0.0140855	0.0106023	ANXA1/CASP1/S1PR3/EGR1/SERPINB1/F2RL1/HSPB1/IFI16/SAA1/TYROBP/TREM2/CLEC7A/GSDMD/HAVCR2/CARD16	15
BP	GO:0031345	negative regulation of cell projection organization	21/1024	188/18670	0.00155644	0.01418	0.0106734	B2M/CTSZ/ITGA3/LGALS1/MAG/MCF2/SPOCK1/SPP1/TNR/VIM/CDK5R1/ARHGAP44/SPRY2/SEMA6B/STMN2/DNM3/RTN4R/LINGO1/STX1B/DRAXIN/MIR219A2	21
BP	GO:0042531	positive regulation of tyrosine phosphorylation of STAT protein	11/1024	71/18670	0.0015914	0.0144735	0.0108943	HCLS1/IL18/LIF/LYN/OSM/CCL5/TNFRSF1A/SOCS3/CRLF1/CLCF1/PARP9	11
BP	GO:0045580	regulation of T cell differentiation	17/1024	139/18670	0.0015956	0.0144867	0.0109042	ANXA1/CAMK4/RUNX1/CD2/CD86/CD74/FOXJ1/HLA-DOA/IL18/IRF1/MDK/PTPRC/SOCS1/TESPA1/FGL2/LILRB4/SASH3	17
BP	GO:0014812	muscle cell migration	14/1024	104/18670	0.00161195	0.014585	0.0109782	AIF1/ANXA1/HAS2/IGFBP3/IGFBP5/MDK/SERPINE1/PLAT/PLAU/CCL5/IQGAP1/NET1/POSTN/PDGFD	14
BP	GO:0090100	positive regulation of transmembrane receptor protein serine/threonine kinase signaling pathway	14/1024	104/18670	0.00161195	0.014585	0.0109782	BMP2/FOXD1/GDF10/HFE/CITED1/TGFB2/LEFTY2/THBS1/TTK/GDF15/FERMT1/TWSG1/NPNT/CRB2	14
BP	GO:0030323	respiratory tube development	20/1024	176/18670	0.00161792	0.014614	0.011	CHI3L1/CTSZ/FOXJ1/HOXA5/TNC/IGFBP5/ITGA3/LIF/LOX/MMP14/PHEX/RAB3A/VEGFA/WNT7B/NOG/SPRY1/SPRY2/PDPN/SMPD3/RDH10	20
BP	GO:0007568	aging	31/1024	321/18670	0.00163778	0.0147464	0.0110997	ADM/B2M/BCL2A1/TSPO/SERPING1/C1QA/CDK1/CTSC/COL4A2/FOXM1/GJB2/HTR2A/ICAM1/IGFBP2/IGFBP5/ITGB2/LOXL2/MMP7/SERPINE1/SOD2/TIMP1/TYMS/VCAM1/AURKB/NAMPT/NEK6/GJB6/ATP8A2/HAMP/BCL2L12/SLC32A1	31
BP	GO:0007566	embryo implantation	9/1024	51/18670	0.00164377	0.0147464	0.0110997	ARHGDIB/IGFBP7/LIF/MMP2/MMP9/SPP1/STC1/TIMP1/SYDE1	9
BP	GO:0031103	axon regeneration	9/1024	51/18670	0.00164377	0.0147464	0.0110997	TSPO/FOLR1/GAP43/TNC/MAG/NEFL/SPP1/TNR/RTN4R	9
BP	GO:0048146	positive regulation of fibroblast proliferation	9/1024	51/18670	0.00164377	0.0147464	0.0110997	ANXA2/AQP1/CCNA2/CCNB1/CD74/CDC6/FN1/S100A6/PDGFD	9
BP	GO:0007589	body fluid secretion	13/1024	93/18670	0.00165223	0.0147972	0.0111379	ANXA2/AQP1/AQP5/CAV1/CHRM1/CYBA/HK2/OAS2/OXTR/VEGFA/VAMP8/SOCS2/NEURL1	13
BP	GO:0007088	regulation of mitotic nuclear division	19/1024	164/18670	0.00166932	0.0149248	0.011234	BUB1/BUB1B/CCNB1/CDC6/CDC20/CDC25C/CENPF/NEK2/AURKA/TTK/AURKB/PTTG1/DLGAP5/NPM2/NDC80/NEK6/UBE2C/NUSAP1/SMPD3	19
BP	GO:0010976	positive regulation of neuron projection development	28/1024	281/18670	0.0016993	0.0151672	0.0114164	FN1/ITGA3/L1CAM/LYN/MDK/NEFL/PAK3/SERPINI1/S100A9/SHOX2/SYT1/SYT4/VEGFA/CXCR4/IQGAP1/NEURL1/RIMS2/STMN2/SHANK2/UNC13A/CUX2/PACSIN1/SHANK1/TNFRSF12A/ATP8A2/SLITRK1/NEGR1/TRIM67	28
BP	GO:0050768	negative regulation of neurogenesis	29/1024	295/18670	0.00174337	0.0155343	0.0116927	JAG1/B2M/TSPO/COL3A1/CTSZ/BRINP1/ID3/LGALS1/MAG/MCF2/SPOCK1/SPP1/SYT4/TNR/VIM/CDK5R1/NOG/SEMA6B/DLL3/STMN2/DAAM2/DNM3/DLL1/SOX8/RTN4R/LINGO1/STX1B/DRAXIN/MIR219A2	29
BP	GO:0002693	positive regulation of cellular extravasation	5/1024	17/18670	0.00174787	0.0155481	0.0117032	ICAM1/MDK/CD99/PDGFD/PLVAP	5
BP	GO:0007009	plasma membrane organization	14/1024	105/18670	0.00176824	0.0156573	0.0117854	CAV1/COL5A1/PLSCR1/PTPRC/RAB3A/SH3GL2/TGFB2/CXCR4/TMEFF2/MYOF/PACSIN1/XKR8/FA2H/XKR7	14
BP	GO:0045185	maintenance of protein location	14/1024	105/18670	0.00176824	0.0156573	0.0117854	BCL3/TSPO/CAV1/FLNA/HK2/SRGN/SP100/SPAG4/TMSB4X/TMSB10/KDELR3/SHANK1/PDIA2/SCIN	14
BP	GO:0071559	response to transforming growth factor beta	26/1024	255/18670	0.00176906	0.0156573	0.0117854	CAV1/COL1A1/COL1A2/COL3A1/COL4A2/FMOD/FOLR1/GDF10/ITGA3/LOX/CITED1/PDE2A/TGFB2/LEFTY2/THBS1/ZYX/GDF15/POSTN/EMILIN1/MXRA5/FERMT1/TWSG1/PDGFD/HTRA3/VASN/NPNT	26
BP	GO:0010039	response to iron ion	7/1024	33/18670	0.00177961	0.0157243	0.0118358	B2M/C1QA/CCNB1/HFE/HMOX1/TF/HAMP	7
BP	GO:0050805	negative regulation of synaptic transmission	11/1024	72/18670	0.00178718	0.0157648	0.0118663	CBLN1/HTR2A/KCNB1/SLC6A1/STXBP1/SYT4/TNR/SHANK2/ARC/SLC24A2/CELF4	11
BP	GO:0071695	anatomical structure maturation	19/1024	165/18670	0.00179211	0.0157819	0.0118791	ANG/BMP2/C1QA/C3/CCNB1/GRIN1/HOXA5/LTF/MMP2/AURKA/TGFB2/TYMS/CDK5R1/CDK5R2/CNTNAP2/KCNIP2/FERMT1/FAM20C/SRRM4	19
BP	GO:0002699	positive regulation of immune effector process	23/1024	216/18670	0.00181085	0.0159204	0.0119834	ANXA1/B2M/C3/CD86/CD74/F2RL1/FCER1G/HLA-A/HLA-B/HLA-C/HLA-DMB/HMOX1/IL13RA2/IL18/ITGB2/LYN/PTPRC/RAC2/STXBP1/VAMP8/CD300A/CLCF1/SASH3	23
BP	GO:0050729	positive regulation of inflammatory response	18/1024	153/18670	0.00183774	0.0161299	0.0121411	C3/CTSC/FCER1G/IL18/MDK/MYD88/OSM/SERPINE1/PDE2A/PLA2G2A/S100A8/S100A9/TLR2/TNFRSF1A/VAMP8/OSMR/TREM2/CLEC7A	18
BP	GO:0050709	negative regulation of protein secretion	17/1024	141/18670	0.00186451	0.0163377	0.0122975	ANXA1/ANXA5/CHGA/SERPINB1/F2RL1/FCGR2B/FN1/GBP1/KCNB1/KCNJ11/SRGN/SYT4/TMSB4X/VSNL1/SRCIN1/CARD16/ENHO	17
BP	GO:0007187	G protein-coupled receptor signaling pathway, coupled to cyclic nucleotide second messenger	26/1024	256/18670	0.00186929	0.0163524	0.0123085	ADCY5/ADM/ANXA1/CHGA/CHRM1/CCR1/S1PR3/FLNA/FPR1/GABBR1/GNAL/GRM3/HRH1/HTR1A/HTR2A/CXCL10/CXCL9/NPY/PDE2A/RGS1/CCL2/CXCL11/SSTR1/SSTR2/GPR65/HRH3	26
BP	GO:0032835	glomerulus development	10/1024	62/18670	0.00187972	0.0163893	0.0123363	JAG1/ANGPT2/EGR1/ENPEP/FOXJ1/IQGAP1/NOG/BASP1/WWTR1/PDGFD	10
BP	GO:0060393	regulation of pathway-restricted SMAD protein phosphorylation	10/1024	62/18670	0.00187972	0.0163893	0.0123363	BMP2/GDF10/HFE/TGFB2/LEFTY2/TTK/NOG/GDF15/EMILIN1/TWSG1	10
BP	GO:0045839	negative regulation of mitotic nuclear division	9/1024	52/18670	0.00189281	0.0164762	0.0124018	BUB1/BUB1B/CCNB1/CDC20/CENPF/TTK/AURKB/PTTG1/NDC80	9
BP	GO:0051056	regulation of small GTPase mediated signal transduction	32/1024	338/18670	0.00191319	0.0166262	0.0125146	RHOC/ARHGDIB/ARHGDIG/COL3A1/ECT2/F2RL1/FBP1/FOXM1/GPR17/ITGA3/LYN/MCF2/PSD/RAC2/RASGRF1/TGFB2/GPR65/ARHGAP44/LPAR6/SPRY1/SPRY2/NET1/VAV3/DEPDC1B/ARAP3/RTN4R/SPRY4/SYDE1/ARHGAP18/MMD2/IQSEC3/TRIM67	32
BP	GO:0002335	mature B cell differentiation	6/1024	25/18670	0.00193106	0.0166716	0.0125488	BCL3/GPR183/FCGR2B/LGALS1/DLL1/SLAMF8	6
BP	GO:0031639	plasminogen activation	6/1024	25/18670	0.00193106	0.0166716	0.0125488	ANXA2/CTSZ/SERPINE1/PLAT/PLAU/THBS1	6
BP	GO:0045662	negative regulation of myoblast differentiation	6/1024	25/18670	0.00193106	0.0166716	0.0125488	ID3/IL18/CXCL10/DLL1/SOX8/CMTM5	6
BP	GO:0045956	positive regulation of calcium ion-dependent exocytosis	6/1024	25/18670	0.00193106	0.0166716	0.0125488	KCNB1/STXBP1/SYT1/SYT4/CACNA1I/CDK5R2	6
BP	GO:0061025	membrane fusion	18/1024	154/18670	0.00197708	0.017041	0.0128269	ANXA1/ANXA2/CCR5/SERPINA5/RAB3A/SNAP25/STXBP1/SYT1/SYT4/CXCR4/VAV3/CPLX2/CPLX1/STXBP6/SAMD9/RAB34/STX1B/SAMD9L	18
BP	GO:0016050	vesicle organization	31/1024	325/18670	0.00198815	0.0171084	0.0128776	ANXA1/ANXA2/CAV1/CTSC/CTSZ/F5/FOLR1/SERPINA1/SRGN/PTPRN/RAB3A/S100A10/SDC1/SNAP25/STXBP1/SYP/SYT1/SYT4/SNAP91/VAV3/CPLX2/CPLX1/RAB32/UNC13A/DNM3/STXBP6/SAMD9/SLC17A7/RAB34/STX1B/SAMD9L	31
BP	GO:0032945	negative regulation of mononuclear cell proliferation	11/1024	73/18670	0.00200215	0.0171729	0.0129262	CD86/FCGR2B/FOXJ1/LYN/TYROBP/GPNMB/CD300A/VSIG4/TWSG1/PDCD1LG2/HAVCR2	11
BP	GO:0050672	negative regulation of lymphocyte proliferation	11/1024	73/18670	0.00200215	0.0171729	0.0129262	CD86/FCGR2B/FOXJ1/LYN/TYROBP/GPNMB/CD300A/VSIG4/TWSG1/PDCD1LG2/HAVCR2	11
BP	GO:0043154	negative regulation of cysteine-type endopeptidase activity involved in apoptotic process	12/1024	84/18670	0.00203708	0.0174159	0.013109	BIRC5/AQP1/CD44/DPEP1/IFI6/MMP9/PLAUR/SFRP2/THBS1/VEGFA/BCL2L12/CARD16	12
BP	GO:0045445	myoblast differentiation	12/1024	84/18670	0.00203708	0.0174159	0.013109	JAG1/ID3/IGFBP3/IL18/CXCL10/LGALS1/CXCL9/PITX1/SDC1/DLL1/SOX8/CMTM5	12
BP	GO:0070613	regulation of protein processing	20/1024	180/18670	0.00211835	0.018055	0.0135901	ANXA2/SERPING1/C1QA/C1QB/C1QC/C1R/C1S/C2/C3/C3AR1/C5AR1/CTSZ/CFI/MMP14/SERPINE1/PROS1/THBS1/VSIG4/BCL2L12/CARD16	20
BP	GO:0050905	neuromuscular process	14/1024	107/18670	0.00211868	0.018055	0.0135901	ADCY5/FABP7/GRIN1/HOXC10/HOXD10/NEFL/TNR/USH1C/SHANK1/ATP8A2/JPH3/PCDH15/JPH4/GRIN3A	14
BP	GO:0010977	negative regulation of neuron projection development	18/1024	155/18670	0.00212519	0.0180607	0.0135944	B2M/CTSZ/LGALS1/MAG/MCF2/SPOCK1/SPP1/TNR/VIM/CDK5R1/SEMA6B/STMN2/DNM3/RTN4R/LINGO1/STX1B/DRAXIN/MIR219A2	18
BP	GO:0031646	positive regulation of neurological system process	10/1024	63/18670	0.00212675	0.0180607	0.0135944	CCK/GRIN1/MAG/TNR/RIMS2/SHANK2/CUX2/SHANK1/STX1B/ZNF488	10
BP	GO:0042533	tumor necrosis factor biosynthetic process	7/1024	34/18670	0.00213647	0.0180607	0.0135944	BCL3/CYBB/HSPB1/THBS1/TLR1/TYROBP/CLEC7A	7
BP	GO:0042534	regulation of tumor necrosis factor biosynthetic process	7/1024	34/18670	0.00213647	0.0180607	0.0135944	BCL3/CYBB/HSPB1/THBS1/TLR1/TYROBP/CLEC7A	7
BP	GO:0045920	negative regulation of exocytosis	7/1024	34/18670	0.00213647	0.0180607	0.0135944	ANXA1/FCGR2B/HMOX1/IL13RA2/SYT4/CD300A/STXBP6	7
BP	GO:0044344	cellular response to fibroblast growth factor stimulus	17/1024	143/18670	0.00217048	0.0183055	0.0137786	CD44/COL1A1/CXCL8/CCL2/CCL5/THBS1/ZFP36/IQGAP1/NOG/SPRY1/SPRY2/POSTN/FLRT1/FGFRL1/FAM20C/SHCBP1/SPRY4	17
BP	GO:0002887	negative regulation of myeloid leukocyte mediated immunity	4/1024	11/18670	0.00217583	0.0183055	0.0137786	FCGR2B/HMOX1/IL13RA2/CD300A	4
BP	GO:0032490	detection of molecule of bacterial origin	4/1024	11/18670	0.00217583	0.0183055	0.0137786	TLR1/TLR2/LY96/TREM2	4
BP	GO:0001906	cell killing	19/1024	168/18670	0.00220723	0.0184992	0.0139245	B2M/C3/CTSC/CHGA/F2RL1/FCGR2B/HLA-A/HLA-B/HLA-C/ICAM1/IL18/LTF/LYZ/PTPRC/TYROBP/APOL1/HAMP/CLEC7A/HAVCR2	19
BP	GO:0002474	antigen processing and presentation of peptide antigen via MHC class I	13/1024	96/18670	0.00220939	0.0184992	0.0139245	B2M/CYBA/CYBB/FCER1G/FCGR1A/HFE/HLA-A/HLA-B/HLA-C/NCF4/PSMB8/PSMB9/VAMP8	13
BP	GO:0006835	dicarboxylic acid transport	13/1024	96/18670	0.00220939	0.0184992	0.0139245	CCK/FOLR1/RAB3A/SLC1A1/SLC1A6/SNAP25/STXBP1/SYT1/SYT4/SLC22A6/CPLX1/HRH3/SLC17A7	13
BP	GO:0030856	regulation of epithelial cell differentiation	18/1024	156/18670	0.00228252	0.0190813	0.0143626	JAG1/CAV1/RUNX1/S1PR3/FOXJ1/HOXA7/LIF/MMP9/CITED1/SERPINE1/SFRP4/TNFRSF1A/VEGFA/ZFP36/WWTR1/DLL1/AJAP1/ATOH8	18
BP	GO:0016485	protein processing	31/1024	328/18670	0.00229163	0.0191272	0.0143971	AEBP1/ANXA2/SERPING1/C1QA/C1QB/C1QC/C1R/C1S/C2/C3/C3AR1/C5AR1/CASP1/CTSS/CTSZ/ENPEP/F3/CFI/IFI16/MMP14/SERPINE1/PCSK2/PLAT/PLAU/SRGN/PROS1/THBS1/VSIG4/C1RL/BCL2L12/CARD16	31
BP	GO:0032535	regulation of cellular component size	34/1024	370/18670	0.00230385	0.0191446	0.0144102	AQP1/CAPG/F2RL1/FN1/HCLS1/ICAM1/L1CAM/MAG/MSN/NEFL/PAK3/PLEK/SPP1/SPTBN2/TMSB4X/TNR/VEGFA/WNT7B/CDK5R1/HIP1R/TMSB10/GMFG/USH1C/ARPC1B/VAV3/SEMA6B/IQGAP2/TNFRSF12A/SLC12A5/RTN4R/SCIN/ARHGAP18/IQGAP3/DRAXIN	34
BP	GO:0002064	epithelial cell development	22/1024	207/18670	0.00230397	0.0191446	0.0144102	JAG1/S1PR3/F2RL1/FOXJ1/FLNA/HOXA5/ICAM1/MSN/PDE2A/SDC1/ST14/STC1/TNFRSF1A/TYMS/VEGFA/VIM/WNT7B/CXCR4/IQGAP1/PPP1R16B/DLL1/SOX8	22
BP	GO:0031667	response to nutrient levels	43/1024	499/18670	0.00230648	0.0191446	0.0144102	ADM/ATF3/TSPO/C2/CCK/COL1A1/CYBA/CYBB/FOLR1/GRIN1/HFE/HMOX1/TNC/ICAM1/IFI16/IGFBP2/CXCL10/KCNB1/KCNJ11/LDHA/MMP7/NPY/TNFRSF11B/PCNA/PHEX/PRKCG/SFRP2/SPP1/SST/SSTR1/SSTR2/STC1/TYMS/UPP1/VCAM1/ZFP36/GDF15/NAMPT/POSTN/FSTL1/HAMP/NUAK2/MAP1LC3C	43
BP	GO:0071625	vocalization behavior	5/1024	18/18670	0.00231187	0.0191446	0.0144102	BRINP1/SHANK2/CNTNAP2/SRPX2/SHANK1	5
BP	GO:0090026	positive regulation of monocyte chemotaxis	5/1024	18/18670	0.00231187	0.0191446	0.0144102	AIF1/CCR1/CXCL10/SERPINE1/CCL5	5
BP	GO:0030534	adult behavior	17/1024	144/18670	0.00233856	0.0193352	0.0145538	CHRNA4/CHRNB2/EN1/GABRG2/GRIN1/HOXD9/HOXD10/HTR2A/NPY/SNCG/SPTBN2/SHANK2/SEZ6L/CNTNAP2/SHANK1/UNC79/SLITRK1	17
BP	GO:0045619	regulation of lymphocyte differentiation	19/1024	169/18670	0.00236243	0.0194716	0.0146564	ANXA1/CAMK4/RUNX1/CD2/CD86/CD74/FOXJ1/HLA-DOA/IL18/IRF1/MDK/MMP14/PTPRC/SOCS1/TESPA1/FGL2/LILRB4/SASH3/SLAMF8	19
BP	GO:0051100	negative regulation of binding	19/1024	169/18670	0.00236243	0.0194716	0.0146564	B2M/CAV1/CTSZ/GZMA/HFE/HMOX1/ID3/IFI16/NEK2/SLN/SLPI/SP100/AURKA/TMSB4X/AURKB/NOG/CRTAC1/CARD16/ENHO	19
BP	GO:0070588	calcium ion transmembrane transport	30/1024	315/18670	0.0023826	0.0196072	0.0147585	ANXA2/ANXA5/CACNA1B/CCR5/CYBA/GEM/GRIN1/HTR2A/CXCL10/LYN/CXCL9/PDE2A/PTPRC/CXCL11/SLC8A2/SLN/STAC/CACNA1I/PLCH2/KCNE3/CACNG3/CACNG2/SLC24A2/CHRNA9/CACNA2D3/JPH3/JPH4/GRIN3A/NALCN/FAM155A	30
BP	GO:0071624	positive regulation of granulocyte chemotaxis	6/1024	26/18670	0.00239539	0.0196206	0.0147686	C3AR1/C5AR1/CD74/CXCL8/MDK/RAC2	6
BP	GO:0099632	protein transport within plasma membrane	6/1024	26/18670	0.00239539	0.0196206	0.0147686	SNAP25/ARHGAP44/CACNG3/CACNG2/CPLX1/STX1B	6
BP	GO:0099637	neurotransmitter receptor transport	6/1024	26/18670	0.00239539	0.0196206	0.0147686	SNAP25/ARHGAP44/CACNG3/CACNG2/CPLX1/STX1B	6
BP	GO:0045669	positive regulation of osteoblast differentiation	10/1024	64/18670	0.00239925	0.0196218	0.0147694	JAG1/BMP2/CEBPD/CLIC1/LTF/SFRP2/WNT7B/FAM20C/CTHRC1/NPNT	10
BP	GO:1903317	regulation of protein maturation	20/1024	182/18670	0.002414	0.01969	0.0148208	ANXA2/SERPING1/C1QA/C1QB/C1QC/C1R/C1S/C2/C3/C3AR1/C5AR1/CTSZ/CFI/MMP14/SERPINE1/PROS1/THBS1/VSIG4/BCL2L12/CARD16	20
BP	GO:0007080	mitotic metaphase plate congression	8/1024	44/18670	0.00242147	0.01969	0.0148208	CCNB1/KIFC1/NDC80/KIF2C/CDCA8/KIF18A/NUF2/PSRC1	8
BP	GO:0035850	epithelial cell differentiation involved in kidney development	8/1024	44/18670	0.00242147	0.01969	0.0148208	JAG1/FOXJ1/LIF/MMP9/CITED1/IQGAP1/BASP1/WWTR1	8
BP	GO:0007044	cell-substrate junction assembly	13/1024	97/18670	0.00242625	0.01969	0.0148208	ACTN1/CD151/FN1/ITGA5/ITGB4/LAMC1/MMP14/S100A10/THBS1/TRIP6/VEGFA/IQGAP1/CAMSAP3	13
BP	GO:0048709	oligodendrocyte differentiation	13/1024	97/18670	0.00242625	0.01969	0.0148208	CDKN2C/GPR17/LYN/MAG/MDK/PLP1/TLR2/CXCR4/DAAM2/SOX8/FA2H/ZNF488/GSX2	13
BP	GO:0048562	embryonic organ morphogenesis	28/1024	288/18670	0.00243387	0.0197214	0.0148445	NKX2-5/EFEMP1/FOLR1/HOXA3/HOXA4/HOXA5/HOXA7/HOXB2/HOXB3/HOXB7/HOXC4/HOXD9/HOXD10/MFAP2/MMP14/SHOX2/TEAD2/NOG/USH1C/SPRY2/GJB6/DLL1/ATP8A2/CHRNA9/DSCAML1/CTHRC1/RDH10/CRB2	28
BP	GO:1901215	negative regulation of neuron death	22/1024	208/18670	0.00244685	0.0197962	0.0149007	C5AR1/CHGA/EN1/GABRA5/GABRB2/GABRB3/GRIN1/HMOX1/MAG/MDK/CITED1/NEFL/PRKCG/CCL2/SNCB/SOD2/STXBP1/CRLF1/GPNMB/FAIM2/CLCF1/DRAXIN	22
BP	GO:0008625	extrinsic apoptotic signaling pathway via death domain receptors	12/1024	86/18670	0.00249423	0.0201254	0.0151485	ATF3/HMOX1/ICAM1/LGALS3/MAL/SERPINE1/SFRP2/SP100/THBS1/TNFRSF1A/FAIM2/TMBIM1	12
BP	GO:0002479	antigen processing and presentation of exogenous peptide antigen via MHC class I, TAP-dependent	11/1024	75/18670	0.00249516	0.0201254	0.0151485	B2M/CYBA/CYBB/FCGR1A/HLA-A/HLA-B/HLA-C/NCF4/PSMB8/PSMB9/VAMP8	11
BP	GO:0002822	regulation of adaptive immune response based on somatic recombination of immune receptors built from immunoglobulin superfamily domains	17/1024	145/18670	0.00251737	0.0202426	0.0152367	ANXA1/B2M/C3/FCER1G/FCGR2B/FOXJ1/HFE/HLA-A/HLA-B/HLA-C/IL18/PTPRC/SLC11A1/TNFSF13B/CLCF1/SASH3/HAVCR2	17
BP	GO:0007605	sensory perception of sound	17/1024	145/18670	0.00251737	0.0202426	0.0152367	BIRC5/CHRNB2/COL1A1/GABRA5/GABRB2/GABRB3/GJB2/ICAM1/MBP/TUB/USH1C/SPRY2/GJB6/CHRNA9/PCDH15/SRRM4/OTOS	17
BP	GO:0051954	positive regulation of amine transport	7/1024	35/18670	0.00254616	0.0204429	0.0153875	CCK/CHRNB2/KCNB1/OXTR/SLC6A1/STXBP1/SYT4	7
BP	GO:0046718	viral entry into host cell	15/1024	121/18670	0.00256477	0.020561	0.0154764	CAV1/CD86/CD74/CDK1/CCR5/HTR2A/ICAM1/ITGA5/LGALS1/MOG/PTX3/SLC1A5/CXCR4/VAMP8/CLEC5A	15
BP	GO:0051098	regulation of binding	34/1024	373/18670	0.00262491	0.0210112	0.0158153	ANXA2/B2M/BCL3/BMP2/CAV1/CTSZ/GZMA/HFE/HMOX1/HOXA3/ID3/IFI16/LGALS3/LIF/LOX/MMP9/NEK2/PLAUR/S100A10/SLN/SLPI/SP100/AURKA/TMSB4X/PHLDA2/HIP1R/AURKB/NOG/CRTAC1/HJURP/PARP9/CARD16/CTHRC1/ENHO	34
BP	GO:0071560	cellular response to transforming growth factor beta stimulus	25/1024	249/18670	0.00264035	0.0211028	0.0158842	CAV1/COL1A1/COL1A2/COL3A1/COL4A2/FMOD/FOLR1/GDF10/ITGA3/LOX/CITED1/PDE2A/TGFB2/LEFTY2/THBS1/ZYX/GDF15/POSTN/EMILIN1/FERMT1/TWSG1/PDGFD/HTRA3/VASN/NPNT	25
BP	GO:0002548	monocyte chemotaxis	10/1024	65/18670	0.00269906	0.0214744	0.0161639	AIF1/ANXA1/CCR1/CXCL10/LGALS3/LYN/SERPINE1/CCL2/CCL5/SLAMF8	10
BP	GO:0050854	regulation of antigen receptor-mediated signaling pathway	10/1024	65/18670	0.00269906	0.0214744	0.0161639	RUNX1/FCGR2B/GBP1/LGALS3/LYN/PRKCB/PTPRC/TESPA1/LILRB4/CD300A	10
BP	GO:0060389	pathway-restricted SMAD protein phosphorylation	10/1024	65/18670	0.00269906	0.0214744	0.0161639	BMP2/GDF10/HFE/TGFB2/LEFTY2/TTK/NOG/GDF15/EMILIN1/TWSG1	10
BP	GO:0043409	negative regulation of MAPK cascade	20/1024	184/18670	0.00274364	0.0217962	0.0164061	ATF3/CAV1/DUSP5/DUSP9/F2RL1/FOXM1/GBP1/LIF/LYN/PTPRC/SFRP2/SPRY1/SPRY2/EMILIN1/CD300A/CHRNA9/PBK/WNK2/DUSP26/SPRY4	20
BP	GO:0002920	regulation of humoral immune response	16/1024	134/18670	0.00276168	0.0218737	0.0164645	SERPING1/C1QA/C1QB/C1QC/C1R/C1S/C2/C3/C3AR1/C5AR1/FCGR2B/FOXJ1/CFI/PROS1/PTPRC/VSIG4	16
BP	GO:0046683	response to organophosphorus	16/1024	134/18670	0.00276168	0.0218737	0.0164645	AHR/AQP1/CNGA3/COL1A1/IGFBP5/KCNJ11/LDHA/MMP19/CITED1/PDE2A/PLA2G5/PTPRN/SDC1/STC1/TYMS/FOSL1	16
BP	GO:0061045	negative regulation of wound healing	11/1024	76/18670	0.00277608	0.0219548	0.0165255	ANXA2/ANXA5/SERPING1/SERPINE1/PLAT/PLAU/PLAUR/PROS1/TFPI/THBS1/AJAP1	11
BP	GO:0045581	negative regulation of T cell differentiation	8/1024	45/18670	0.00280606	0.0221586	0.0166789	ANXA1/RUNX1/CD74/FOXJ1/IRF1/MDK/SOCS1/FGL2	8
BP	GO:0015849	organic acid transport	31/1024	333/18670	0.00288594	0.0227214	0.0171026	PLIN2/ANXA1/CCK/FOLR1/PLA2G2A/PLA2G5/RAB3A/SLC1A1/SLC1A5/SLC1A6/SLC6A1/SLC6A7/SLC11A1/SLCO1A2/SNAP25/STXBP1/SYT1/SYT4/THBS1/ABCC3/SLC7A7/SLC16A4/SLC16A3/SLC22A6/PDPN/CPLX1/HRH3/SLC17A7/SLC7A14/SLC32A1/SLC6A17	31
BP	GO:0046942	carboxylic acid transport	31/1024	333/18670	0.00288594	0.0227214	0.0171026	PLIN2/ANXA1/CCK/FOLR1/PLA2G2A/PLA2G5/RAB3A/SLC1A1/SLC1A5/SLC1A6/SLC6A1/SLC6A7/SLC11A1/SLCO1A2/SNAP25/STXBP1/SYT1/SYT4/THBS1/ABCC3/SLC7A7/SLC16A4/SLC16A3/SLC22A6/PDPN/CPLX1/HRH3/SLC17A7/SLC7A14/SLC32A1/SLC6A17	31
BP	GO:0060485	mesenchyme development	27/1024	278/18670	0.00292035	0.0229378	0.0172654	JAG1/BMP2/COL1A1/NKX2-5/FOXD1/FN1/FOLR1/HAS2/HOXA5/LOXL2/MDK/S100A4/SFRP2/TGFB2/TEAD2/NOG/SPRY1/BASP1/SEMA6B/PDPN/DLL3/WWTR1/SOX8/FAM83D/VASN/RDH10/CRB2	27
BP	GO:0007369	gastrulation	20/1024	185/18670	0.00292212	0.0229378	0.0172654	COL4A2/COL5A1/COL5A2/COL8A1/FN1/ITGA3/ITGA5/ITGB2/ITGB4/LAMB1/MBP/MMP2/MMP9/MMP14/SFRP2/FZD7/NOG/TWSG1/ATOH8/CRB2	20
BP	GO:0021537	telencephalon development	25/1024	251/18670	0.00293732	0.0230009	0.0173129	AQP1/BCL2A1/BMP2/COL3A1/FLNA/GRIN1/LAMB1/MDK/NEFL/NPY/NRGN/OXTR/TNR/CXCR4/CDK5R1/CDK5R2/CNTNAP2/CRTAC1/GNG12/DMRTA2/NEUROD6/LHX5/RTN4R/SLC32A1/GSX2	25
BP	GO:0036336	dendritic cell migration	6/1024	27/18670	0.00293888	0.0230009	0.0173129	CCR1/CCR5/GPR183/CCL5/CXCR4/SLAMF8	6
BP	GO:0090287	regulation of cellular response to growth factor stimulus	28/1024	292/18670	0.00296445	0.0231666	0.0174377	CAV1/CD63/FOXD1/FOLR1/ITGA3/ITGA5/LOX/CITED1/PRKCB/SFRP2/SFRP4/THBS1/VEGFA/NOG/SPRY1/SPRY2/EMILIN1/FSTL1/MYOF/DLL1/FERMT1/FAM20C/TWSG1/SPRY4/HTRA3/VASN/NPNT/CRB2	28
BP	GO:0002313	mature B cell differentiation involved in immune response	5/1024	19/18670	0.00299738	0.0231836	0.0174504	BCL3/GPR183/FCGR2B/LGALS1/DLL1	5
BP	GO:0016082	synaptic vesicle priming	5/1024	19/18670	0.00299738	0.0231836	0.0174504	RAB3A/SNAP25/STXBP1/UNC13A/STX1B	5
BP	GO:0032930	positive regulation of superoxide anion generation	5/1024	19/18670	0.00299738	0.0231836	0.0174504	CYBA/F2RL1/ITGB2/TYROBP/CLEC7A	5
BP	GO:0034755	iron ion transmembrane transport	5/1024	19/18670	0.00299738	0.0231836	0.0174504	HFE/SLC11A1/TF/STEAP3/HAMP	5
BP	GO:0071731	response to nitric oxide	5/1024	19/18670	0.00299738	0.0231836	0.0174504	AQP1/CCNA2/CDK2/DPEP1/KCNC2	5
BP	GO:0098581	detection of external biotic stimulus	5/1024	19/18670	0.00299738	0.0231836	0.0174504	TLR1/TLR2/LY96/TREM2/CLEC7A	5
BP	GO:1902170	cellular response to reactive nitrogen species	5/1024	19/18670	0.00299738	0.0231836	0.0174504	AQP1/CCNA2/CDK2/DPEP1/KCNC2	5
BP	GO:0051928	positive regulation of calcium ion transport	15/1024	123/18670	0.0030096	0.0232071	0.0174681	ANXA2/TSPO/CAMK2A/CAV1/CCR1/GRIN1/CXCL10/LGALS3/CXCL9/CCL2/CCL5/CXCL11/STAC/STC1/KCNE3	15
BP	GO:0002755	MyD88-dependent toll-like receptor signaling pathway	7/1024	36/18670	0.00301362	0.0232071	0.0174681	CD14/IRF1/MYD88/TLR1/TLR2/CD300A/LY96	7
BP	GO:2000310	regulation of NMDA receptor activity	7/1024	36/18670	0.00301362	0.0232071	0.0174681	GRIA2/GRIA4/GRIN1/NEFL/RASGRF1/CCL2/MAPK8IP2	7
BP	GO:0007265	Ras protein signal transduction	39/1024	448/18670	0.00301923	0.0232164	0.0174751	AIF1/RHOC/ARHGDIB/ARHGDIG/CCNA2/CDK2/COL1A2/COL3A1/ECT2/F2RL1/FBP1/FOXM1/GPR17/ITGA3/LYN/MCF2/PSD/RAB3A/RAC2/RASGRF1/TGFB2/GPR65/ARHGAP44/LPAR6/SPRY1/SPRY2/NET1/VAV3/PDPN/RAB32/RTN4R/SPRY4/RAB34/RAB3C/IQGAP3/MMD2/KSR2/IQSEC3/TRIM67	39
BP	GO:0099072	regulation of postsynaptic membrane neurotransmitter receptor levels	10/1024	66/18670	0.00302809	0.0232438	0.0174957	SNAP25/ARHGAP44/CACNG3/CACNG2/CPLX1/ARC/FRRS1L/DNM3/CALY/STX1B	10
BP	GO:0106027	neuron projection organization	12/1024	88/18670	0.00303161	0.0232438	0.0174957	ATP1A3/FCGR2B/ITGA3/PAK3/CDK5R1/ARHGAP44/SHANK2/ARC/CUX2/DNM3/SHANK1/SRCIN1	12
BP	GO:0048732	gland development	38/1024	434/18670	0.00307372	0.0235324	0.017713	ANXA1/BMP2/TSPO/CAV1/NKX2-5/HFE/HK2/HMOX1/HOXA3/HOXA5/HOXB3/HOXD9/HOXD13/TNC/IGFBP5/MDK/MSN/OAS2/OXTR/SERPINA5/PCNA/PITX1/AURKA/TGFB2/TYMS/VEGFA/WNT7B/SOCS2/CCNB2/NEURL1/NOG/OTP/LIMS2/TWSG1/HAMP/FA2H/IQGAP3/E2F7	38
BP	GO:0051937	catecholamine transport	11/1024	77/18670	0.00308194	0.0235612	0.0177347	CHGA/CHRNA4/CHRNB2/HTR2A/KCNB1/OXTR/SNCG/SYT1/SYT4/HRH3/SYT13	11
BP	GO:0002921	negative regulation of humoral immune response	4/1024	12/18670	0.00312299	0.0236729	0.0178187	SERPING1/FCGR2B/FOXJ1/VSIG4	4
BP	GO:0016081	synaptic vesicle docking	4/1024	12/18670	0.00312299	0.0236729	0.0178187	CAMK2A/SNAP25/UNC13A/STX1B	4
BP	GO:0048934	peripheral nervous system neuron differentiation	4/1024	12/18670	0.00312299	0.0236729	0.0178187	RUNX1/HOXD9/HOXD10/NEFH	4
BP	GO:0048935	peripheral nervous system neuron development	4/1024	12/18670	0.00312299	0.0236729	0.0178187	RUNX1/HOXD9/HOXD10/NEFH	4
BP	GO:1904862	inhibitory synapse assembly	4/1024	12/18670	0.00312299	0.0236729	0.0178187	GABRA1/GABRB2/GABRB3/GABRG2	4
BP	GO:0051668	localization within membrane	17/1024	148/18670	0.00312348	0.0236729	0.0178187	CD2/FLNA/ITGB2/KIF5A/MAL/PTPRC/SNAP25/TYROBP/ARHGAP44/CACNG3/CACNG2/CPLX1/ARC/DNM3/CALY/STX1B/SHISA7	17
BP	GO:0048285	organelle fission	39/1024	449/18670	0.00313729	0.0237435	0.0178719	BIRC5/BUB1/BUB1B/CCNB1/CDC6/CDC20/CDC25C/CENPF/CKS2/FLNA/KIFC1/LIF/MYBL2/NEK2/AURKA/TOP2A/TTK/AURKB/PTTG1/KIF23/DLGAP5/SMC4/NPM2/NDC80/NEK6/KIF2C/UBE2C/TPX2/NCAPH/KIF4A/UBE2S/NUSAP1/CDCA8/SMPD3/CENPK/NCAPG/KIF18A/NUF2/PSRC1	39
BP	GO:2000116	regulation of cysteine-type endopeptidase activity	24/1024	239/18670	0.00317054	0.0239607	0.0180354	BIRC5/AQP1/CASP1/CASP4/CCK/CD44/DPEP1/F3/IFI6/GRIN1/IFI16/LTF/MMP9/PLAUR/PSMB9/S100A8/S100A9/SFRP2/THBS1/VEGFA/HIP1R/CLEC7A/BCL2L12/CARD16	24
BP	GO:0002824	positive regulation of adaptive immune response based on somatic recombination of immune receptors built from immunoglobulin superfamily domains	13/1024	100/18670	0.0031837	0.0240258	0.0180844	ANXA1/B2M/C3/FCER1G/HLA-A/HLA-B/HLA-C/IL18/PTPRC/SLC11A1/TNFSF13B/CLCF1/SASH3	13
BP	GO:0000768	syncytium formation by plasma membrane fusion	9/1024	56/18670	0.00320547	0.0240867	0.0181302	CD53/CXCL10/CXCL9/PTGFRN/TYROBP/ADAM12/GDF15/MYOF/TREM2	9
BP	GO:0006977	DNA damage response, signal transduction by p53 class mediator resulting in cell cycle arrest	9/1024	56/18670	0.00320547	0.0240867	0.0181302	CCNB1/CDK1/CDC25C/CDK2/GADD45A/PCNA/AURKA/GTSE1/E2F7	9
BP	GO:0140253	cell-cell fusion	9/1024	56/18670	0.00320547	0.0240867	0.0181302	CD53/CXCL10/CXCL9/PTGFRN/TYROBP/ADAM12/GDF15/MYOF/TREM2	9
BP	GO:0033628	regulation of cell adhesion mediated by integrin	8/1024	46/18670	0.00323664	0.0242518	0.0182545	LYN/SERPINE1/PLAU/CCL5/SFRP2/TGFB2/FERMT1/FERMT3	8
BP	GO:0043277	apoptotic cell clearance	8/1024	46/18670	0.00323664	0.0242518	0.0182545	C2/C3/CCL2/THBS1/TYROBP/TREM2/XKR8/XKR7	8
BP	GO:0007193	adenylate cyclase-inhibiting G protein-coupled receptor signaling pathway	12/1024	89/18670	0.00333344	0.0249417	0.0187738	ADCY5/CHRM1/S1PR3/FLNA/GABBR1/GNAL/GRM3/HTR1A/PDE2A/RGS1/SSTR2/HRH3	12
BP	GO:0030217	T cell differentiation	24/1024	240/18670	0.00334519	0.0249941	0.0188133	ANXA1/B2M/BCL3/CAMK4/RUNX1/CD2/CD86/CD74/GPR183/EGR1/FCER1G/FOXJ1/HLA-DOA/IL18/IRF1/MDK/PTPRC/FZD7/SOCS1/TESPA1/BATF/FGL2/LILRB4/SASH3	24
BP	GO:0051705	multi-organism behavior	10/1024	67/18670	0.0033883	0.0252805	0.0190288	CHRNB2/BRINP1/EN1/GAD1/GRIN1/OXTR/SHANK2/MAPK8IP2/CNTNAP2/SHANK1	10
BP	GO:0070664	negative regulation of leukocyte proliferation	11/1024	78/18670	0.0034143	0.0254385	0.0191477	CD86/FCGR2B/FOXJ1/LYN/TYROBP/GPNMB/CD300A/VSIG4/TWSG1/PDCD1LG2/HAVCR2	11
BP	GO:0032649	regulation of interferon-gamma production	13/1024	101/18670	0.00347521	0.0258558	0.0194618	BCL3/CD2/CD14/HLA-DPA1/HLA-DPB1/IL18/SLC11A1/ISG15/SASH3/CLEC7A/PDCD1LG2/CD276/HAVCR2	13
BP	GO:0051783	regulation of nuclear division	20/1024	188/18670	0.00351694	0.0261294	0.0196677	BUB1/BUB1B/CCNB1/CDC6/CDC20/CDC25C/CENPF/LIF/NEK2/AURKA/TTK/AURKB/PTTG1/DLGAP5/NPM2/NDC80/NEK6/UBE2C/NUSAP1/SMPD3	20
BP	GO:0032609	interferon-gamma production	14/1024	113/18670	0.00352945	0.0261855	0.01971	BCL3/CD2/CD14/F2RL1/HLA-DPA1/HLA-DPB1/IL18/SLC11A1/ISG15/SASH3/CLEC7A/PDCD1LG2/CD276/HAVCR2	14
BP	GO:0001662	behavioral fear response	7/1024	37/18670	0.00354396	0.0262562	0.0197632	CCK/BRINP1/GABRA5/HTR1A/MDK/MAPK8IP2/ASIC4	7
BP	GO:0001773	myeloid dendritic cell activation	6/1024	28/18670	0.00356948	0.0263711	0.0198497	CAMK4/CD2/SPI1/BATF/BATF3/HAVCR2	6
BP	GO:2000463	positive regulation of excitatory postsynaptic potential	6/1024	28/18670	0.00356948	0.0263711	0.0198497	GRIN1/RIMS2/SHANK2/CUX2/SHANK1/STX1B	6
BP	GO:0072431	signal transduction involved in mitotic G1 DNA damage checkpoint	9/1024	57/18670	0.00362523	0.0267083	0.0201035	CCNB1/CDK1/CDC25C/CDK2/GADD45A/PCNA/AURKA/GTSE1/E2F7	9
BP	GO:1902400	intracellular signal transduction involved in G1 DNA damage checkpoint	9/1024	57/18670	0.00362523	0.0267083	0.0201035	CCNB1/CDK1/CDC25C/CDK2/GADD45A/PCNA/AURKA/GTSE1/E2F7	9
BP	GO:0001656	metanephros development	12/1024	90/18670	0.00365909	0.0268452	0.0202066	EGR1/FOXD1/FOXJ1/ID3/LIF/CITED1/WNT7B/SPRY1/BASP1/WWTR1/SOX8/RDH10	12
BP	GO:0010717	regulation of epithelial to mesenchymal transition	12/1024	90/18670	0.00365909	0.0268452	0.0202066	JAG1/BMP2/COL1A1/LOXL2/MDK/SFRP2/TGFB2/NOG/PDPN/WWTR1/VASN/CRB2	12
BP	GO:0045778	positive regulation of ossification	12/1024	90/18670	0.00365909	0.0268452	0.0202066	JAG1/BMP2/CEBPD/CLIC1/LTF/SFRP2/TGFB2/WNT7B/ISG15/FAM20C/CTHRC1/NPNT	12
BP	GO:0070374	positive regulation of ERK1 and ERK2 cascade	22/1024	215/18670	0.00367209	0.0269032	0.0202502	BMP2/C5AR1/CD44/CD74/CHI3L1/CCR1/GPR183/F2RL1/HTR2A/ICAM1/PLA2G2A/PLA2G5/PTPRC/CCL2/CCL5/SPRY2/GPNMB/TREM2/NECAB2/PDGFD/HAVCR2/NPNT	22
BP	GO:0050852	T cell receptor signaling pathway	21/1024	202/18670	0.00371648	0.0271553	0.02044	GBP1/HLA-DPA1/HLA-DPB1/HLA-DQA1/HLA-DQA2/HLA-DQB1/HLA-DQB2/HLA-DRA/HLA-DRB1/HLA-DRB5/LCP2/LGALS3/MOG/PAK3/PSMB8/PSMB9/PTPRC/TESPA1/LILRB4/CD300A/CD276	21
BP	GO:0014911	positive regulation of smooth muscle cell migration	8/1024	47/18670	0.0037168	0.0271553	0.02044	AIF1/HAS2/IGFBP5/MDK/CCL5/IQGAP1/POSTN/PDGFD	8
BP	GO:0030098	lymphocyte differentiation	32/1024	353/18670	0.00374643	0.0273339	0.0205744	ANXA1/B2M/BCL3/CAMK4/RUNX1/CD2/CD86/CD74/GPR183/EGR1/FCER1G/FCGR2B/FOXJ1/HLA-DOA/IL18/IRF1/LGALS1/MDK/MMP14/PTPRC/SPI1/VCAM1/FZD7/SOCS1/TESPA1/BATF/FGL2/LILRB4/CLCF1/DLL1/SASH3/SLAMF8	32
BP	GO:0021675	nerve development	11/1024	79/18670	0.00377477	0.0274397	0.020654	CHRNB2/GABRA5/GABRB2/GABRB3/HOXA3/HOXB2/HOXB3/NPTX1/PRKCG/VCAM1/UNC13A	11
BP	GO:0071260	cellular response to mechanical stimulus	11/1024	79/18670	0.00377477	0.0274397	0.020654	AQP1/CASP1/COL1A1/CYBA/GADD45A/IRF1/MAG/MMP7/MYD88/PDE2A/TNFRSF1A	11
BP	GO:0045806	negative regulation of endocytosis	10/1024	68/18670	0.00378173	0.0274397	0.020654	APOC2/CAV1/FCGR2B/LGALS3/SH3GL3/TLR2/CD300A/PACSIN1/NECAB2/STX1B	10
BP	GO:0051965	positive regulation of synapse assembly	10/1024	68/18670	0.00378173	0.0274397	0.020654	CBLN1/IL1RAP/OXTR/CUX2/FLRT1/SRPX2/SLITRK1/CBLN2/AMIGO2/LRTM2	10
BP	GO:0002367	cytokine production involved in immune response	13/1024	102/18670	0.00378802	0.0274475	0.0206599	B2M/BST2/CD74/CHGA/F2RL1/FCER1G/HFE/HMOX1/IL18/SLC11A1/TGFB2/TLR2/SASH3	13
BP	GO:0030903	notochord development	5/1024	20/18670	0.00381827	0.0275909	0.0207678	COL5A2/ID3/TEAD2/NOG/CRB2	5
BP	GO:0060602	branch elongation of an epithelium	5/1024	20/18670	0.00381827	0.0275909	0.0207678	HOXD13/TNC/SPRY1/SPRY2/RDH10	5
BP	GO:0016049	cell growth	41/1024	484/18670	0.00388898	0.0280635	0.0211235	BST2/CDKN2C/CYBA/FBP1/FN1/IGFBP3/IGFBP5/IGFBP7/L1CAM/MAG/MMP14/S100A8/S100A9/SFRP2/SH3GL2/SLIT1/SPOCK1/SPP1/AURKA/SYT1/SYT4/TGFB2/TNR/VEGFA/CXCR4/IQGAP1/SOCS2/CDK5R1/RIMS2/NET1/SEMA6B/FBLN5/POSTN/UNC13A/FLRT1/KIF26A/TNFRSF12A/HAMP/RTN4R/PSRC1/DRAXIN	41
BP	GO:0014909	smooth muscle cell migration	12/1024	91/18670	0.00400987	0.0288569	0.0217207	AIF1/HAS2/IGFBP3/IGFBP5/MDK/SERPINE1/PLAT/PLAU/CCL5/IQGAP1/POSTN/PDGFD	12
BP	GO:0045639	positive regulation of myeloid cell differentiation	12/1024	91/18670	0.00400987	0.0288569	0.0217207	JAG1/RUNX1/CD74/CCR1/EVI2B/HCLS1/HOXA5/LIF/TYROBP/ISG15/TREM2/SCIN	12
BP	GO:0006949	syncytium formation	9/1024	58/18670	0.0040869	0.0292913	0.0220477	CD53/CXCL10/CXCL9/PTGFRN/TYROBP/ADAM12/GDF15/MYOF/TREM2	9
BP	GO:0032722	positive regulation of chemokine production	9/1024	58/18670	0.0040869	0.0292913	0.0220477	AIF1/CD74/EGR1/HMOX1/MBP/TLR2/POSTN/CLEC7A/HAVCR2	9
BP	GO:0060997	dendritic spine morphogenesis	9/1024	58/18670	0.0040869	0.0292913	0.0220477	PAK3/CDK5R1/ARHGAP44/SHANK2/ARC/CUX2/DNM3/SHANK1/SRCIN1	9
BP	GO:0002209	behavioral defense response	7/1024	38/18670	0.0041424	0.0296086	0.0222866	CCK/BRINP1/GABRA5/HTR1A/MDK/MAPK8IP2/ASIC4	7
BP	GO:0016572	histone phosphorylation	7/1024	38/18670	0.0041424	0.0296086	0.0222866	CCNA2/CCNB1/CDK1/CDK2/PRKCB/AURKA/AURKB	7
BP	GO:0022617	extracellular matrix disassembly	11/1024	80/18670	0.00416498	0.0296896	0.0223475	CD44/CTSS/LAMC1/LCP1/MMP2/MMP7/MMP9/MMP14/MMP19/TIMP1/PDPN	11
BP	GO:0097061	dendritic spine organization	11/1024	80/18670	0.00416498	0.0296896	0.0223475	FCGR2B/ITGA3/PAK3/CDK5R1/ARHGAP44/SHANK2/ARC/CUX2/DNM3/SHANK1/SRCIN1	11
BP	GO:0036465	synaptic vesicle recycling	10/1024	69/18670	0.00421046	0.0299328	0.0225306	RAB3A/SH3GL2/SNCB/SYP/SYT1/SNAP91/DNM3/PACSIN1/SLC17A7/STX1B	10
BP	GO:0042698	ovulation cycle	10/1024	69/18670	0.00421046	0.0299328	0.0225306	EGR1/HAS2/MDK/MMP7/MMP19/OXTR/PCNA/PTPRN/PTX3/TGFB2	10
BP	GO:0010862	positive regulation of pathway-restricted SMAD protein phosphorylation	8/1024	48/18670	0.00425021	0.0301748	0.0227128	BMP2/GDF10/HFE/TGFB2/LEFTY2/TTK/GDF15/TWSG1	8
BP	GO:0001837	epithelial to mesenchymal transition	16/1024	140/18670	0.00427823	0.0302407	0.0227624	JAG1/BMP2/COL1A1/HAS2/LOXL2/MDK/S100A4/SFRP2/TGFB2/NOG/SPRY1/PDPN/WWTR1/FAM83D/VASN/CRB2	16
BP	GO:0015949	nucleobase-containing small molecule interconversion	6/1024	29/18670	0.00429523	0.0302407	0.0227624	AK2/DCTD/GLRX/RRM2/TYMS/AK5	6
BP	GO:0035025	positive regulation of Rho protein signal transduction	6/1024	29/18670	0.00429523	0.0302407	0.0227624	COL3A1/F2RL1/GPR17/GPR65/LPAR6/RTN4R	6
BP	GO:0060142	regulation of syncytium formation by plasma membrane fusion	6/1024	29/18670	0.00429523	0.0302407	0.0227624	CD53/CXCL10/CXCL9/TYROBP/GDF15/TREM2	6
BP	GO:0060441	epithelial tube branching involved in lung morphogenesis	6/1024	29/18670	0.00429523	0.0302407	0.0227624	CTSZ/HOXA5/TNC/SPRY1/SPRY2/RDH10	6
BP	GO:0002430	complement receptor mediated signaling pathway	4/1024	13/18670	0.00431682	0.0302407	0.0227624	C3AR1/C5AR1/FPR1/FPR3	4
BP	GO:0033004	negative regulation of mast cell activation	4/1024	13/18670	0.00431682	0.0302407	0.0227624	HMOX1/IL13RA2/CD300A/MILR1	4
BP	GO:0043301	negative regulation of leukocyte degranulation	4/1024	13/18670	0.00431682	0.0302407	0.0227624	FCGR2B/HMOX1/IL13RA2/CD300A	4
BP	GO:0048711	positive regulation of astrocyte differentiation	4/1024	13/18670	0.00431682	0.0302407	0.0227624	BMP2/LIF/MAG/CLCF1	4
BP	GO:0090594	inflammatory response to wounding	4/1024	13/18670	0.00431682	0.0302407	0.0227624	HMOX1/MDK/TIMP1/SIGLEC10	4
BP	GO:0016064	immunoglobulin mediated immune response	22/1024	218/18670	0.00433577	0.0303332	0.022832	BCL3/SERPING1/C1QA/C1QB/C1QC/C1R/C1S/C2/C3/CD74/FCER1G/FCGR2B/FOXJ1/HLA-DQB1/CFI/IL13RA2/PTPRC/BATF/FGL2/CLCF1/C1RL/GAPT	22
BP	GO:0000302	response to reactive oxygen species	23/1024	232/18670	0.00446899	0.0312237	0.0235023	ANXA1/AQP1/CCNA2/CDK1/CDK2/COL1A1/DPEP1/ECT2/HMOX1/HP/KCNC2/LDHA/MMP2/MMP9/PCNA/PTPRN/SDC1/SOD2/FOSL1/NET1/FBLN5/SMPD3/PDGFD	23
BP	GO:0110110	positive regulation of animal organ morphogenesis	11/1024	81/18670	0.00458664	0.0317969	0.0239337	JAG1/BMP2/HOXB7/LIF/MDK/TGFB2/VEGFA/NOG/SPRY1/BASP1/SOX8	11
BP	GO:0001658	branching involved in ureteric bud morphogenesis	9/1024	59/18670	0.00459322	0.0317969	0.0239337	BMP2/FOXD1/HOXB7/HOXD11/CITED1/VEGFA/NOG/SOX8/NPNT	9
BP	GO:0032732	positive regulation of interleukin-1 production	9/1024	59/18670	0.00459322	0.0317969	0.0239337	CASP1/EGR1/HSPB1/IFI16/SAA1/TYROBP/CLEC7A/GSDMD/HAVCR2	9
BP	GO:0070527	platelet aggregation	9/1024	59/18670	0.00459322	0.0317969	0.0239337	CLIC1/FLNA/HSPB1/LYN/PLEK/STXBP1/MYL12A/PDPN/FERMT3	9
BP	GO:0072413	signal transduction involved in mitotic cell cycle checkpoint	9/1024	59/18670	0.00459322	0.0317969	0.0239337	CCNB1/CDK1/CDC25C/CDK2/GADD45A/PCNA/AURKA/GTSE1/E2F7	9
BP	GO:1902402	signal transduction involved in mitotic DNA damage checkpoint	9/1024	59/18670	0.00459322	0.0317969	0.0239337	CCNB1/CDK1/CDC25C/CDK2/GADD45A/PCNA/AURKA/GTSE1/E2F7	9
BP	GO:1902403	signal transduction involved in mitotic DNA integrity checkpoint	9/1024	59/18670	0.00459322	0.0317969	0.0239337	CCNB1/CDK1/CDC25C/CDK2/GADD45A/PCNA/AURKA/GTSE1/E2F7	9
BP	GO:0072659	protein localization to plasma membrane	25/1024	260/18670	0.00464741	0.0321299	0.0241843	ANXA2/FCER1G/FLNA/GBP1/ITGA3/KCNB1/KCNJ11/LGALS3/MMP14/RAB3A/S100A10/STAC/STXBP1/TNFRSF1A/VAMP8/ARHGAP44/VAMP5/PACSIN1/KCNIP3/TREM2/SCN3B/TMBIM1/RAB34/RAB3C/ZDHHC22	25
BP	GO:0051224	negative regulation of protein transport	20/1024	193/18670	0.00473109	0.0326656	0.0245876	ANXA1/ANXA5/CHGA/SERPINB1/F2RL1/FCGR2B/FN1/GBP1/KCNB1/KCNJ11/SRGN/SP100/SYT4/TMSB4X/VSNL1/CABP1/FERMT1/SRCIN1/CARD16/ENHO	20
BP	GO:0061213	positive regulation of mesonephros development	5/1024	21/18670	0.0047883	0.0329743	0.02482	HOXB7/VEGFA/NOG/BASP1/SOX8	5
BP	GO:0071459	protein localization to chromosome, centromeric region	5/1024	21/18670	0.0047883	0.0329743	0.02482	CDK1/CENPA/TTK/AURKB/NDC80	5
BP	GO:0033574	response to testosterone	7/1024	39/18670	0.00481426	0.0330667	0.0248895	TSPO/CA9/HOXD13/KCNJ11/MSN/SPP1/THBS1	7
BP	GO:0042417	dopamine metabolic process	7/1024	39/18670	0.00481426	0.0330667	0.0248895	CHRNB2/HTR1A/ITGB2/MAOB/SNCB/TGFB2/MOXD1	7
BP	GO:0002761	regulation of myeloid leukocyte differentiation	14/1024	117/18670	0.00483875	0.0331614	0.0249608	C1QC/CAMK4/RUNX1/CD74/CCR1/EVI2B/HCLS1/HOXA7/LIF/LTF/LYN/TYROBP/LILRB4/TREM2	14
BP	GO:0030857	negative regulation of epithelial cell differentiation	8/1024	49/18670	0.00484062	0.0331614	0.0249608	JAG1/CAV1/S1PR3/HOXA7/MMP9/CITED1/VEGFA/DLL1	8
BP	GO:0002821	positive regulation of adaptive immune response	13/1024	105/18670	0.00486544	0.0332882	0.0250563	ANXA1/B2M/C3/FCER1G/HLA-A/HLA-B/HLA-C/IL18/PTPRC/SLC11A1/TNFSF13B/CLCF1/SASH3	13
BP	GO:0048588	developmental cell growth	23/1024	234/18670	0.00495997	0.033891	0.02551	FN1/L1CAM/MAG/SH3GL2/SLIT1/SPP1/AURKA/SYT1/SYT4/TNR/VEGFA/CXCR4/IQGAP1/CDK5R1/RIMS2/SEMA6B/POSTN/UNC13A/FLRT1/TNFRSF12A/HAMP/RTN4R/DRAXIN	23
BP	GO:0032642	regulation of chemokine production	11/1024	82/18670	0.00504148	0.0344034	0.0258956	AIF1/CD74/EGR1/F2RL1/HMOX1/MBP/TLR2/POSTN/TREM2/CLEC7A/HAVCR2	11
BP	GO:1901991	negative regulation of mitotic cell cycle phase transition	24/1024	248/18670	0.00505617	0.034459	0.0259375	BUB1/BUB1B/CCNB1/CDK1/CDC6/CDC20/CDC25C/CDK2/CDKN2C/CENPF/GADD45A/ORC1/PCNA/PSMB8/PSMB9/CCL2/AURKA/TTK/WEE1/AURKB/NDC80/GPNMB/GTSE1/E2F7	24
BP	GO:0019724	B cell mediated immunity	22/1024	221/18670	0.00509639	0.0345661	0.0260181	BCL3/SERPING1/C1QA/C1QB/C1QC/C1R/C1S/C2/C3/CD74/FCER1G/FCGR2B/FOXJ1/HLA-DQB1/CFI/IL13RA2/PTPRC/BATF/FGL2/CLCF1/C1RL/GAPT	22
BP	GO:0015850	organic hydroxy compound transport	25/1024	262/18670	0.00512335	0.0345661	0.0260181	ANXA2/APOC2/AQP1/TSPO/CAV1/CHGA/CHRNA4/CHRNB2/FCER1G/HTR1A/HTR2A/KCNB1/MAOB/MSR1/OXTR/SLCO1A2/SNCG/SPP1/SYT1/SYT4/ABCC3/SLC16A3/NPC2/HRH3/SYT13	25
BP	GO:0032743	positive regulation of interleukin-2 production	6/1024	30/18670	0.0051243	0.0345661	0.0260181	ANXA1/RUNX1/CD86/PTPRC/SASH3/CLEC7A	6
BP	GO:0050869	negative regulation of B cell activation	6/1024	30/18670	0.0051243	0.0345661	0.0260181	FCGR2B/FOXJ1/LYN/TYROBP/CD300A/SAMSN1	6
BP	GO:0090022	regulation of neutrophil chemotaxis	6/1024	30/18670	0.0051243	0.0345661	0.0260181	C3AR1/C5AR1/CD74/CXCL8/MDK/RAC2	6
BP	GO:0097421	liver regeneration	6/1024	30/18670	0.0051243	0.0345661	0.0260181	HFE/HMOX1/PCNA/AURKA/TYMS/HAMP	6
BP	GO:0099068	postsynapse assembly	6/1024	30/18670	0.0051243	0.0345661	0.0260181	CBLN1/GAP43/IL1RAP/SHANK2/SHANK1/NTNG2	6
BP	GO:1904893	negative regulation of STAT cascade	6/1024	30/18670	0.0051243	0.0345661	0.0260181	BCL3/CAV1/SOCS1/SOCS2/SOCS3/PTPRT	6
BP	GO:0018149	peptide cross-linking	9/1024	60/18670	0.00514702	0.034675	0.0261001	ANXA1/BGN/COL3A1/CSTA/F13A1/FN1/PI3/THBS1/SPOCK3	9
BP	GO:0071479	cellular response to ionizing radiation	10/1024	71/18670	0.00518239	0.0348688	0.0262459	CYBA/GADD45A/ECT2/EGR1/IFI16/SFRP2/NAMPT/NET1/RAD51AP1/HAMP	10
BP	GO:0050792	regulation of viral process	21/1024	208/18670	0.00521337	0.0350325	0.0263692	ANXA2/BST2/CD74/IFI16/CXCL8/LGALS1/LTF/OAS1/PLSCR1/PTX3/CCL5/SLPI/TOP2A/ZFP36/CXCR4/OASL/ISG15/APOBEC3C/APOBEC3G/FAM111A/BTBD17	21
BP	GO:0045621	positive regulation of lymphocyte differentiation	12/1024	94/18670	0.00522682	0.0350782	0.0264036	ANXA1/RUNX1/CD86/CD74/IL18/MDK/MMP14/PTPRC/SOCS1/TESPA1/LILRB4/SASH3	12
BP	GO:0002456	T cell mediated immunity	13/1024	106/18670	0.00527481	0.0353553	0.0266122	JAG1/B2M/CTSC/FCGR2B/HFE/HLA-A/HLA-B/HLA-C/ICAM1/IL18/PTPRC/SLC11A1/SASH3	13
BP	GO:0002931	response to ischemia	8/1024	50/18670	0.00549185	0.0367633	0.027672	CAMK2A/CAV1/EGR1/GJB2/HK2/KCNJ11/FAIM2/TREM2	8
BP	GO:0045582	positive regulation of T cell differentiation	11/1024	83/18670	0.00553126	0.0369802	0.0278352	ANXA1/RUNX1/CD86/CD74/IL18/MDK/PTPRC/SOCS1/TESPA1/LILRB4/SASH3	11
BP	GO:0014046	dopamine secretion	7/1024	40/18670	0.00556493	0.0370644	0.0278986	CHRNA4/CHRNB2/HTR2A/SNCG/SYT1/SYT4/SYT13	7
BP	GO:0014059	regulation of dopamine secretion	7/1024	40/18670	0.00556493	0.0370644	0.0278986	CHRNA4/CHRNB2/HTR2A/SNCG/SYT1/SYT4/SYT13	7
BP	GO:0042596	fear response	7/1024	40/18670	0.00556493	0.0370644	0.0278986	CCK/BRINP1/GABRA5/HTR1A/MDK/MAPK8IP2/ASIC4	7
BP	GO:0043123	positive regulation of I-kappaB kinase/NF-kappaB signaling	19/1024	183/18670	0.00568774	0.037787	0.0284425	RHOC/BST2/CASP1/CD74/ECT2/F2RL1/FLNA/HMOX1/LGALS1/LTF/MYD88/PRKCB/S100A4/SECTM1/TNFRSF1A/TRIM22/NEK6/TNFRSF19/CARD16	19
BP	GO:0050770	regulation of axonogenesis	19/1024	183/18670	0.00568774	0.037787	0.0284425	FN1/GRIN1/L1CAM/MAG/MCF2/NEFL/PAK3/SHOX2/SPP1/TNR/VEGFA/CDK5R1/BRSK2/SEMA6B/TNFRSF12A/RTN4R/LINGO1/SLITRK1/DRAXIN	19
BP	GO:0061035	regulation of cartilage development	10/1024	72/18670	0.00573001	0.0380199	0.0286178	ANXA2/BMP2/EFEMP1/LOXL2/MDK/SHOX2/NOG/SMPD3/SCIN/CHADL	10
BP	GO:0010755	regulation of plasminogen activation	4/1024	14/18670	0.00578396	0.0380904	0.0286709	ANXA2/CTSZ/SERPINE1/THBS1	4
BP	GO:0021692	cerebellar Purkinje cell layer morphogenesis	4/1024	14/18670	0.00578396	0.0380904	0.0286709	SPTBN2/FAIM2/DLL1/LHX5	4
BP	GO:0060009	Sertoli cell development	4/1024	14/18670	0.00578396	0.0380904	0.0286709	FLNA/ICAM1/SDC1/SOX8	4
BP	GO:0072567	chemokine (C-X-C motif) ligand 2 production	4/1024	14/18670	0.00578396	0.0380904	0.0286709	CD74/F2RL1/MBP/POSTN	4
BP	GO:1900121	negative regulation of receptor binding	4/1024	14/18670	0.00578396	0.0380904	0.0286709	B2M/HFE/NOG/CRTAC1	4
BP	GO:2001044	regulation of integrin-mediated signaling pathway	4/1024	14/18670	0.00578396	0.0380904	0.0286709	CD63/FLNA/TIMP1/LIMS2	4
BP	GO:0006979	response to oxidative stress	38/1024	451/18670	0.00579132	0.0380913	0.0286716	AIF1/ANXA1/AQP1/CA3/CCNA2/CDK1/CDK2/CHRNA4/COL1A1/CYBA/CYBB/DPEP1/ECT2/GJB2/GPX7/HMOX1/HP/HSPB1/KCNC2/LDHA/MMP2/MMP9/MMP14/NCF4/PCNA/PTGS1/PTPRN/SDC1/SOD2/FOSL1/PDLIM1/MELK/NET1/FBLN5/SMPD3/PDGFD/DGKK/GPX8	38
BP	GO:0032069	regulation of nuclease activity	5/1024	22/18670	0.00592111	0.0388481	0.0292412	GZMA/OAS1/OAS2/PCNA/OASL	5
BP	GO:0032928	regulation of superoxide anion generation	5/1024	22/18670	0.00592111	0.0388481	0.0292412	CYBA/F2RL1/ITGB2/TYROBP/CLEC7A	5
BP	GO:1904950	negative regulation of establishment of protein localization	20/1024	197/18670	0.00593513	0.0388917	0.029274	ANXA1/ANXA5/CHGA/SERPINB1/F2RL1/FCGR2B/FN1/GBP1/KCNB1/KCNJ11/SRGN/SP100/SYT4/TMSB4X/VSNL1/CABP1/FERMT1/SRCIN1/CARD16/ENHO	20
BP	GO:0014910	regulation of smooth muscle cell migration	11/1024	84/18670	0.00605778	0.0393506	0.0296194	AIF1/HAS2/IGFBP3/IGFBP5/MDK/SERPINE1/PLAU/CCL5/IQGAP1/POSTN/PDGFD	11
BP	GO:0048144	fibroblast proliferation	11/1024	84/18670	0.00605778	0.0393506	0.0296194	ANXA2/AQP1/CCNA2/CCNB1/CD74/CDC6/FN1/S100A6/WNT7B/CD300A/PDGFD	11
BP	GO:0002888	positive regulation of myeloid leukocyte mediated immunity	6/1024	31/18670	0.00606484	0.0393506	0.0296194	C3/F2RL1/FCER1G/ITGB2/STXBP1/VAMP8	6
BP	GO:0003401	axis elongation	6/1024	31/18670	0.00606484	0.0393506	0.0296194	HOXD13/TNC/SFRP2/SPRY1/SPRY2/RDH10	6
BP	GO:0009954	proximal/distal pattern formation	6/1024	31/18670	0.00606484	0.0393506	0.0296194	EN1/HOXA10/HOXC10/HOXD9/HOXD10/DLL1	6
BP	GO:0030431	sleep	6/1024	31/18670	0.00606484	0.0393506	0.0296194	CHRNB2/HTR2A/IL18/OXTR/PTGDS/CACNA1I	6
BP	GO:0045737	positive regulation of cyclin-dependent protein serine/threonine kinase activity	6/1024	31/18670	0.00606484	0.0393506	0.0296194	CCNB1/CDC6/CKS2/CDK5R1/CDK5R2/PSRC1	6
BP	GO:0060292	long-term synaptic depression	6/1024	31/18670	0.00606484	0.0393506	0.0296194	CBLN1/KCNB1/STXBP1/SHANK2/ARC/SLC24A2	6
BP	GO:0060562	epithelial tube morphogenesis	29/1024	322/18670	0.00612675	0.0397034	0.029885	ADM/BMP2/COL4A1/NKX2-5/CTSZ/FOXD1/FOLR1/HOXA5/HOXB7/HOXD11/TNC/CXCL10/MDK/MMP14/CITED1/SFRP2/ST14/TGFB2/VEGFA/CXCR4/TEAD2/NOG/SPRY1/SPRY2/DLL1/SOX8/CTHRC1/RDH10/NPNT	29
BP	GO:0032755	positive regulation of interleukin-6 production	12/1024	96/18670	0.00618961	0.0400616	0.0301546	AIF1/CD74/CYBA/F2RL1/FCER1G/IL1RAP/MBP/MYD88/TLR1/TLR2/TYROBP/CLEC7A	12
BP	GO:0090102	cochlea development	8/1024	51/18670	0.00620777	0.0400808	0.0301691	CCNA2/GABRA5/GABRB2/GABRB3/KCNK3/MCM2/PVALB/CTHRC1	8
BP	GO:0097366	response to bronchodilator	8/1024	51/18670	0.00620777	0.0400808	0.0301691	AQP1/CCNA2/CDK2/DPEP1/GRIN1/ICAM1/KCNC2/OXTR	8
BP	GO:0045665	negative regulation of neuron differentiation	22/1024	225/18670	0.00627936	0.0404903	0.0304773	JAG1/B2M/CTSZ/ID3/LGALS1/MAG/MCF2/SPOCK1/SPP1/TNR/VIM/CDK5R1/SEMA6B/STMN2/DNM3/DLL1/SOX8/RTN4R/LINGO1/STX1B/DRAXIN/MIR219A2	22
BP	GO:0042770	signal transduction in response to DNA damage	15/1024	133/18670	0.00628655	0.0404903	0.0304773	BCL3/CCNB1/CD44/CD74/CDK1/CDC25C/CDK2/GADD45A/FOXM1/PCNA/SP100/AURKA/BATF/GTSE1/E2F7	15
BP	GO:0007520	myoblast fusion	7/1024	41/18670	0.00639987	0.0410697	0.0309134	CD53/CXCL10/CXCL9/PTGFRN/ADAM12/GDF15/MYOF	7
BP	GO:0010955	negative regulation of protein processing	7/1024	41/18670	0.00639987	0.0410697	0.0309134	SERPING1/CTSZ/SERPINE1/THBS1/VSIG4/BCL2L12/CARD16	7
BP	GO:1903318	negative regulation of protein maturation	7/1024	41/18670	0.00639987	0.0410697	0.0309134	SERPING1/CTSZ/SERPINE1/THBS1/VSIG4/BCL2L12/CARD16	7
BP	GO:0002673	regulation of acute inflammatory response	17/1024	159/18670	0.00646639	0.0414462	0.0311968	SERPING1/C1QA/C1QB/C1QC/C1R/C1S/C2/C3/C3AR1/C5AR1/FCER1G/FCGR2B/CFI/OSM/PROS1/OSMR/VSIG4	17
BP	GO:0007179	transforming growth factor beta receptor signaling pathway	20/1024	199/18670	0.00662527	0.042413	0.0319245	CAV1/COL1A2/COL3A1/FMOD/FOLR1/GDF10/ITGA3/LOX/CITED1/TGFB2/LEFTY2/THBS1/ZYX/GDF15/EMILIN1/FERMT1/TWSG1/HTRA3/VASN/NPNT	20
BP	GO:0010771	negative regulation of cell morphogenesis involved in differentiation	12/1024	97/18670	0.00672091	0.0427242	0.0321587	GBP1/MAG/MCF2/SPP1/TNR/CDK5R1/SEMA6B/POSTN/DNM3/RTN4R/LINGO1/DRAXIN	12
BP	GO:0060996	dendritic spine development	12/1024	97/18670	0.00672091	0.0427242	0.0321587	CAMK2A/PAK3/CDK5R1/NEURL1/ARHGAP44/SHANK2/ARC/CUX2/DNM3/SHANK1/SLC12A5/SRCIN1	12
BP	GO:0120162	positive regulation of cold-induced thermogenesis	12/1024	97/18670	0.00672091	0.0427242	0.0321587	CAV1/FABP5/IL18/MFAP2/OXTR/SCD/SLN/UCP2/VEGFA/CXCR4/G0S2/KSR2	12
BP	GO:1990868	response to chemokine	12/1024	97/18670	0.00672091	0.0427242	0.0321587	CCR1/CCR5/GPR17/CXCL8/CXCL10/LOX/CXCL9/CCL2/CCL5/CXCL11/CXCR4/TREM2	12
BP	GO:1990869	cellular response to chemokine	12/1024	97/18670	0.00672091	0.0427242	0.0321587	CCR1/CCR5/GPR17/CXCL8/CXCL10/LOX/CXCL9/CCL2/CCL5/CXCL11/CXCR4/TREM2	12
BP	GO:0042113	B cell activation	28/1024	310/18670	0.00672897	0.0427242	0.0321587	AHR/BCL3/BST2/CD74/CHRNA4/CHRNB2/GPR183/FCGR2B/FOXJ1/LGALS1/LYN/MMP14/PRKCB/PTPRC/TYROBP/VCAM1/LAT2/SKAP2/VAV3/BATF/TNFSF13B/CD300A/CLCF1/DLL1/SASH3/SLAMF8/SAMSN1/GAPT	28
BP	GO:0048871	multicellular organismal homeostasis	40/1024	485/18670	0.00673057	0.0427242	0.0321587	SERPINA3/ADCY5/AQP1/B2M/CAV1/EGR1/FABP5/HAS2/HFE/HOXC10/HSPB1/HTR2A/IL18/LTF/LYZ/MFAP2/TNFRSF11B/OXTR/RAC2/RPE65/SCD/SLC11A1/SLN/SPP1/TF/TUB/UCP2/VEGFA/CXCR4/USH1C/WWTR1/DLL1/G0S2/CYTL1/SASH3/HAMP/PCDH15/FA2H/CDHR1/KSR2	40
BP	GO:0051924	regulation of calcium ion transport	24/1024	254/18670	0.00677134	0.0429313	0.0323147	ANXA2/TSPO/CACNA1B/CAMK2A/CAV1/CCR1/CYBA/GEM/GRIN1/ICAM1/CXCL10/LGALS3/LYN/CXCL9/CCL2/CCL5/CXCL11/SLN/STAC/STC1/CXCR4/KCNE3/JPH3/JPH4	24
BP	GO:0031668	cellular response to extracellular stimulus	25/1024	268/18670	0.00680073	0.0430659	0.0324159	AIF1/ATF3/COL1A1/CYBA/CYBB/FOLR1/HFE/HMOX1/TNC/ICAM1/IFI16/KCNB1/LYN/PHEX/PTPRC/SFRP2/UPP1/VCAM1/FOSL1/NAMPT/POSTN/KIF26A/GSDMD/NUAK2/MAP1LC3C	25
BP	GO:0010212	response to ionizing radiation	16/1024	147/18670	0.00684528	0.043296	0.0325892	ANXA1/CYBA/GADD45A/ECT2/EGR1/ICAM1/IFI16/CXCL10/PTPRC/SFRP2/VCAM1/NAMPT/NET1/RAD51AP1/HAMP/IKBIP	16
BP	GO:0001895	retina homeostasis	10/1024	74/18670	0.00695986	0.0438578	0.0330121	B2M/HSPB1/LTF/LYZ/RPE65/TF/TUB/USH1C/PCDH15/CDHR1	10
BP	GO:0060998	regulation of dendritic spine development	10/1024	74/18670	0.00695986	0.0438578	0.0330121	PAK3/CDK5R1/NEURL1/ARHGAP44/SHANK2/ARC/CUX2/DNM3/SHANK1/SRCIN1	10
BP	GO:0009620	response to fungus	8/1024	52/18670	0.00699231	0.0438578	0.0330121	CHGA/LTF/PTX3/RARRES2/S100A8/S100A9/HAMP/CLEC7A	8
BP	GO:0046580	negative regulation of Ras protein signal transduction	8/1024	52/18670	0.00699231	0.0438578	0.0330121	FBP1/ITGA3/TGFB2/ARHGAP44/SPRY1/SPRY2/SPRY4/TRIM67	8
BP	GO:0050885	neuromuscular process controlling balance	8/1024	52/18670	0.00699231	0.0438578	0.0330121	ADCY5/NEFL/TNR/USH1C/SHANK1/JPH3/PCDH15/JPH4	8
BP	GO:1900024	regulation of substrate adhesion-dependent cell spreading	8/1024	52/18670	0.00699231	0.0438578	0.0330121	FLNA/GBP1/HAS2/MDK/S100A10/PDPN/POSTN/LIMS2	8
BP	GO:2000179	positive regulation of neural precursor cell proliferation	8/1024	52/18670	0.00699231	0.0438578	0.0330121	CTSZ/FLNA/LYN/MDK/VEGFA/OTP/DMRTA2/LHX5	8
BP	GO:0031571	mitotic G1 DNA damage checkpoint	9/1024	63/18670	0.00712224	0.0443736	0.0334003	CCNB1/CDK1/CDC25C/CDK2/GADD45A/PCNA/AURKA/GTSE1/E2F7	9
BP	GO:0035418	protein localization to synapse	9/1024	63/18670	0.00712224	0.0443736	0.0334003	GRIN1/HSPB1/KIF5A/SNAP25/BSN/ARHGAP44/CPLX1/SHANK1/STX1B	9
BP	GO:0044819	mitotic G1/S transition checkpoint	9/1024	63/18670	0.00712224	0.0443736	0.0334003	CCNB1/CDK1/CDC25C/CDK2/GADD45A/PCNA/AURKA/GTSE1/E2F7	9
BP	GO:0003338	metanephros morphogenesis	6/1024	32/18670	0.00712501	0.0443736	0.0334003	FOXJ1/LIF/CITED1/WNT7B/BASP1/SOX8	6
BP	GO:0007616	long-term memory	6/1024	32/18670	0.00712501	0.0443736	0.0334003	CAMK4/GRIN1/RASGRF1/ARC/SHANK1/SLC17A7	6
BP	GO:0060317	cardiac epithelial to mesenchymal transition	6/1024	32/18670	0.00712501	0.0443736	0.0334003	JAG1/BMP2/HAS2/TGFB2/NOG/SPRY1	6
BP	GO:0098739	import across plasma membrane	13/1024	110/18670	0.00719598	0.0446583	0.0336146	ATP1A3/CNGA3/FOLR1/HFE/KCNJ3/KCNJ4/KCNJ9/KCNJ11/SLC1A1/SLC1A5/SLC1A6/SLC12A5/FAM155A	13
BP	GO:0009595	detection of biotic stimulus	5/1024	23/18670	0.00722999	0.0446583	0.0336146	TLR1/TLR2/LY96/TREM2/CLEC7A	5
BP	GO:0032703	negative regulation of interleukin-2 production	5/1024	23/18670	0.00722999	0.0446583	0.0336146	GBP1/PTPRC/ZFP36/VSIG4/HAVCR2	5
BP	GO:0045109	intermediate filament organization	5/1024	23/18670	0.00722999	0.0446583	0.0336146	DES/NEFM/NEFH/NEFL/VIM	5
BP	GO:0048714	positive regulation of oligodendrocyte differentiation	5/1024	23/18670	0.00722999	0.0446583	0.0336146	MDK/TLR2/CXCR4/ZNF488/GSX2	5
BP	GO:0072215	regulation of metanephros development	5/1024	23/18670	0.00722999	0.0446583	0.0336146	EGR1/LIF/CITED1/BASP1/WWTR1	5
BP	GO:1903861	positive regulation of dendrite extension	5/1024	23/18670	0.00722999	0.0446583	0.0336146	SYT1/SYT4/CXCR4/RIMS2/UNC13A	5
BP	GO:0099175	regulation of postsynapse organization	12/1024	98/18670	0.00728752	0.044961	0.0338424	CBLN1/FCGR2B/GAP43/IL1RAP/PAK3/CDK5R1/ARHGAP44/ARC/CUX2/DNM3/SRCIN1/SHISA7	12
BP	GO:0051592	response to calcium ion	16/1024	148/18670	0.00729641	0.0449633	0.0338441	ALOX5AP/ANXA5/CAV1/DPEP1/ECT2/SDC1/SLC6A1/SYT1/SYT4/THBS1/IQGAP1/CACNG2/CLIC4/KCNIP2/SYT13/S100A16	16
BP	GO:0046879	hormone secretion	28/1024	312/18670	0.00732325	0.0450314	0.0338954	ADCY5/ADM/ANXA1/ANXA5/CHGA/FOXD1/GPR27/HFE/HTR1A/KCNB1/KCNC2/KCNJ11/LIF/LYN/OSM/PTPRN/CCL5/SNAP25/SPP1/ABCC8/VSNL1/VAMP8/BRSK2/RIMS2/CPLX1/RAPGEF4/SMPD3/ENHO	28
BP	GO:0017145	stem cell division	7/1024	42/18670	0.00732453	0.0450314	0.0338954	EVI2B/NAP1L2/SFRP2/TEAD3/TGFB2/FZD7/WWTR1	7
BP	GO:0044843	cell cycle G1/S phase transition	27/1024	298/18670	0.00738946	0.0453777	0.0341561	AIF1/ANXA1/BCAT1/CAMK2A/CCNA2/CCNB1/CDK1/CDC6/CDC25C/CDK2/CDKN2C/CDKN3/GADD45A/MCM2/ORC1/PCNA/RRM2/CCL2/AURKA/TYMS/WEE1/CDC45/GPNMB/GTSE1/FAM83D/IQGAP3/E2F7	27
BP	GO:0002062	chondrocyte differentiation	14/1024	123/18670	0.00751146	0.045772	0.0344529	ANXA2/BMP2/SERPINH1/COL6A2/EFEMP1/LOXL2/MDK/SFRP2/SHOX2/TGFBI/CYTL1/SMPD3/SCIN/CHADL	14
BP	GO:0009263	deoxyribonucleotide biosynthetic process	4/1024	15/18670	0.00754913	0.045772	0.0344529	DCTD/RRM2/TYMS/AK5	4
BP	GO:0030852	regulation of granulocyte differentiation	4/1024	15/18670	0.00754913	0.045772	0.0344529	C1QC/RUNX1/EVI2B/HCLS1	4
BP	GO:0043652	engulfment of apoptotic cell	4/1024	15/18670	0.00754913	0.045772	0.0344529	THBS1/TREM2/XKR8/XKR7	4
BP	GO:0045410	positive regulation of interleukin-6 biosynthetic process	4/1024	15/18670	0.00754913	0.045772	0.0344529	CD74/TLR1/TYROBP/CLEC7A	4
BP	GO:0048569	post-embryonic animal organ development	4/1024	15/18670	0.00754913	0.045772	0.0344529	EFEMP1/LDHA/MFAP2/VEGFA	4
BP	GO:0060099	regulation of phagocytosis, engulfment	4/1024	15/18670	0.00754913	0.045772	0.0344529	C3/F2RL1/CD300A/TREM2	4
BP	GO:0098840	protein transport along microtubule	4/1024	15/18670	0.00754913	0.045772	0.0344529	KIF1A/HSPB1/KIF5A/CAMSAP3	4
BP	GO:0099118	microtubule-based protein transport	4/1024	15/18670	0.00754913	0.045772	0.0344529	KIF1A/HSPB1/KIF5A/CAMSAP3	4
BP	GO:1903729	regulation of plasma membrane organization	4/1024	15/18670	0.00754913	0.045772	0.0344529	RAB3A/SH3GL2/TGFB2/TMEFF2	4
BP	GO:2001185	regulation of CD8-positive, alpha-beta T cell activation	4/1024	15/18670	0.00754913	0.045772	0.0344529	RUNX1/HFE/IRF1/SOCS1	4
BP	GO:0035305	negative regulation of dephosphorylation	13/1024	111/18670	0.00775357	0.0469559	0.035344	CRY2/LGALS3/PPP1R1A/TGFB2/IQGAP1/PPP1R16B/CAMSAP3/SLC7A14/SH2D4A/SPOCD1/ELFN2/PHACTR3/TMEM132D	13
BP	GO:0014074	response to purine-containing compound	16/1024	149/18670	0.00777109	0.0469559	0.035344	AHR/AQP1/CNGA3/COL1A1/IGFBP5/KCNJ11/LDHA/MMP19/CITED1/PDE2A/PLA2G5/PTPRN/SDC1/SLC6A1/STC1/FOSL1	16
BP	GO:0050773	regulation of dendrite development	16/1024	149/18670	0.00777109	0.0469559	0.035344	CDC20/CHRNB2/GRIN1/PAK3/IQGAP1/CDK5R1/NEURL1/ARHGAP44/SHANK2/ARC/CUX2/DNM3/PACSIN1/SHANK1/SRCIN1/CSMD3	16
BP	GO:0045661	regulation of myoblast differentiation	8/1024	53/18670	0.00784941	0.0473207	0.0356186	ID3/IGFBP3/IL18/CXCL10/CXCL9/DLL1/SOX8/CMTM5	8
BP	GO:0050732	negative regulation of peptidyl-tyrosine phosphorylation	8/1024	53/18670	0.00784941	0.0473207	0.0356186	CAV1/PTPRC/SFRP2/SOCS1/SOCS3/CD300A/SAMSN1/SRCIN1	8
BP	GO:0006826	iron ion transport	9/1024	64/18670	0.00789509	0.0474335	0.0357035	ATP6V1G2/B2M/CP/FTL/HFE/SLC11A1/TF/STEAP3/HAMP	9
BP	GO:0044783	G1 DNA damage checkpoint	9/1024	64/18670	0.00789509	0.0474335	0.0357035	CCNB1/CDK1/CDC25C/CDK2/GADD45A/PCNA/AURKA/GTSE1/E2F7	9
BP	GO:0046579	positive regulation of Ras protein signal transduction	9/1024	64/18670	0.00789509	0.0474335	0.0357035	COL3A1/F2RL1/GPR17/LYN/RASGRF1/GPR65/LPAR6/RTN4R/MMD2	9
BP	GO:0000075	cell cycle checkpoint	21/1024	216/18670	0.00795124	0.0477165	0.0359165	BUB1/BUB1B/CCNB1/CDK1/CDC6/CDC20/CDC25C/CDK2/CENPF/GADD45A/ORC1/PCNA/AURKA/TOP2A/TTK/WEE1/CDC45/AURKB/NDC80/GTSE1/E2F7	21
BP	GO:0001558	regulation of cell growth	35/1024	416/18670	0.00803945	0.048191	0.0362737	BST2/CDKN2C/CYBA/FBP1/FN1/IGFBP3/IGFBP5/IGFBP7/L1CAM/MAG/MMP14/S100A8/S100A9/SFRP2/SPOCK1/SPP1/SYT1/SYT4/TGFB2/TNR/VEGFA/CXCR4/SOCS2/CDK5R1/RIMS2/NET1/SEMA6B/FBLN5/UNC13A/KIF26A/TNFRSF12A/HAMP/RTN4R/PSRC1/DRAXIN	35
BP	GO:0031214	biomineral tissue development	17/1024	163/18670	0.00823639	0.0493155	0.0371201	ANXA2/BMP2/CCR1/COL1A1/COL1A2/IBSP/LOX/LTF/MGP/PHEX/SRGN/SPP1/ISG15/GPNMB/FAM20A/SMPD3/FAM20C	17
BP	GO:0001914	regulation of T cell mediated cytotoxicity	6/1024	33/18670	0.00831287	0.0496607	0.0373799	B2M/FCGR2B/HLA-A/HLA-B/HLA-C/PTPRC	6
BP	GO:0099084	postsynaptic specialization organization	6/1024	33/18670	0.00831287	0.0496607	0.0373799	CBLN1/GAP43/IL1RAP/SHANK2/SHANK1/NTNG2	6
BP	GO:0001953	negative regulation of cell-matrix adhesion	7/1024	43/18670	0.00834442	0.0497365	0.037437	JAG1/HOXA7/MMP14/SERPINE1/THBS1/POSTN/AJAP1	7
BP	GO:1904646	cellular response to amyloid-beta	7/1024	43/18670	0.00834442	0.0497365	0.037437	ATP1A3/CASP4/FCGR2B/ICAM1/VCAM1/NAMPT/TREM2	7
BP	GO:0072088	nephron epithelium morphogenesis	10/1024	76/18670	0.00838472	0.0499203	0.0375753	BMP2/FOXD1/HOXB7/HOXD11/LIF/CITED1/VEGFA/NOG/SOX8/NPNT	10
BP	GO:0070098	chemokine-mediated signaling pathway	11/1024	88/18670	0.00856836	0.0509561	0.038355	CCR1/CCR5/GPR17/CXCL8/CXCL10/CXCL9/CCL2/CCL5/CXCL11/CXCR4/TREM2	11
BP	GO:0034764	positive regulation of transmembrane transport	20/1024	204/18670	0.00864067	0.0513283	0.0386352	C3/CTSS/FLNA/GLRX/CXCL10/KCNC2/KCNJ11/CXCL9/CCL2/CXCL11/STAC/TMSB4X/KCNE3/CACNG3/CACNG2/ARC/KCNIP2/TREM2/WNK2/PIRT	20
BP	GO:0042832	defense response to protozoan	5/1024	24/18670	0.00872785	0.0514784	0.0387482	BCL3/GBP2/SLC11A1/BATF/CLEC7A	5
BP	GO:0043302	positive regulation of leukocyte degranulation	5/1024	24/18670	0.00872785	0.0514784	0.0387482	F2RL1/FCER1G/ITGB2/STXBP1/VAMP8	5
BP	GO:0046135	pyrimidine nucleoside catabolic process	5/1024	24/18670	0.00872785	0.0514784	0.0387482	DPYD/TYMP/UPP1/APOBEC3C/APOBEC3G	5
BP	GO:0046426	negative regulation of JAK-STAT cascade	5/1024	24/18670	0.00872785	0.0514784	0.0387482	BCL3/CAV1/SOCS1/SOCS2/SOCS3	5
BP	GO:0060675	ureteric bud morphogenesis	9/1024	65/18670	0.00873016	0.0514784	0.0387482	BMP2/FOXD1/HOXB7/HOXD11/CITED1/VEGFA/NOG/SOX8/NPNT	9
BP	GO:0072678	T cell migration	9/1024	65/18670	0.00873016	0.0514784	0.0387482	AIF1/GPR183/ICAM1/CXCL10/CD99/MSN/CCL2/CCL5/CXCL11	9
BP	GO:0046631	alpha-beta T cell activation	15/1024	138/18670	0.00876605	0.0514784	0.0387482	ANXA1/BCL3/RUNX1/CD86/GPR183/ELF4/HFE/IL18/IRF1/PTPRC/SOCS1/BATF/CD300A/SASH3/TWSG1	15
BP	GO:0002763	positive regulation of myeloid leukocyte differentiation	8/1024	54/18670	0.00878305	0.0514784	0.0387482	RUNX1/CD74/CCR1/EVI2B/HCLS1/LIF/TYROBP/TREM2	8
BP	GO:0006636	unsaturated fatty acid biosynthetic process	8/1024	54/18670	0.00878305	0.0514784	0.0387482	ALOX5/ALOX5AP/ANXA1/CD74/FABP5/PTGDS/PTGS1/SCD	8
BP	GO:0043392	negative regulation of DNA binding	8/1024	54/18670	0.00878305	0.0514784	0.0387482	GZMA/HMOX1/ID3/IFI16/NEK2/SP100/TMSB4X/ENHO	8
BP	GO:0061005	cell differentiation involved in kidney development	8/1024	54/18670	0.00878305	0.0514784	0.0387482	JAG1/FOXJ1/LIF/MMP9/CITED1/IQGAP1/BASP1/WWTR1	8
BP	GO:0070206	protein trimerization	8/1024	54/18670	0.00878305	0.0514784	0.0387482	ALOX5AP/CD74/COL1A1/COL1A2/COL6A2/SLC1A5/TRIM22/EMILIN1	8
BP	GO:0098656	anion transmembrane transport	26/1024	288/18670	0.00884406	0.0517399	0.038945	CLIC1/FOLR1/GABRA1/GABRA3/GABRA5/GABRB2/GABRB3/GABRD/GABRG1/GABRG2/SLC1A1/SLC1A5/SLC1A6/SLC6A7/THBS1/GLRA3/APOL1/SLC7A7/SLC16A3/SLC22A6/PDPN/SLC24A2/CLIC4/SLC17A7/SLC12A5/SLC32A1	26
BP	GO:0071214	cellular response to abiotic stimulus	29/1024	331/18670	0.00885709	0.0517399	0.038945	AQP1/AQP5/TSPO/CASP1/COL1A1/CRY2/CYBA/GADD45A/ECT2/EGR1/IFI16/IRF1/MAG/MFAP4/MMP7/MYD88/PCNA/PDE2A/RGR/RPE65/SFRP2/TNFRSF1A/AURKB/NAMPT/NET1/RAD51AP1/PBK/HAMP/CARD16	29
BP	GO:0104004	cellular response to environmental stimulus	29/1024	331/18670	0.00885709	0.0517399	0.038945	AQP1/AQP5/TSPO/CASP1/COL1A1/CRY2/CYBA/GADD45A/ECT2/EGR1/IFI16/IRF1/MAG/MFAP4/MMP7/MYD88/PCNA/PDE2A/RGR/RPE65/SFRP2/TNFRSF1A/AURKB/NAMPT/NET1/RAD51AP1/PBK/HAMP/CARD16	29
BP	GO:0050673	epithelial cell proliferation	36/1024	434/18670	0.00898818	0.0524476	0.0394776	ANG/B2M/BMP2/C5AR1/CAV1/COL8A1/COL8A2/CYBA/SERPINB1/F3/FABP7/HAS2/HMOX1/HOXA5/IGFBP3/IGFBP5/LAMB1/LAMC1/LOXL2/MDK/MMP14/PTPRN/CCL2/CCL5/SFRP2/TGFB2/THBS1/VEGFA/ZFP36/FZD7/NOG/PPP1R16B/FERMT1/LIMS2/ATOH8/IQGAP3	36
BP	GO:0022406	membrane docking	18/1024	178/18670	0.00909937	0.0530377	0.0399219	CAMK2A/CDK1/ICAM1/KCNB1/MSN/NEK2/PLEK/RAB3A/SNAP25/STXBP1/SYT1/VCAM1/VAMP8/TUBB4A/CPLX2/UNC13A/STX1B/RAB3C	18
BP	GO:0032611	interleukin-1 beta production	12/1024	101/18670	0.00921482	0.0535332	0.0402948	CASP1/S1PR3/EGR1/SERPINB1/F2RL1/HSPB1/IFI16/TYROBP/TREM2/CLEC7A/GSDMD/CARD16	12
BP	GO:0048661	positive regulation of smooth muscle cell proliferation	12/1024	101/18670	0.00921482	0.0535332	0.0402948	AIF1/CYBA/HMOX1/IGFBP5/IL18/MMP2/MMP9/CCL5/THBS1/NAMPT/SMPD3/PDGFD	12
BP	GO:0050830	defense response to Gram-positive bacterium	12/1024	101/18670	0.00921482	0.0535332	0.0402948	C5AR1/CHGA/GBP2/LYZ/MYD88/PLA2G2A/RARRES2/RNASE3/RNASE6/TLR2/GSDMD/HAVCR2	12
BP	GO:0048762	mesenchymal cell differentiation	21/1024	219/18670	0.00923977	0.0536191	0.0403595	JAG1/BMP2/COL1A1/FN1/FOLR1/HAS2/LOXL2/MDK/S100A4/SFRP2/TGFB2/NOG/SPRY1/SEMA6B/PDPN/WWTR1/SOX8/FAM83D/VASN/RDH10/CRB2	21
BP	GO:0016358	dendrite development	22/1024	233/18670	0.00932416	0.0540494	0.0406833	CAMK2A/CDC20/CHRNB2/GRIN1/MCF2/PAK3/IQGAP1/CDK5R1/NEURL1/ARHGAP44/SHANK2/ARC/CUX2/MAPK8IP2/FLRT1/DNM3/PACSIN1/SHANK1/SLC12A5/SRCIN1/CSMD3/GRIN3A	22
BP	GO:0097237	cellular response to toxic substance	23/1024	247/18670	0.00935873	0.0541902	0.0407893	ALOX5AP/ANXA1/AQP1/B2M/CDK1/CYBB/ECT2/EGR1/GPX7/HMOX1/HP/KCNC2/KCNJ11/PCNA/PTGS1/S100A9/SOD2/SPI1/NET1/FBLN5/SMPD3/PDGFD/GPX8	23
BP	GO:0014002	astrocyte development	7/1024	44/18670	0.00946497	0.0544823	0.0410091	C1QA/C5AR1/PLP1/S100A8/VIM/DLL1/TREM2	7
BP	GO:0030225	macrophage differentiation	7/1024	44/18670	0.00946497	0.0544823	0.0410091	C1QC/HCLS1/LIF/MMP9/SPI1/TLR2/VEGFA	7
BP	GO:0061001	regulation of dendritic spine morphogenesis	7/1024	44/18670	0.00946497	0.0544823	0.0410091	PAK3/CDK5R1/ARHGAP44/ARC/CUX2/DNM3/SRCIN1	7
BP	GO:0032147	activation of protein kinase activity	29/1024	333/18670	0.00958298	0.0544823	0.0410091	ADCY5/ANG/BMP2/C5AR1/CD74/CDK1/CHI3L1/GADD45A/DUSP5/DUSP9/ECT2/FPR1/IL18/PAK3/PTPRC/SAA1/CCL5/SLC11A1/TGFB2/THBS1/VEGFA/WNT7B/CXCR4/SOCS1/CDK5R1/GDF15/CD300A/TPX2/IQGAP3	29
BP	GO:0048771	tissue remodeling	18/1024	179/18670	0.00961537	0.0544823	0.0410091	JAG1/ANXA1/BGN/CAV1/HOXA3/IGFBP5/IL18/LIF/MDK/MMP2/MMP14/TNFRSF11B/RAC2/SPP1/TIMP1/GPNMB/TMBIM1/CTHRC1	18
BP	GO:0072171	mesonephric tubule morphogenesis	9/1024	66/18670	0.00963049	0.0544823	0.0410091	BMP2/FOXD1/HOXB7/HOXD11/CITED1/VEGFA/NOG/SOX8/NPNT	9
BP	GO:0030282	bone mineralization	13/1024	114/18670	0.00963286	0.0544823	0.0410091	BMP2/CCR1/COL1A2/IBSP/LOX/LTF/MGP/PHEX/SRGN/ISG15/GPNMB/SMPD3/FAM20C	13
BP	GO:0060349	bone morphogenesis	13/1024	114/18670	0.00963286	0.0544823	0.0410091	ANXA2/SERPINH1/COL1A1/COL6A2/HAS2/LTF/MMP14/SFRP2/SFRP4/SHOX2/STC1/SMPD3/RIPPLY2	13
BP	GO:0002475	antigen processing and presentation via MHC class Ib	4/1024	16/18670	0.00963495	0.0544823	0.0410091	B2M/HLA-A/HLA-B/HLA-C	4
BP	GO:0006837	serotonin transport	4/1024	16/18670	0.00963495	0.0544823	0.0410091	FCER1G/HTR1A/MAOB/HRH3	4
BP	GO:0014048	regulation of glutamate secretion	4/1024	16/18670	0.00963495	0.0544823	0.0410091	CCK/STXBP1/SYT4/HRH3	4
BP	GO:0030889	negative regulation of B cell proliferation	4/1024	16/18670	0.00963495	0.0544823	0.0410091	FCGR2B/LYN/TYROBP/CD300A	4
BP	GO:0030952	establishment or maintenance of cytoskeleton polarity	4/1024	16/18670	0.00963495	0.0544823	0.0410091	AQP1/RHOC/KIF2C/CAMSAP3	4
BP	GO:0033033	negative regulation of myeloid cell apoptotic process	4/1024	16/18670	0.00963495	0.0544823	0.0410091	CCR5/FCER1G/CCL5/CLEC5A	4
BP	GO:0033631	cell-cell adhesion mediated by integrin	4/1024	16/18670	0.00963495	0.0544823	0.0410091	ITGA5/CCL5/FERMT3/NPNT	4
BP	GO:0042033	chemokine biosynthetic process	4/1024	16/18670	0.00963495	0.0544823	0.0410091	CD74/EGR1/HMOX1/IL18	4
BP	GO:0048791	calcium ion-regulated exocytosis of neurotransmitter	4/1024	16/18670	0.00963495	0.0544823	0.0410091	SYT1/SYT4/RIMS2/STX1B	4
BP	GO:0050755	chemokine metabolic process	4/1024	16/18670	0.00963495	0.0544823	0.0410091	CD74/EGR1/HMOX1/IL18	4
BP	GO:0097091	synaptic vesicle clustering	4/1024	16/18670	0.00963495	0.0544823	0.0410091	RAB3A/SYN1/SYN2/BRSK2	4
BP	GO:1905153	regulation of membrane invagination	4/1024	16/18670	0.00963495	0.0544823	0.0410091	C3/F2RL1/CD300A/TREM2	4
BP	GO:0032594	protein transport within lipid bilayer	6/1024	34/18670	0.00963639	0.0544823	0.0410091	SNAP25/ARHGAP44/CACNG3/CACNG2/CPLX1/STX1B	6
BP	GO:0048665	neuron fate specification	6/1024	34/18670	0.00963639	0.0544823	0.0410091	HOXC10/HOXD10/MYT1L/DLL1/DMRTA2/GSX2	6
BP	GO:0043030	regulation of macrophage activation	8/1024	55/18670	0.0097972	0.055155	0.0415155	CD74/CTSC/FCGR2B/PTPRC/THBS1/VSIG4/TREM2/HAVCR2	8
BP	GO:0045620	negative regulation of lymphocyte differentiation	8/1024	55/18670	0.0097972	0.055155	0.0415155	ANXA1/RUNX1/CD74/FOXJ1/IRF1/MDK/SOCS1/FGL2	8
BP	GO:0046456	icosanoid biosynthetic process	8/1024	55/18670	0.0097972	0.055155	0.0415155	ALOX5/ALOX5AP/ANXA1/CD74/FABP5/PLA2G5/PTGDS/PTGS1	8
BP	GO:0097120	receptor localization to synapse	8/1024	55/18670	0.0097972	0.055155	0.0415155	KIF5A/SNAP25/TYROBP/ARHGAP44/CACNG3/CACNG2/CPLX1/STX1B	8
BP	GO:0099024	plasma membrane invagination	14/1024	127/18670	0.00986606	0.0554834	0.0417627	AIF1/C3/F2RL1/FCER1G/FCGR1A/FCGR2B/ITGB2/MSR1/THBS1/AURKB/CD300A/TREM2/XKR8/XKR7	14
BP	GO:2000379	positive regulation of reactive oxygen species metabolic process	12/1024	102/18670	0.00993839	0.0558307	0.0420241	AIF1/TSPO/CYBA/GADD45A/F2RL1/GRIN1/ICAM1/ITGB2/PTX3/THBS1/TYROBP/CLEC7A	12
BP	GO:0071902	positive regulation of protein serine/threonine kinase activity	29/1024	334/18670	0.0099638	0.0559021	0.0420779	BMP2/C5AR1/CCNB1/CD74/CDK1/CDC6/CKS2/GADD45A/DUSP5/DUSP9/FPR1/HTR2A/LTF/PAK3/PTPRC/SAA1/THBS1/VEGFA/WNT7B/CXCR4/IQGAP1/CDK5R1/CDK5R2/GDF15/SPRY2/FAM20A/PDGFD/PSRC1/IQGAP3	29
BP	GO:0045088	regulation of innate immune response	37/1024	452/18670	0.0099723	0.0559021	0.0420779	SERPING1/CAV1/CD14/CTSS/CYBA/F2RL1/FCER1G/FCGR2B/IFI16/IFNGR2/IRF1/ITGB2/LTF/LYN/MYD88/PAK3/PLSCR1/PSMB8/PSMB9/S100A8/S100A9/CCL5/TLR1/TLR2/SOCS1/SOCS3/NMI/CD300A/VSIG4/LY96/TREM2/SLAMF8/CLEC7A/UNC93B1/PARP9/RNF135/HAVCR2	37
BP	GO:0001910	regulation of leukocyte mediated cytotoxicity	10/1024	78/18670	0.0100235	0.0560106	0.0421596	B2M/F2RL1/FCGR2B/HLA-A/HLA-B/HLA-C/ICAM1/PTPRC/TYROBP/HAVCR2	10
BP	GO:0061333	renal tubule morphogenesis	10/1024	78/18670	0.0100235	0.0560106	0.0421596	BMP2/COL4A1/FOXD1/HOXB7/HOXD11/CITED1/VEGFA/NOG/SOX8/NPNT	10
BP	GO:0072028	nephron morphogenesis	10/1024	78/18670	0.0100235	0.0560106	0.0421596	BMP2/FOXD1/HOXB7/HOXD11/LIF/CITED1/VEGFA/NOG/SOX8/NPNT	10
BP	GO:0032651	regulation of interleukin-1 beta production	11/1024	90/18670	0.010093	0.0563391	0.0424068	CASP1/S1PR3/EGR1/SERPINB1/HSPB1/IFI16/TYROBP/TREM2/CLEC7A/GSDMD/CARD16	11
BP	GO:0030449	regulation of complement activation	13/1024	115/18670	0.0103326	0.0575944	0.0433517	SERPING1/C1QA/C1QB/C1QC/C1R/C1S/C2/C3/C3AR1/C5AR1/CFI/PROS1/VSIG4	13
BP	GO:0001562	response to protozoan	5/1024	25/18670	0.010427	0.0575944	0.0433517	BCL3/GBP2/SLC11A1/BATF/CLEC7A	5
BP	GO:0006688	glycosphingolipid biosynthetic process	5/1024	25/18670	0.010427	0.0575944	0.0433517	UGT8/ST8SIA4/GAL3ST1/ST8SIA3/FA2H	5
BP	GO:0021680	cerebellar Purkinje cell layer development	5/1024	25/18670	0.010427	0.0575944	0.0433517	SPTBN2/FAIM2/SEZ6L/DLL1/LHX5	5
BP	GO:0035235	ionotropic glutamate receptor signaling pathway	5/1024	25/18670	0.010427	0.0575944	0.0433517	GRIA2/GRIA4/GRIN1/CDK5R1/GRIN3A	5
BP	GO:0061217	regulation of mesonephros development	5/1024	25/18670	0.010427	0.0575944	0.0433517	HOXB7/VEGFA/NOG/BASP1/SOX8	5
BP	GO:0072677	eosinophil migration	5/1024	25/18670	0.010427	0.0575944	0.0433517	HRH1/LGALS3/CCL2/CCL5/CD300A	5
BP	GO:1903306	negative regulation of regulated secretory pathway	5/1024	25/18670	0.010427	0.0575944	0.0433517	FCGR2B/HMOX1/IL13RA2/SYT4/CD300A	5
BP	GO:1903859	regulation of dendrite extension	5/1024	25/18670	0.010427	0.0575944	0.0433517	SYT1/SYT4/CXCR4/RIMS2/UNC13A	5
BP	GO:1904385	cellular response to angiotensin	5/1024	25/18670	0.010427	0.0575944	0.0433517	CAMK2A/CAV1/CDC6/CYBA/AGTRAP	5
BP	GO:0048488	synaptic vesicle endocytosis	8/1024	56/18670	0.0108958	0.0600579	0.045206	SH3GL2/SNCB/SYP/SYT1/SNAP91/DNM3/PACSIN1/SLC17A7	8
BP	GO:0140238	presynaptic endocytosis	8/1024	56/18670	0.0108958	0.0600579	0.045206	SH3GL2/SNCB/SYP/SYT1/SNAP91/DNM3/PACSIN1/SLC17A7	8
BP	GO:0055072	iron ion homeostasis	10/1024	79/18670	0.0109291	0.0601174	0.0452508	B2M/CP/FTL/HFE/HMOX1/LTF/SLC11A1/TF/STEAP3/HAMP	10
BP	GO:0051899	membrane depolarization	11/1024	91/18670	0.0109294	0.0601174	0.0452508	TSPO/CACNA1B/CAV1/CCK/CHRNA4/CHRNB2/IFI6/SCN2B/CACNA1I/CACNG2/SCN3B	11
BP	GO:0051302	regulation of cell division	17/1024	168/18670	0.0109736	0.0602786	0.0453721	CDC6/ECT2/EVI2B/MDK/NAP1L2/OSM/SFRP2/AURKA/TGFB2/VEGFA/AURKB/KIF23/KIF20A/DLL1/PDGFD/RAB11FIP4/E2F7	17
BP	GO:0009914	hormone transport	28/1024	322/18670	0.0109816	0.0602786	0.0453721	ADCY5/ADM/ANXA1/ANXA5/CHGA/FOXD1/GPR27/HFE/HTR1A/KCNB1/KCNC2/KCNJ11/LIF/LYN/OSM/PTPRN/CCL5/SNAP25/SPP1/ABCC8/VSNL1/VAMP8/BRSK2/RIMS2/CPLX1/RAPGEF4/SMPD3/ENHO	28
BP	GO:0000082	G1/S transition of mitotic cell cycle	25/1024	279/18670	0.011045	0.0603193	0.0454027	AIF1/ANXA1/BCAT1/CAMK2A/CCNB1/CDK1/CDC6/CDC25C/CDK2/CDKN2C/CDKN3/GADD45A/MCM2/ORC1/PCNA/RRM2/CCL2/AURKA/TYMS/WEE1/CDC45/GPNMB/GTSE1/IQGAP3/E2F7	25
BP	GO:0021782	glial cell development	13/1024	116/18670	0.0110714	0.0603193	0.0454027	C1QA/C5AR1/LYN/MAG/MDK/PLP1/S100A8/TLR2/VIM/DLL1/TREM2/FA2H/ZNF488	13
BP	GO:0021987	cerebral cortex development	13/1024	116/18670	0.0110714	0.0603193	0.0454027	BCL2A1/COL3A1/FLNA/GRIN1/LAMB1/MDK/NEFL/NPY/CDK5R1/CDK5R2/CNTNAP2/GNG12/DMRTA2	13
BP	GO:2000257	regulation of protein activation cascade	13/1024	116/18670	0.0110714	0.0603193	0.0454027	SERPING1/C1QA/C1QB/C1QC/C1R/C1S/C2/C3/C3AR1/C5AR1/CFI/PROS1/VSIG4	13
BP	GO:0002701	negative regulation of production of molecular mediator of immune response	6/1024	35/18670	0.0111033	0.0603193	0.0454027	BST2/FCGR2B/HFE/HMOX1/IL13RA2/TGFB2	6
BP	GO:0034142	toll-like receptor 4 signaling pathway	6/1024	35/18670	0.0111033	0.0603193	0.0454027	CD14/F2RL1/ITGB2/LTF/LYN/LY96	6
BP	GO:0042092	type 2 immune response	6/1024	35/18670	0.0111033	0.0603193	0.0454027	ANXA1/BCL3/CD86/CD74/IL18/BATF	6
BP	GO:0097484	dendrite extension	6/1024	35/18670	0.0111033	0.0603193	0.0454027	SH3GL2/SYT1/SYT4/CXCR4/RIMS2/UNC13A	6
BP	GO:1904031	positive regulation of cyclin-dependent protein kinase activity	6/1024	35/18670	0.0111033	0.0603193	0.0454027	CCNB1/CDC6/CKS2/CDK5R1/CDK5R2/PSRC1	6
BP	GO:1905332	positive regulation of morphogenesis of an epithelium	6/1024	35/18670	0.0111033	0.0603193	0.0454027	HOXB7/LIF/MDK/VEGFA/NOG/SOX8	6
BP	GO:2001236	regulation of extrinsic apoptotic signaling pathway	16/1024	155/18670	0.0111624	0.0605776	0.0455972	ATF3/CAV1/IFI6/HMOX1/ICAM1/LGALS3/MAL/SERPINE1/PTPRC/SFRP2/SP100/THBS1/FAIM2/G0S2/TNFRSF12A/TMBIM1	16
BP	GO:0031346	positive regulation of cell projection organization	32/1024	383/18670	0.0119977	0.0650441	0.0489591	F2RL1/FN1/ITGA3/L1CAM/LYN/MDK/NEFL/PAK3/SERPINI1/RAC2/S100A9/SHOX2/SYT1/SYT4/VEGFA/CXCR4/IQGAP1/NEURL1/RIMS2/STMN2/SHANK2/UNC13A/CUX2/DNM3/PLEK2/PACSIN1/SHANK1/TNFRSF12A/ATP8A2/SLITRK1/NEGR1/TRIM67	32
BP	GO:0007076	mitotic chromosome condensation	4/1024	17/18670	0.0120617	0.0651236	0.0490189	SMC4/NCAPH/NUSAP1/NCAPG	4
BP	GO:0034501	protein localization to kinetochore	4/1024	17/18670	0.0120617	0.0651236	0.0490189	CDK1/TTK/AURKB/NDC80	4
BP	GO:0045091	regulation of single stranded viral RNA replication via double stranded DNA intermediate	4/1024	17/18670	0.0120617	0.0651236	0.0490189	CXCL8/TOP2A/APOBEC3C/APOBEC3G	4
BP	GO:0097107	postsynaptic density assembly	4/1024	17/18670	0.0120617	0.0651236	0.0490189	CBLN1/IL1RAP/SHANK2/SHANK1	4
BP	GO:0048008	platelet-derived growth factor receptor signaling pathway	8/1024	57/18670	0.0120829	0.0651708	0.0490545	F3/LOX/PLAT/VEGFA/IQGAP1/HIP1R/SMPD3/PDGFD	8
BP	GO:0002221	pattern recognition receptor signaling pathway	19/1024	197/18670	0.0121353	0.0653867	0.049217	CAV1/CD14/CTSS/CYBA/F2RL1/IRF1/ITGB2/LTF/LYN/MYD88/S100A8/S100A9/TLR1/TLR2/CD300A/LY96/CLEC7A/UNC93B1/HAVCR2	19
BP	GO:1901988	negative regulation of cell cycle phase transition	24/1024	267/18670	0.0121506	0.0654026	0.049229	BUB1/BUB1B/CCNB1/CDK1/CDC6/CDC20/CDC25C/CDK2/CDKN2C/CENPF/GADD45A/ORC1/PCNA/PSMB8/PSMB9/CCL2/AURKA/TTK/WEE1/AURKB/NDC80/GPNMB/GTSE1/E2F7	24
BP	GO:0007051	spindle organization	17/1024	170/18670	0.0122519	0.0658803	0.0495885	BIRC5/CCNB1/CDC20/FLNA/KIFC1/MYBL2/NEK2/AURKA/TTK/AURKB/KIF23/NDC80/NEK6/TPX2/KIF4A/NUF2/PSRC1	17
BP	GO:0001916	positive regulation of T cell mediated cytotoxicity	5/1024	26/18670	0.0123393	0.0659473	0.049639	B2M/HLA-A/HLA-B/HLA-C/PTPRC	5
BP	GO:0030194	positive regulation of blood coagulation	5/1024	26/18670	0.0123393	0.0659473	0.049639	F3/SERPINE1/PLEK/THBS1/PDPN	5
BP	GO:0043090	amino acid import	5/1024	26/18670	0.0123393	0.0659473	0.049639	SLC1A1/SLC1A5/SLC1A6/SLC6A1/SLC17A7	5
BP	GO:0050926	regulation of positive chemotaxis	5/1024	26/18670	0.0123393	0.0659473	0.049639	ANGPT2/F2RL1/F3/CXCL8/VEGFA	5
BP	GO:0060074	synapse maturation	5/1024	26/18670	0.0123393	0.0659473	0.049639	CDC20/NEFL/NEURL1/SEZ6L/SHANK1	5
BP	GO:1900048	positive regulation of hemostasis	5/1024	26/18670	0.0123393	0.0659473	0.049639	F3/SERPINE1/PLEK/THBS1/PDPN	5
BP	GO:0051271	negative regulation of cellular component movement	32/1024	384/18670	0.0124255	0.0663404	0.0499349	ACTN1/ADORA3/JAG1/AIF1/ANGPT2/ARHGDIB/BST2/CD74/COL3A1/DPEP1/HMOX1/HOXA7/IGFBP3/IGFBP5/MEOX2/SERPINE1/CCL2/SFRP2/SP100/STC1/THBS1/TIMP1/NOG/KCNE3/SEMA6B/EMILIN1/PTPRT/CD300A/TMEFF2/CLIC4/SPOCK3/SLAMF8	32
BP	GO:0006911	phagocytosis, engulfment	13/1024	118/18670	0.0126713	0.0675778	0.0508662	AIF1/C3/F2RL1/FCER1G/FCGR1A/FCGR2B/ITGB2/MSR1/THBS1/CD300A/TREM2/XKR8/XKR7	13
BP	GO:0032733	positive regulation of interleukin-10 production	6/1024	36/18670	0.0127213	0.0675778	0.0508662	BCL3/FCER1G/TLR2/TREM2/SASH3/CLEC7A	6
BP	GO:0040036	regulation of fibroblast growth factor receptor signaling pathway	6/1024	36/18670	0.0127213	0.0675778	0.0508662	THBS1/NOG/SPRY1/SPRY2/FAM20C/SPRY4	6
BP	GO:0042554	superoxide anion generation	6/1024	36/18670	0.0127213	0.0675778	0.0508662	CYBA/CYBB/F2RL1/ITGB2/TYROBP/CLEC7A	6
BP	GO:0090322	regulation of superoxide metabolic process	6/1024	36/18670	0.0127213	0.0675778	0.0508662	CYBA/F2RL1/ITGB2/TYROBP/FBLN5/CLEC7A	6
BP	GO:0050771	negative regulation of axonogenesis	9/1024	69/18670	0.0127533	0.067581	0.0508686	MAG/MCF2/SPP1/TNR/CDK5R1/SEMA6B/RTN4R/LINGO1/DRAXIN	9
BP	GO:0033273	response to vitamin	11/1024	93/18670	0.0127603	0.067581	0.0508686	TSPO/COL1A1/FOLR1/TNC/CXCL10/PHEX/SPP1/STC1/TYMS/POSTN/HAMP	11
BP	GO:0046634	regulation of alpha-beta T cell activation	11/1024	93/18670	0.0127603	0.067581	0.0508686	ANXA1/RUNX1/CD86/HFE/IL18/IRF1/PTPRC/SOCS1/CD300A/SASH3/TWSG1	11
BP	GO:0007249	I-kappaB kinase/NF-kappaB signaling	24/1024	269/18670	0.0132212	0.0699516	0.052653	RHOC/BCL3/BST2/CASP1/CD14/CD74/ECT2/F2RL1/FLNA/HMOX1/HSPB1/LGALS1/LTF/MYD88/PRKCB/S100A4/SECTM1/TLR2/TNFRSF1A/TRIM22/NEK6/LY96/TNFRSF19/CARD16	24
BP	GO:0044774	mitotic DNA integrity checkpoint	12/1024	106/18670	0.0132816	0.0702011	0.0528408	CCNB1/CDK1/CDC6/CDC25C/CDK2/GADD45A/ORC1/PCNA/AURKA/TOP2A/GTSE1/E2F7	12
BP	GO:0035306	positive regulation of dephosphorylation	8/1024	58/18670	0.0133622	0.0704856	0.053055	BMP2/PLEK/PTPRC/CD300A/PPP1R16B/DUSP26/CDCA2/NPNT	8
BP	GO:0051058	negative regulation of small GTPase mediated signal transduction	8/1024	58/18670	0.0133622	0.0704856	0.053055	FBP1/ITGA3/TGFB2/ARHGAP44/SPRY1/SPRY2/SPRY4/TRIM67	8
BP	GO:0021695	cerebellar cortex development	7/1024	47/18670	0.0134844	0.0708471	0.053327	CBLN1/MDK/SPTBN2/FAIM2/SEZ6L/DLL1/LHX5	7
BP	GO:0030261	chromosome condensation	7/1024	47/18670	0.0134844	0.0708471	0.053327	CCNB1/CDK1/TOP2A/SMC4/NCAPH/NUSAP1/NCAPG	7
BP	GO:0030574	collagen catabolic process	7/1024	47/18670	0.0134844	0.0708471	0.053327	CTSS/MMP2/MMP7/MMP9/MMP14/MMP19/MRC2	7
BP	GO:0060351	cartilage development involved in endochondral bone morphogenesis	7/1024	47/18670	0.0134844	0.0708471	0.053327	ANXA2/SERPINH1/COL1A1/COL6A2/SHOX2/STC1/SMPD3	7
BP	GO:0001952	regulation of cell-matrix adhesion	13/1024	119/18670	0.0135352	0.0710429	0.0534745	JAG1/HOXA7/MMP14/SERPINE1/PLAU/S100A10/THBS1/VEGFA/IQGAP1/POSTN/FERMT1/AJAP1/CAMSAP3	13
BP	GO:0042552	myelination	14/1024	132/18670	0.0135828	0.0712221	0.0536093	CTSC/TYMP/MAG/MAL/MBP/PLP1/TLR2/UGT8/CXCR4/GAL3ST1/FA2H/MARVELD1/MAL2/ZNF488	14
BP	GO:0002709	regulation of T cell mediated immunity	9/1024	70/18670	0.013945	0.072976	0.0549295	B2M/FCGR2B/HFE/HLA-A/HLA-B/HLA-C/IL18/PTPRC/SASH3	9
BP	GO:0060395	SMAD protein signal transduction	9/1024	70/18670	0.013945	0.072976	0.0549295	BMP2/GDF10/CITED1/TGFB2/LEFTY2/VIM/GDF15/WWTR1/ATOH8	9
BP	GO:0071158	positive regulation of cell cycle arrest	10/1024	82/18670	0.0140198	0.0732945	0.0551693	CCNB1/CDK1/CDC25C/CDK2/GADD45A/PCNA/AURKA/CDK5R1/GTSE1/E2F7	10
BP	GO:0001909	leukocyte mediated cytotoxicity	12/1024	107/18670	0.0142379	0.0743613	0.0559722	B2M/CTSC/F2RL1/FCGR2B/HLA-A/HLA-B/HLA-C/ICAM1/IL18/PTPRC/TYROBP/HAVCR2	12
BP	GO:0032970	regulation of actin filament-based process	32/1024	388/18670	0.0142622	0.0744148	0.0560125	RHOC/ARHGDIB/BST2/CAPG/CAV1/ECT2/F2RL1/FLNA/HCLS1/ICAM1/MDK/PAK3/PLEK/S100A10/SPTBN2/STC1/TMSB4X/GPR65/CDK5R1/HIP1R/TMSB10/GMFG/ARHGAP44/KCNE3/ARPC1B/PDPN/IQGAP2/TMEFF2/SHANK1/ABRACL/SCIN/ARHGAP18	32
BP	GO:0002705	positive regulation of leukocyte mediated immunity	14/1024	133/18670	0.0144412	0.0750912	0.0565217	B2M/C3/F2RL1/FCER1G/HLA-A/HLA-B/HLA-C/IL18/ITGB2/PTPRC/STXBP1/VAMP8/CLCF1/SASH3	14
BP	GO:0050820	positive regulation of coagulation	5/1024	27/18670	0.0144758	0.0750912	0.0565217	F3/SERPINE1/PLEK/THBS1/PDPN	5
BP	GO:0060143	positive regulation of syncytium formation by plasma membrane fusion	5/1024	27/18670	0.0144758	0.0750912	0.0565217	CD53/CXCL9/TYROBP/GDF15/TREM2	5
BP	GO:0038083	peptidyl-tyrosine autophosphorylation	6/1024	37/18670	0.0144975	0.0750912	0.0565217	CAV1/LYN/SLA/VEGFA/IQGAP1/TNK2	6
BP	GO:2000273	positive regulation of signaling receptor activity	6/1024	37/18670	0.0144975	0.0750912	0.0565217	HFE/CCL2/NEURL1/CACNG3/CACNG2/ARC	6
BP	GO:0006971	hypotonic response	3/1024	10/18670	0.0147645	0.0750912	0.0565217	AQP5/TSPO/SLC12A5	3
BP	GO:0009157	deoxyribonucleoside monophosphate biosynthetic process	3/1024	10/18670	0.0147645	0.0750912	0.0565217	DCTD/TK1/TYMS	3
BP	GO:0014049	positive regulation of glutamate secretion	3/1024	10/18670	0.0147645	0.0750912	0.0565217	CCK/STXBP1/SYT4	3
BP	GO:0021548	pons development	3/1024	10/18670	0.0147645	0.0750912	0.0565217	GRIN1/CDK5R1/CDK5R2	3
BP	GO:0031340	positive regulation of vesicle fusion	3/1024	10/18670	0.0147645	0.0750912	0.0565217	ANXA1/ANXA2/SYT1	3
BP	GO:0033483	gas homeostasis	3/1024	10/18670	0.0147645	0.0750912	0.0565217	CAV1/SOD2/WNT7B	3
BP	GO:0038063	collagen-activated tyrosine kinase receptor signaling pathway	3/1024	10/18670	0.0147645	0.0750912	0.0565217	COL1A1/COL4A1/COL4A2	3
BP	GO:0042989	sequestering of actin monomers	3/1024	10/18670	0.0147645	0.0750912	0.0565217	TMSB4X/TMSB10/SCIN	3
BP	GO:0051231	spindle elongation	3/1024	10/18670	0.0147645	0.0750912	0.0565217	AURKB/KIF23/KIF4A	3
BP	GO:0051255	spindle midzone assembly	3/1024	10/18670	0.0147645	0.0750912	0.0565217	AURKB/KIF23/KIF4A	3
BP	GO:0070391	response to lipoteichoic acid	3/1024	10/18670	0.0147645	0.0750912	0.0565217	CD14/TLR2/TREM2	3
BP	GO:0071223	cellular response to lipoteichoic acid	3/1024	10/18670	0.0147645	0.0750912	0.0565217	CD14/TLR2/TREM2	3
BP	GO:0071670	smooth muscle cell chemotaxis	3/1024	10/18670	0.0147645	0.0750912	0.0565217	AIF1/MDK/PDGFD	3
BP	GO:1900426	positive regulation of defense response to bacterium	3/1024	10/18670	0.0147645	0.0750912	0.0565217	CYBA/F2RL1/HAVCR2	3
BP	GO:2000035	regulation of stem cell division	3/1024	10/18670	0.0147645	0.0750912	0.0565217	EVI2B/NAP1L2/SFRP2	3
BP	GO:0044070	regulation of anion transport	11/1024	95/18670	0.0148151	0.0750912	0.0565217	CCK/CRY2/SFRP4/SLC6A1/STC1/STXBP1/SYT4/THBS1/ATP8A1/HRH3/ATP8A2	11
BP	GO:0043281	regulation of cysteine-type endopeptidase activity involved in apoptotic process	20/1024	215/18670	0.0148257	0.0750912	0.0565217	BIRC5/AQP1/CASP1/CASP4/CCK/CD44/DPEP1/F3/IFI6/MMP9/PLAUR/S100A8/S100A9/SFRP2/THBS1/VEGFA/HIP1R/CLEC7A/BCL2L12/CARD16	20
BP	GO:0032693	negative regulation of interleukin-10 production	4/1024	18/18670	0.0148474	0.0750912	0.0565217	FCGR2B/TYROBP/DLL1/PDCD1LG2	4
BP	GO:0036035	osteoclast development	4/1024	18/18670	0.0148474	0.0750912	0.0565217	ANXA2/LTF/TYROBP/FAM20C	4
BP	GO:0039692	single stranded viral RNA replication via double stranded DNA intermediate	4/1024	18/18670	0.0148474	0.0750912	0.0565217	CXCL8/TOP2A/APOBEC3C/APOBEC3G	4
BP	GO:0043011	myeloid dendritic cell differentiation	4/1024	18/18670	0.0148474	0.0750912	0.0565217	CAMK4/SPI1/BATF/BATF3	4
BP	GO:0051957	positive regulation of amino acid transport	4/1024	18/18670	0.0148474	0.0750912	0.0565217	CCK/SLC6A1/STXBP1/SYT4	4
BP	GO:0072311	glomerular epithelial cell differentiation	4/1024	18/18670	0.0148474	0.0750912	0.0565217	JAG1/FOXJ1/IQGAP1/BASP1	4
BP	GO:0090190	positive regulation of branching involved in ureteric bud morphogenesis	4/1024	18/18670	0.0148474	0.0750912	0.0565217	HOXB7/VEGFA/NOG/SOX8	4
BP	GO:0090196	regulation of chemokine secretion	4/1024	18/18670	0.0148474	0.0750912	0.0565217	AIF1/F2RL1/MBP/POSTN	4
BP	GO:0098877	neurotransmitter receptor transport to plasma membrane	4/1024	18/18670	0.0148474	0.0750912	0.0565217	SNAP25/ARHGAP44/CPLX1/STX1B	4
BP	GO:0098969	neurotransmitter receptor transport to postsynaptic membrane	4/1024	18/18670	0.0148474	0.0750912	0.0565217	SNAP25/ARHGAP44/CPLX1/STX1B	4
BP	GO:0042742	defense response to bacterium	28/1024	330/18670	0.0148757	0.0751623	0.0565751	BCL3/C5AR1/CHGA/CYBA/F2RL1/FCER1G/GBP2/HP/LTF/LYZ/MYD88/SERPINE1/PLA2G2A/RARRES2/RNASE3/RNASE6/S100A8/S100A9/SLC11A1/SLPI/TLR2/TNFRSF1A/ISG15/TREM2/SLAMF8/HAMP/GSDMD/HAVCR2	28
BP	GO:0002711	positive regulation of T cell mediated immunity	7/1024	48/18670	0.015061	0.0758805	0.0571157	B2M/HLA-A/HLA-B/HLA-C/IL18/PTPRC/SASH3	7
BP	GO:0007595	lactation	7/1024	48/18670	0.015061	0.0758805	0.0571157	CAV1/HK2/OAS2/OXTR/VEGFA/SOCS2/NEURL1	7
BP	GO:0010107	potassium ion import	7/1024	48/18670	0.015061	0.0758805	0.0571157	ATP1A3/KCNJ3/KCNJ4/KCNJ9/KCNJ11/SLC12A5/WNK2	7
BP	GO:0061351	neural precursor cell proliferation	15/1024	147/18670	0.015127	0.0761401	0.0573111	KIF1A/C5AR1/CTSZ/FABP7/FLNA/LYN/MDK/TEAD3/VEGFA/MELK/OTP/LIMS2/DMRTA2/LHX5/SHCBP1	15
BP	GO:0048145	regulation of fibroblast proliferation	10/1024	83/18670	0.0151826	0.076347	0.0574669	ANXA2/AQP1/CCNA2/CCNB1/CD74/CDC6/FN1/S100A6/CD300A/PDGFD	10
BP	GO:0051057	positive regulation of small GTPase mediated signal transduction	9/1024	71/18670	0.015217	0.0763729	0.0574864	COL3A1/F2RL1/GPR17/LYN/RASGRF1/GPR65/LPAR6/RTN4R/MMD2	9
BP	GO:0050851	antigen receptor-mediated signaling pathway	27/1024	316/18670	0.0152438	0.0763729	0.0574864	RUNX1/FCGR2B/GBP1/HLA-DPA1/HLA-DPB1/HLA-DQA1/HLA-DQA2/HLA-DQB1/HLA-DQB2/HLA-DRA/HLA-DRB1/HLA-DRB5/LCP2/LGALS3/LYN/MOG/PAK3/PRKCB/PSMB8/PSMB9/PTPRC/LAT2/TESPA1/VAV3/LILRB4/CD300A/CD276	27
BP	GO:0051225	spindle assembly	12/1024	108/18670	0.0152456	0.0763729	0.0574864	BIRC5/CDC20/FLNA/KIFC1/MYBL2/NEK2/AURKA/AURKB/KIF23/NEK6/TPX2/KIF4A	12
BP	GO:0071156	regulation of cell cycle arrest	12/1024	108/18670	0.0152456	0.0763729	0.0574864	CCNB1/CDK1/CDC25C/CDK2/GADD45A/EVI2B/FOXM1/PCNA/AURKA/CDK5R1/GTSE1/E2F7	12
BP	GO:0007272	ensheathment of neurons	14/1024	134/18670	0.0153407	0.0767037	0.0577354	CTSC/TYMP/MAG/MAL/MBP/PLP1/TLR2/UGT8/CXCR4/GAL3ST1/FA2H/MARVELD1/MAL2/ZNF488	14
BP	GO:0008366	axon ensheathment	14/1024	134/18670	0.0153407	0.0767037	0.0577354	CTSC/TYMP/MAG/MAL/MBP/PLP1/TLR2/UGT8/CXCR4/GAL3ST1/FA2H/MARVELD1/MAL2/ZNF488	14
BP	GO:0009743	response to carbohydrate	21/1024	230/18670	0.0154733	0.0772932	0.0581791	ADCY5/ANGPT2/COL6A2/CYBA/EGR1/GPR27/ICAM1/KCNB1/KCNJ11/LDHA/LGALS1/LYN/PRKCB/PTPRN/SLC6A1/THBS1/VSNL1/BRSK2/NAMPT/GJB6/CLEC7A	21
BP	GO:0034599	cellular response to oxidative stress	26/1024	302/18670	0.0155957	0.0778308	0.0585837	AIF1/ANXA1/AQP1/CCNA2/CDK1/CDK2/CYBA/CYBB/DPEP1/ECT2/GJB2/GPX7/HMOX1/HSPB1/KCNC2/MMP2/MMP9/NCF4/PCNA/SOD2/MELK/NET1/FBLN5/SMPD3/PDGFD/GPX8	26
BP	GO:0032635	interleukin-6 production	16/1024	161/18670	0.0156245	0.0779009	0.0586365	AIF1/CD74/CYBA/F2RL1/FCER1G/FOXJ1/IL1RAP/IL18/MBP/MYD88/TLR1/TLR2/TYROBP/TREM2/CLEC7A/HAVCR2	16
BP	GO:0043687	post-translational protein modification	30/1024	361/18670	0.0156787	0.0780975	0.0587845	C3/CALU/CHGB/CP/F5/FN1/FUCA2/TNC/IGFBP3/IGFBP5/IGFBP7/LAMB1/LAMC1/LGALS1/SERPINA1/PSMB8/PSMB9/RAB3A/SPP1/TF/TIMP1/APOL1/SOCS2/SOCS3/PRSS23/FSTL1/SCG3/FAM20C/FBXO17/FBXL16	30
BP	GO:0043434	response to peptide hormone	35/1024	436/18670	0.0157121	0.0781901	0.0588542	ADCY5/ADM/ANXA1/ANXA5/ATP6V1G2/CAMK2A/CAV1/CCNA2/CDC6/COL1A1/CYBA/CYBB/EGR1/GJB2/ICAM1/IGFBP5/LYN/CITED1/NEFL/OXTR/PHEX/PRKCB/PTPRN/RARRES2/RPE65/TIMP1/TLR2/SOCS1/IQGAP1/SOCS2/GGH/SOCS3/GDF15/AGTRAP/ENHO	35
BP	GO:0015711	organic anion transport	38/1024	482/18670	0.0159174	0.0789828	0.0594508	PLIN2/ANXA1/APOC2/AQP1/CA3/CA9/CCK/FOLR1/PLA2G2A/PLA2G5/RAB3A/SLC1A1/SLC1A5/SLC1A6/SLC6A1/SLC6A7/SLC11A1/SLCO1A2/SNAP25/STXBP1/SYT1/SYT4/THBS1/ABCC3/SLC7A7/SLC16A4/SLC16A3/SLC22A6/ATP8A1/NPC2/PDPN/CPLX1/HRH3/ATP8A2/SLC17A7/SLC7A14/SLC32A1/SLC6A17	38
BP	GO:0002793	positive regulation of peptide secretion	25/1024	288/18670	0.0159263	0.0789828	0.0594508	AIF1/ANG/CASP1/CD2/CD14/CD58/F2RL1/GPR27/HFE/IL1RAP/MBP/MDK/OSM/S100A8/SAA1/TGFB2/TLR1/TLR2/VSNL1/POSTN/CLEC5A/TREM2/FERMT1/GSDMD/HAVCR2	25
BP	GO:1990823	response to leukemia inhibitory factor	11/1024	96/18670	0.0159313	0.0789828	0.0594508	HK2/ICAM1/MCF2/MYBL2/NEFH/PCOLCE/SSTR1/LAPTM5/SOCS3/INA/SPRY2	11
BP	GO:1990830	cellular response to leukemia inhibitory factor	11/1024	96/18670	0.0159313	0.0789828	0.0594508	HK2/ICAM1/MCF2/MYBL2/NEFH/PCOLCE/SSTR1/LAPTM5/SOCS3/INA/SPRY2	11
BP	GO:0048638	regulation of developmental growth	29/1024	347/18670	0.016139	0.0799373	0.0601693	CCNB1/CDK1/NKX2-5/FN1/L1CAM/MAG/SFRP2/SPP1/SYT1/SYT4/TNR/PHLDA2/VEGFA/CXCR4/SOCS2/CDK5R1/NOG/GDF15/RIMS2/BASP1/SEMA6B/UNC13A/DLL1/TNFRSF12A/ATP8A2/SASH3/HAMP/RTN4R/DRAXIN	29
BP	GO:0010324	membrane invagination	14/1024	135/18670	0.0162827	0.0805732	0.0606479	AIF1/C3/F2RL1/FCER1G/FCGR1A/FCGR2B/ITGB2/MSR1/THBS1/AURKB/CD300A/TREM2/XKR8/XKR7	14
BP	GO:0051261	protein depolymerization	12/1024	109/18670	0.0163064	0.0806153	0.0606796	CAPG/F2RL1/PLEK/SH3GL2/SLN/SPTBN2/KIF2C/STMN2/CAMSAP3/STMN4/KIF18A/SCIN	12
BP	GO:0002718	regulation of cytokine production involved in immune response	10/1024	84/18670	0.0164156	0.0809676	0.0609448	B2M/BST2/CD74/F2RL1/FCER1G/HFE/HMOX1/IL18/TGFB2/SASH3	10
BP	GO:0046636	negative regulation of alpha-beta T cell activation	6/1024	38/18670	0.0164391	0.0809676	0.0609448	ANXA1/RUNX1/HFE/SOCS1/CD300A/TWSG1	6
BP	GO:0051590	positive regulation of neurotransmitter transport	6/1024	38/18670	0.0164391	0.0809676	0.0609448	SLC6A1/STXBP1/SYT1/VAMP8/UNC13A/STX1B	6
BP	GO:1902742	apoptotic process involved in development	6/1024	38/18670	0.0164391	0.0809676	0.0609448	NKX2-5/SPI1/TGFB2/TNFRSF1A/XKR8/XKR7	6
BP	GO:0001913	T cell mediated cytotoxicity	7/1024	49/18670	0.0167644	0.0822839	0.0619356	B2M/CTSC/FCGR2B/HLA-A/HLA-B/HLA-C/PTPRC	7
BP	GO:2001238	positive regulation of extrinsic apoptotic signaling pathway	7/1024	49/18670	0.0167644	0.0822839	0.0619356	ATF3/CAV1/MAL/PTPRC/THBS1/G0S2/TNFRSF12A	7
BP	GO:0001516	prostaglandin biosynthetic process	5/1024	28/18670	0.0168467	0.0822839	0.0619356	ANXA1/CD74/FABP5/PTGDS/PTGS1	5
BP	GO:0002691	regulation of cellular extravasation	5/1024	28/18670	0.0168467	0.0822839	0.0619356	ICAM1/MDK/CD99/PDGFD/PLVAP	5
BP	GO:0045408	regulation of interleukin-6 biosynthetic process	5/1024	28/18670	0.0168467	0.0822839	0.0619356	CD74/FOXJ1/TLR1/TYROBP/CLEC7A	5
BP	GO:0046457	prostanoid biosynthetic process	5/1024	28/18670	0.0168467	0.0822839	0.0619356	ANXA1/CD74/FABP5/PTGDS/PTGS1	5
BP	GO:0050858	negative regulation of antigen receptor-mediated signaling pathway	5/1024	28/18670	0.0168467	0.0822839	0.0619356	FCGR2B/GBP1/LGALS3/LILRB4/CD300A	5
BP	GO:0095500	acetylcholine receptor signaling pathway	5/1024	28/18670	0.0168467	0.0822839	0.0619356	CHRM1/CHRNA4/CHRNB2/CDK5R1/HRH3	5
BP	GO:1903831	signal transduction involved in cellular response to ammonium ion	5/1024	28/18670	0.0168467	0.0822839	0.0619356	CHRM1/CHRNA4/CHRNB2/CDK5R1/HRH3	5
BP	GO:0048592	eye morphogenesis	15/1024	149/18670	0.0169324	0.0826258	0.0621929	JAG1/AQP5/COL5A1/COL5A2/COL8A1/COL8A2/EFEMP1/MFAP2/RPE65/VEGFA/USH1C/DLL1/SOX8/ATP8A2/MEGF11	15
BP	GO:0030336	negative regulation of cell migration	28/1024	334/18670	0.0172008	0.0838579	0.0631204	ADORA3/JAG1/AIF1/ANGPT2/ARHGDIB/BST2/CD74/COL3A1/DPEP1/HMOX1/HOXA7/IGFBP3/IGFBP5/MEOX2/SERPINE1/CCL2/SFRP2/SP100/STC1/THBS1/TIMP1/NOG/EMILIN1/PTPRT/CD300A/TMEFF2/CLIC4/SLAMF8	28
BP	GO:0019932	second-messenger-mediated signaling	35/1024	439/18670	0.0172553	0.0840459	0.0632619	ADCY5/ADM/AHR/AQP1/CHGA/CCR1/CCR5/RCAN1/FPR1/GBP1/GNAL/GRIN1/HRH1/CXCL8/CXCL10/KCNC2/CXCL9/PDE2A/PLEK/PTPRC/CXCL11/THBS1/VCAM1/VEGFA/LAT2/CXCR4/GPR65/RIMS2/RUNDC3A/RAPGEF4/PEX5L/TREM2/JPH3/JPH4/KSR2	35
BP	GO:2000146	negative regulation of cell motility	29/1024	349/18670	0.0173148	0.0842581	0.0634216	ADORA3/JAG1/AIF1/ANGPT2/ARHGDIB/BST2/CD74/COL3A1/DPEP1/HMOX1/HOXA7/IGFBP3/IGFBP5/MEOX2/SERPINE1/CCL2/SFRP2/SP100/STC1/THBS1/TIMP1/NOG/EMILIN1/PTPRT/CD300A/TMEFF2/CLIC4/SPOCK3/SLAMF8	29
BP	GO:0000086	G2/M transition of mitotic cell cycle	22/1024	247/18670	0.0174453	0.0848147	0.0638406	CCNA2/CCNB1/CDK1/CDC6/CDC25C/CDK2/CENPF/FOXM1/HMMR/NEK2/ORC1/PSMB8/PSMB9/AURKA/WEE1/BRSK2/CCNB2/AURKB/MELK/USH1C/TUBB4A/TPX2	22
BP	GO:0003170	heart valve development	8/1024	61/18670	0.0177924	0.0859931	0.0647276	JAG1/BMP2/PDE2A/SHOX2/TGFB2/TNFRSF1A/EMILIN1/FGFRL1	8
BP	GO:0006027	glycosaminoglycan catabolic process	8/1024	61/18670	0.0177924	0.0859931	0.0647276	BGN/CD44/FMOD/HMMR/HSPG2/LUM/SDC1/HPSE2	8
BP	GO:0006879	cellular iron ion homeostasis	8/1024	61/18670	0.0177924	0.0859931	0.0647276	CP/FTL/HFE/HMOX1/LTF/SLC11A1/TF/HAMP	8
BP	GO:0034113	heterotypic cell-cell adhesion	8/1024	61/18670	0.0177924	0.0859931	0.0647276	CD2/CD44/CD58/ITGA5/ITGB2/MBP/PTPRC/VCAM1	8
BP	GO:0045123	cellular extravasation	8/1024	61/18670	0.0177924	0.0859931	0.0647276	ICAM1/ITGB2/MDK/CD99/CCL2/VCAM1/PDGFD/PLVAP	8
BP	GO:0090303	positive regulation of wound healing	8/1024	61/18670	0.0177924	0.0859931	0.0647276	ANXA1/F3/SERPINE1/PLEK/THBS1/CXCR4/PDPN/CLEC7A	8
BP	GO:0071478	cellular response to radiation	18/1024	191/18670	0.0178178	0.0859931	0.0647276	AQP1/CRY2/CYBA/GADD45A/ECT2/EGR1/IFI16/MFAP4/PCNA/RGR/SFRP2/AURKB/NAMPT/NET1/RAD51AP1/PBK/HAMP/CARD16	18
BP	GO:0002455	humoral immune response mediated by circulating immunoglobulin	15/1024	150/18670	0.0178949	0.0859931	0.0647276	BCL3/SERPING1/C1QA/C1QB/C1QC/C1R/C1S/C2/C3/FCGR2B/FOXJ1/HLA-DQB1/CFI/PTPRC/C1RL	15
BP	GO:0002544	chronic inflammatory response	4/1024	19/18670	0.0180074	0.0859931	0.0647276	S100A8/CCL5/THBS1/VCAM1	4
BP	GO:0021533	cell differentiation in hindbrain	4/1024	19/18670	0.0180074	0.0859931	0.0647276	CBLN1/NOG/FAIM2/LHX5	4
BP	GO:0034138	toll-like receptor 3 signaling pathway	4/1024	19/18670	0.0180074	0.0859931	0.0647276	CAV1/F2RL1/UNC93B1/HAVCR2	4
BP	GO:0045076	regulation of interleukin-2 biosynthetic process	4/1024	19/18670	0.0180074	0.0859931	0.0647276	CD86/PTPRC/ZFP36/CLEC7A	4
BP	GO:0060231	mesenchymal to epithelial transition	4/1024	19/18670	0.0180074	0.0859931	0.0647276	LIF/CITED1/FZD7/BASP1	4
BP	GO:1903540	establishment of protein localization to postsynaptic membrane	4/1024	19/18670	0.0180074	0.0859931	0.0647276	SNAP25/ARHGAP44/CPLX1/STX1B	4
BP	GO:2000696	regulation of epithelial cell differentiation involved in kidney development	4/1024	19/18670	0.0180074	0.0859931	0.0647276	LIF/MMP9/CITED1/WWTR1	4
BP	GO:0002312	B cell activation involved in immune response	9/1024	73/18670	0.0180137	0.0859931	0.0647276	BCL3/GPR183/FCGR2B/LGALS1/PTPRC/BATF/CLCF1/DLL1/GAPT	9
BP	GO:0006801	superoxide metabolic process	9/1024	73/18670	0.0180137	0.0859931	0.0647276	CYBA/CYBB/F2RL1/ITGB2/NCF4/SOD2/TYROBP/FBLN5/CLEC7A	9
BP	GO:0043627	response to estrogen	9/1024	73/18670	0.0180137	0.0859931	0.0647276	CAV1/HMOX1/IGFBP2/LDHA/MMP14/CITED1/TNFRSF11B/PTPRN/ARPC1B	9
BP	GO:0072401	signal transduction involved in DNA integrity checkpoint	9/1024	73/18670	0.0180137	0.0859931	0.0647276	CCNB1/CDK1/CDC25C/CDK2/GADD45A/PCNA/AURKA/GTSE1/E2F7	9
BP	GO:0072422	signal transduction involved in DNA damage checkpoint	9/1024	73/18670	0.0180137	0.0859931	0.0647276	CCNB1/CDK1/CDC25C/CDK2/GADD45A/PCNA/AURKA/GTSE1/E2F7	9
BP	GO:0031341	regulation of cell killing	11/1024	98/18670	0.0183512	0.0875251	0.0658807	B2M/F2RL1/FCGR2B/HLA-A/HLA-B/HLA-C/ICAM1/PTPRC/TYROBP/CLEC7A/HAVCR2	11
BP	GO:0051101	regulation of DNA binding	13/1024	124/18670	0.0185507	0.0881672	0.066364	BCL3/GZMA/HMOX1/ID3/IFI16/LIF/MMP9/NEK2/PLAUR/SP100/TMSB4X/HJURP/ENHO	13
BP	GO:0048713	regulation of oligodendrocyte differentiation	6/1024	39/18670	0.0185527	0.0881672	0.066364	MDK/TLR2/CXCR4/DAAM2/ZNF488/GSX2	6
BP	GO:0072595	maintenance of protein localization in organelle	6/1024	39/18670	0.0185527	0.0881672	0.066364	BCL3/TSPO/HK2/SP100/KDELR3/PDIA2	6
BP	GO:1902042	negative regulation of extrinsic apoptotic signaling pathway via death domain receptors	6/1024	39/18670	0.0185527	0.0881672	0.066364	HMOX1/ICAM1/SERPINE1/SFRP2/FAIM2/TMBIM1	6
BP	GO:0045104	intermediate filament cytoskeleton organization	7/1024	50/18670	0.0185995	0.0882305	0.0664117	DES/NEFM/NEFH/NEFL/VIM/INA/ATP8A2	7
BP	GO:0070741	response to interleukin-6	7/1024	50/18670	0.0185995	0.0882305	0.0664117	CHI3L1/ICAM1/CITED1/SPI1/SOCS3/PTPRT/HAMP	7
BP	GO:0043112	receptor metabolic process	18/1024	192/18670	0.0186911	0.0885853	0.0666788	ADM/ANXA2/CAV1/CD63/FCER1G/HOXA5/CXCL8/ITGB2/SFRP4/SH3GL2/SNAP25/VEGFA/CACNG3/CACNG2/ARC/DNM3/CALY/NECAB2	18
BP	GO:0060291	long-term synaptic potentiation	10/1024	86/18670	0.019102	0.0900402	0.0677738	NRGN/SLC8A2/SNAP25/TNR/TYROBP/SHANK2/ARC/SLC24A2/SHANK1/SHISA7	10
BP	GO:0002429	immune response-activating cell surface receptor signaling pathway	37/1024	473/18670	0.019171	0.0900402	0.0677738	C3AR1/C5AR1/RUNX1/FCER1G/FCGR1A/FCGR2A/FCGR2B/FCGR3A/FPR1/FPR3/GBP1/HLA-DPA1/HLA-DPB1/HLA-DQA1/HLA-DQA2/HLA-DQB1/HLA-DQB2/HLA-DRA/HLA-DRB1/HLA-DRB5/LCP2/LGALS3/LYN/MOG/PAK3/PLSCR1/PRKCB/PSMB8/PSMB9/PTPRC/LAT2/TESPA1/ARPC1B/VAV3/LILRB4/CD300A/CD276	37
BP	GO:0051604	protein maturation	32/1024	397/18670	0.0192004	0.0900402	0.0677738	AEBP1/ANXA2/SERPING1/C1QA/C1QB/C1QC/C1R/C1S/C2/C3/C3AR1/C5AR1/CASP1/SERPINH1/CTSS/CTSZ/ENPEP/F3/CFI/IFI16/MMP14/SERPINE1/PCSK2/PLAT/PLAU/SRGN/PROS1/THBS1/VSIG4/C1RL/BCL2L12/CARD16	32
BP	GO:1902903	regulation of supramolecular fiber organization	29/1024	352/18670	0.0192054	0.0900402	0.0677738	AEBP1/RHOC/CAPG/F2RL1/FLNA/HCLS1/ICAM1/PAK3/PLEK/S100A10/SPTBN2/TMSB4X/GPR65/CDK5R1/HIP1R/TMSB10/GMFG/ARPC1B/TUBB4A/IQGAP2/STMN2/EMILIN1/TMEFF2/SHANK1/CAMSAP3/PSRC1/SCIN/ARHGAP18/CHADL	29
BP	GO:0006469	negative regulation of protein kinase activity	21/1024	235/18670	0.0192277	0.0900402	0.0677738	CAV1/CDKN2C/GADD45A/DUSP5/DUSP9/HSPB1/LYN/PKIB/PTPRC/SFRP2/SOCS1/SOCS3/GMFG/SPRY1/SPRY2/PTPRT/CD300A/WWTR1/DUSP26/SRCIN1/SPRY4	21
BP	GO:0033032	regulation of myeloid cell apoptotic process	5/1024	29/18670	0.0194616	0.0900402	0.0677738	ANXA1/CCR5/FCER1G/CCL5/CLEC5A	5
BP	GO:0042226	interleukin-6 biosynthetic process	5/1024	29/18670	0.0194616	0.0900402	0.0677738	CD74/FOXJ1/TLR1/TYROBP/CLEC7A	5
BP	GO:0050855	regulation of B cell receptor signaling pathway	5/1024	29/18670	0.0194616	0.0900402	0.0677738	RUNX1/FCGR2B/LYN/PRKCB/CD300A	5
BP	GO:0003407	neural retina development	8/1024	62/18670	0.0194789	0.0900402	0.0677738	RPE65/TGFB2/USH1C/SOX8/ATP8A2/SLC17A7/RAB11FIP4/MEGF11	8
BP	GO:0000727	double-strand break repair via break-induced replication	3/1024	11/18670	0.0194853	0.0900402	0.0677738	MCM2/CDC45/GINS2	3
BP	GO:0002923	regulation of humoral immune response mediated by circulating immunoglobulin	3/1024	11/18670	0.0194853	0.0900402	0.0677738	FCGR2B/FOXJ1/PTPRC	3
BP	GO:0006681	galactosylceramide metabolic process	3/1024	11/18670	0.0194853	0.0900402	0.0677738	UGT8/GAL3ST1/FA2H	3
BP	GO:0008655	pyrimidine-containing compound salvage	3/1024	11/18670	0.0194853	0.0900402	0.0677738	TYMP/TK1/UPP1	3
BP	GO:0016264	gap junction assembly	3/1024	11/18670	0.0194853	0.0900402	0.0677738	CAV1/GJB2/GJC1	3
BP	GO:0031915	positive regulation of synaptic plasticity	3/1024	11/18670	0.0194853	0.0900402	0.0677738	CDC20/CPLX2/UNC13A	3
BP	GO:0032908	regulation of transforming growth factor beta1 production	3/1024	11/18670	0.0194853	0.0900402	0.0677738	LUM/THBS1/TYROBP	3
BP	GO:0035404	histone-serine phosphorylation	3/1024	11/18670	0.0194853	0.0900402	0.0677738	CCNB1/AURKA/AURKB	3
BP	GO:0043097	pyrimidine nucleoside salvage	3/1024	11/18670	0.0194853	0.0900402	0.0677738	TYMP/TK1/UPP1	3
BP	GO:0045628	regulation of T-helper 2 cell differentiation	3/1024	11/18670	0.0194853	0.0900402	0.0677738	ANXA1/CD86/IL18	3
BP	GO:0055015	ventricular cardiac muscle cell development	3/1024	11/18670	0.0194853	0.0900402	0.0677738	CCNB1/CDK1/NKX2-5	3
BP	GO:0072070	loop of Henle development	3/1024	11/18670	0.0194853	0.0900402	0.0677738	JAG1/WNT7B/DLL1	3
BP	GO:0072310	glomerular epithelial cell development	3/1024	11/18670	0.0194853	0.0900402	0.0677738	JAG1/FOXJ1/IQGAP1	3
BP	GO:0072683	T cell extravasation	3/1024	11/18670	0.0194853	0.0900402	0.0677738	ICAM1/CD99/CCL2	3
BP	GO:0090193	positive regulation of glomerulus development	3/1024	11/18670	0.0194853	0.0900402	0.0677738	EGR1/NOG/PDGFD	3
BP	GO:0098814	spontaneous synaptic transmission	3/1024	11/18670	0.0194853	0.0900402	0.0677738	SYT1/RIMS2/STX1B	3
BP	GO:1902563	regulation of neutrophil activation	3/1024	11/18670	0.0194853	0.0900402	0.0677738	FCGR2B/ITGB2/CD300A	3
BP	GO:0008361	regulation of cell size	17/1024	179/18670	0.0195152	0.0900402	0.0677738	AQP1/FN1/L1CAM/MAG/MSN/PLEK/SPP1/TNR/VEGFA/CDK5R1/VAV3/SEMA6B/TNFRSF12A/SLC12A5/RTN4R/IQGAP3/DRAXIN	17
BP	GO:0043367	CD4-positive, alpha-beta T cell differentiation	9/1024	74/18670	0.0195443	0.0900402	0.0677738	ANXA1/BCL3/RUNX1/CD86/GPR183/IL18/SOCS1/BATF/SASH3	9
BP	GO:0050710	negative regulation of cytokine secretion	9/1024	74/18670	0.0195443	0.0900402	0.0677738	ANXA1/SERPINB1/F2RL1/FCGR2B/FN1/GBP1/SRGN/TMSB4X/CARD16	9
BP	GO:0072078	nephron tubule morphogenesis	9/1024	74/18670	0.0195443	0.0900402	0.0677738	BMP2/FOXD1/HOXB7/HOXD11/CITED1/VEGFA/NOG/SOX8/NPNT	9
BP	GO:0072395	signal transduction involved in cell cycle checkpoint	9/1024	74/18670	0.0195443	0.0900402	0.0677738	CCNB1/CDK1/CDC25C/CDK2/GADD45A/PCNA/AURKA/GTSE1/E2F7	9
BP	GO:1903036	positive regulation of response to wounding	9/1024	74/18670	0.0195443	0.0900402	0.0677738	ANXA1/F3/MDK/SERPINE1/PLEK/THBS1/CXCR4/PDPN/CLEC7A	9
BP	GO:2000134	negative regulation of G1/S transition of mitotic cell cycle	13/1024	125/18670	0.0197028	0.0906913	0.0682639	CCNB1/CDK1/CDC25C/CDK2/CDKN2C/GADD45A/PCNA/CCL2/AURKA/WEE1/GPNMB/GTSE1/E2F7	13
BP	GO:0000187	activation of MAPK activity	15/1024	152/18670	0.0199446	0.0916444	0.0689813	BMP2/C5AR1/CD74/CDK1/DUSP5/DUSP9/FPR1/PAK3/PTPRC/SAA1/THBS1/WNT7B/CXCR4/GDF15/IQGAP3	15
BP	GO:0032675	regulation of interleukin-6 production	15/1024	152/18670	0.0199446	0.0916444	0.0689813	AIF1/CD74/CYBA/F2RL1/FCER1G/FOXJ1/IL1RAP/MBP/MYD88/TLR1/TLR2/TYROBP/TREM2/CLEC7A/HAVCR2	15
BP	GO:1901990	regulation of mitotic cell cycle phase transition	35/1024	444/18670	0.0200955	0.0922575	0.0694428	AIF1/ANXA1/BUB1/BUB1B/CCNB1/CDK1/CDC6/CDC20/CDC25C/CDK2/CDKN2C/CENPF/GADD45A/HMMR/NEK2/ORC1/PCNA/PSMB8/PSMB9/CCL2/AURKA/TTK/WEE1/CDC45/AURKB/DLGAP5/NPM2/TUBB4A/NDC80/GPNMB/NEK6/UBE2C/TPX2/GTSE1/E2F7	35
BP	GO:0001933	negative regulation of protein phosphorylation	34/1024	429/18670	0.0202433	0.0928553	0.0698928	ATF3/CAV1/CCNB1/CDKN2C/GADD45A/DUSP5/DUSP9/F2RL1/FOXM1/GBP1/HSPB1/IGFBP3/LIF/LYN/PKIB/PTPRC/SFRP2/SOCS1/SOCS3/NOG/GMFG/SPRY1/SPRY2/EMILIN1/PTPRT/CD300A/WWTR1/CHRNA9/PBK/SAMSN1/WNK2/DUSP26/SRCIN1/SPRY4	34
BP	GO:0002700	regulation of production of molecular mediator of immune response	14/1024	139/18670	0.020498	0.0939418	0.0707106	B2M/BST2/CD74/F2RL1/FCER1G/FCGR2B/HFE/HMOX1/IL13RA2/IL18/PTPRC/TGFB2/CLCF1/SASH3	14
BP	GO:0045103	intermediate filament-based process	7/1024	51/18670	0.0205709	0.094194	0.0709004	DES/NEFM/NEFH/NEFL/VIM/INA/ATP8A2	7
BP	GO:0048511	rhythmic process	25/1024	295/18670	0.0207969	0.0950352	0.0715336	AHR/CDK1/CHRNB2/CRY2/EGR1/HAS2/HLF/ID3/MDK/MMP7/MMP19/OXTR/SERPINE1/PCNA/PRKCG/PTGDS/PTPRN/PTX3/RPE65/TEF/TGFB2/TOP2A/TYMS/CDK5R1/NAMPT	25
BP	GO:0042036	negative regulation of cytokine biosynthetic process	6/1024	40/18670	0.0208447	0.0950352	0.0715336	BCL3/FOXJ1/PTPRC/TYROBP/ZFP36/NMI	6
BP	GO:0045823	positive regulation of heart contraction	6/1024	40/18670	0.0208447	0.0950352	0.0715336	ADM/CHGA/NKX2-5/SLC1A1/TGFB2/SCN3B	6
BP	GO:0050832	defense response to fungus	6/1024	40/18670	0.0208447	0.0950352	0.0715336	CHGA/LTF/RARRES2/S100A8/S100A9/HAMP	6
BP	GO:0072583	clathrin-dependent endocytosis	6/1024	40/18670	0.0208447	0.0950352	0.0715336	SH3GL2/SH3GL3/HIP1R/SNAP91/TNK2/DLL1	6
BP	GO:0044839	cell cycle G2/M phase transition	23/1024	266/18670	0.0209916	0.0956223	0.0719755	CCNA2/CCNB1/CDK1/CDC6/CDC25C/CDK2/CENPF/FOXM1/HMMR/NEK2/ORC1/PSMB8/PSMB9/AURKA/WEE1/BRSK2/CCNB2/AURKB/MELK/USH1C/TUBB4A/TPX2/GTSE1	23
BP	GO:0007422	peripheral nervous system development	9/1024	75/18670	0.0211666	0.0963366	0.0725131	RUNX1/CDK1/HOXD9/HOXD10/NEFH/SERPINI1/UGT8/SOX8/FA2H	9
BP	GO:2000377	regulation of reactive oxygen species metabolic process	18/1024	195/18670	0.0215101	0.0971805	0.0731484	AIF1/TSPO/CAV1/CYBA/GADD45A/F2RL1/FOXM1/GRIN1/HK2/HP/ICAM1/ITGB2/PTX3/RAC2/THBS1/TYROBP/FBLN5/CLEC7A	18
BP	GO:0033630	positive regulation of cell adhesion mediated by integrin	4/1024	20/18670	0.0215547	0.0971805	0.0731484	CCL5/SFRP2/TGFB2/FERMT1	4
BP	GO:0042053	regulation of dopamine metabolic process	4/1024	20/18670	0.0215547	0.0971805	0.0731484	CHRNB2/HTR1A/ITGB2/MAOB	4
BP	GO:0042069	regulation of catecholamine metabolic process	4/1024	20/18670	0.0215547	0.0971805	0.0731484	CHRNB2/HTR1A/ITGB2/MAOB	4
BP	GO:0060008	Sertoli cell differentiation	4/1024	20/18670	0.0215547	0.0971805	0.0731484	FLNA/ICAM1/SDC1/SOX8	4
BP	GO:0072234	metanephric nephron tubule development	4/1024	20/18670	0.0215547	0.0971805	0.0731484	LIF/WNT7B/WWTR1/SOX8	4
BP	GO:0086014	atrial cardiac muscle cell action potential	4/1024	20/18670	0.0215547	0.0971805	0.0731484	FLNA/KCNJ3/GJC1/SCN3B	4
BP	GO:0086026	atrial cardiac muscle cell to AV node cell signaling	4/1024	20/18670	0.0215547	0.0971805	0.0731484	FLNA/KCNJ3/GJC1/SCN3B	4
BP	GO:0086066	atrial cardiac muscle cell to AV node cell communication	4/1024	20/18670	0.0215547	0.0971805	0.0731484	FLNA/KCNJ3/GJC1/SCN3B	4
BP	GO:0090195	chemokine secretion	4/1024	20/18670	0.0215547	0.0971805	0.0731484	AIF1/F2RL1/MBP/POSTN	4
BP	GO:1901881	positive regulation of protein depolymerization	4/1024	20/18670	0.0215547	0.0971805	0.0731484	F2RL1/PLEK/SLN/STMN2	4
BP	GO:0050829	defense response to Gram-negative bacterium	10/1024	88/18670	0.0220973	0.0994565	0.0748615	CHGA/F2RL1/LTF/LYZ/SERPINE1/RARRES2/RNASE3/RNASE6/SLC11A1/GSDMD	10
BP	GO:2000177	regulation of neural precursor cell proliferation	10/1024	88/18670	0.0220973	0.0994565	0.0748615	CTSZ/FLNA/LYN/MDK/VEGFA/OTP/LIMS2/DMRTA2/LHX5/SHCBP1	10
BP	GO:2000027	regulation of animal organ morphogenesis	22/1024	253/18670	0.0222913	0.0997342	0.0750706	JAG1/BMP2/HOXB7/HOXD13/LIF/MDK/CITED1/TNFRSF11B/PSMB8/PSMB9/SFRP2/TGFB2/VEGFA/FZD7/NOG/SPRY1/BASP1/SOX8/LIMS2/AJAP1/PLEKHA4/CTHRC1	22
BP	GO:0007274	neuromuscular synaptic transmission	5/1024	30/18670	0.0223291	0.0997342	0.0750706	CHRM1/CHRNA4/CHRNB2/RAB3A/STXBP1	5
BP	GO:0021696	cerebellar cortex morphogenesis	5/1024	30/18670	0.0223291	0.0997342	0.0750706	CBLN1/SPTBN2/FAIM2/DLL1/LHX5	5
BP	GO:0043372	positive regulation of CD4-positive, alpha-beta T cell differentiation	5/1024	30/18670	0.0223291	0.0997342	0.0750706	ANXA1/CD86/IL18/SOCS1/SASH3	5
BP	GO:0048265	response to pain	5/1024	30/18670	0.0223291	0.0997342	0.0750706	TSPO/CACNA1B/PRKCG/THBS1/PIRT	5
BP	GO:0061082	myeloid leukocyte cytokine production	5/1024	30/18670	0.0223291	0.0997342	0.0750706	CD74/CHGA/FCER1G/HMOX1/TGFB2	5
BP	GO:1905144	response to acetylcholine	5/1024	30/18670	0.0223291	0.0997342	0.0750706	CHRM1/CHRNA4/CHRNB2/CDK5R1/HRH3	5
BP	GO:1905145	cellular response to acetylcholine	5/1024	30/18670	0.0223291	0.0997342	0.0750706	CHRM1/CHRNA4/CHRNB2/CDK5R1/HRH3	5
BP	GO:1905606	regulation of presynapse assembly	5/1024	30/18670	0.0223291	0.0997342	0.0750706	CBLN1/IL1RAP/NTNG2/SLITRK1/CBLN2	5
CC	GO:0062023	collagen-containing extracellular matrix	89/1066	406/19717	1.21939e-30	6.67009e-28	4.33848e-28	SERPINA3/AEBP1/ANG/ANXA1/ANXA2/ANXA5/BGN/SERPING1/C1QA/C1QB/C1QC/CBLN1/SERPINH1/CD151/CTSC/COL1A1/COL1A2/COL3A1/COL4A1/COL4A2/COL5A1/COL5A2/COL6A2/COL8A1/COL8A2/CTSS/CTSZ/ECM2/SERPINB1/F3/F13A1/EFEMP1/FMOD/FN1/GDF10/HSPG2/TNC/ICAM1/IGFBP7/L1CAM/LAMB1/LAMC1/LGALS1/LGALS3/LOXL1/LOXL2/LUM/MDK/MFAP2/MFAP4/MGP/MMP2/MMP9/SERPINE1/SERPINA5/PCOLCE/SERPINA1/SERPINB8/PLSCR1/RARRES2/S100A4/S100A6/S100A8/S10…	89
CC	GO:0042611	MHC protein complex	17/1066	25/19717	1.827e-16	4.99684e-14	3.25013e-14	B2M/CD74/HLA-A/HLA-B/HLA-C/HLA-DMA/HLA-DMB/HLA-DOA/HLA-DPA1/HLA-DPB1/HLA-DQA1/HLA-DQA2/HLA-DQB1/HLA-DQB2/HLA-DRA/HLA-DRB1/HLA-DRB5	17
CC	GO:0097060	synaptic membrane	68/1066	432/19717	1.46463e-15	2.67051e-13	1.737e-13	ANXA1/CAMK2A/CBLN1/CHRM1/CHRNA4/CHRNB2/FABP5/GABBR1/GABRA1/GABRA3/GABRA5/GABRB2/GABRB3/GABRD/GABRG1/GABRG2/GRIA2/GRIA4/GRIN1/GRM3/HTR2A/ITGA3/KCNB1/KCNC2/KCNJ3/KCNJ4/KCNJ9/NRGN/PDE2A/PRKCG/SLC1A6/SLC6A1/SNAP25/STXBP1/SYP/SYT1/GLRA3/FOSL1/PDLIM4/HIP1R/SLC16A3/NEURL1/DLGAP1/CABP1/GABBR2/RIMS2/SNAP91/CACNG3/CACNG2/SHANK2/FAIM2/UNC13A/DDN/ARC/DNM3/SRPX2/SHANK1/CHRNA9/DLGAP3/LRRTM4/SRCIN1/NTNG2/CNTNAP…	68
CC	GO:0042613	MHC class II protein complex	13/1066	16/19717	1.51223e-14	2.06798e-12	1.34509e-12	CD74/HLA-DMA/HLA-DMB/HLA-DOA/HLA-DPA1/HLA-DPB1/HLA-DQA1/HLA-DQA2/HLA-DQB1/HLA-DQB2/HLA-DRA/HLA-DRB1/HLA-DRB5	13
CC	GO:0005788	endoplasmic reticulum lumen	51/1066	309/19717	8.65962e-13	9.47362e-11	6.162e-11	B2M/C3/CALU/SERPINH1/CTSC/CHGB/COL1A1/COL1A2/COL3A1/COL4A1/COL4A2/COL5A1/COL5A2/COL6A2/COL8A1/COL8A2/CP/CTSZ/F5/FN1/FUCA2/GPX7/TNC/IGFBP3/IGFBP5/IGFBP7/LAMB1/LAMC1/LGALS1/SERPINA1/PLAUR/SPP1/TF/THBS1/TIMP1/WNT7B/APOL1/PDIA4/PDIA5/PRSS23/FSTL1/SCG3/P3H2/FAM20C/FKBP10/PDIA2/ARSJ/PDGFD/COL26A1/COL22A1/GPX8	51
CC	GO:0030666	endocytic vesicle membrane	35/1066	167/19717	3.44836e-12	3.14376e-10	2.04482e-10	B2M/CAMK2A/CAV1/CD74/CYBA/CYBB/FCGR1A/GRIA2/GRIA4/HLA-A/HLA-B/HLA-C/HLA-DPA1/HLA-DPB1/HLA-DQA1/HLA-DQA2/HLA-DQB1/HLA-DQB2/HLA-DRA/HLA-DRB1/HLA-DRB5/MSR1/RAC2/SH3GL2/SLC11A1/TLR1/TLR2/WNT7B/VAMP8/HIP1R/CD163/CACNG3/CACNG2/RAB32/RAB34	35
CC	GO:0034774	secretory granule lumen	49/1066	321/19717	4.42724e-11	3.45957e-09	2.25023e-09	SERPINA3/ACTN1/ALDOC/ALOX5/ANXA2/B2M/SERPING1/C3/CTSC/CHI3L1/CTSZ/SERPINB1/F5/F13A1/FABP5/FN1/FTL/FUCA2/HP/HSPA6/LTF/LYZ/SERPINE1/SERPINA1/SERPINI1/SRGN/PROS1/PTX3/PYGL/RARRES2/RNASE2/RNASE3/S100A8/S100A9/S100A11/SLPI/TF/TGFB2/LEFTY2/THBS1/TIMP1/TMSB4X/VEGFA/GGH/GMFG/NPC2/SCG3/GSDMD/FERMT3	49
CC	GO:0060205	cytoplasmic vesicle lumen	50/1066	338/19717	8.86481e-11	5.99799e-09	3.90132e-09	SERPINA3/ACTN1/ALDOC/ALOX5/ANXA2/B2M/SERPING1/C3/CTSC/CHI3L1/CTSZ/SERPINB1/F5/F13A1/FABP5/FN1/FTL/FUCA2/HP/HSPA6/LTF/LYZ/SERPINE1/SERPINA1/SERPINI1/SRGN/PROS1/PTX3/PYGL/RARRES2/RNASE2/RNASE3/S100A8/S100A9/S100A11/SAA1/SLPI/TF/TGFB2/LEFTY2/THBS1/TIMP1/TMSB4X/VEGFA/GGH/GMFG/NPC2/SCG3/GSDMD/FERMT3	50
CC	GO:0031983	vesicle lumen	50/1066	339/19717	9.86872e-11	5.99799e-09	3.90132e-09	SERPINA3/ACTN1/ALDOC/ALOX5/ANXA2/B2M/SERPING1/C3/CTSC/CHI3L1/CTSZ/SERPINB1/F5/F13A1/FABP5/FN1/FTL/FUCA2/HP/HSPA6/LTF/LYZ/SERPINE1/SERPINA1/SERPINI1/SRGN/PROS1/PTX3/PYGL/RARRES2/RNASE2/RNASE3/S100A8/S100A9/S100A11/SAA1/SLPI/TF/TGFB2/LEFTY2/THBS1/TIMP1/TMSB4X/VEGFA/GGH/GMFG/NPC2/SCG3/GSDMD/FERMT3	50
CC	GO:0043025	neuronal cell body	63/1066	497/19717	2.56567e-10	1.40342e-08	9.12839e-09	AIF1/ANG/ATP1A3/KIF1A/CACNA1B/CCK/CHRNA4/CNGA3/CNN3/CYBA/CYBB/BRINP1/FABP7/FLNA/GABRA5/GRIA4/HTR2A/KCNB1/KCNC2/KCNJ11/KCNN1/KIF5A/L1CAM/MBP/NRGN/PCSK2/SERPINI1/PTPRN/PVALB/SH3GL2/SLC8A2/SNCG/SPTBN2/SST/AURKA/SYT4/TGFB2/GLRA3/CDK5R1/HIP1R/NEURL1/SLC25A27/KCNE3/TUBB4A/CPLX2/CPLX1/STMN2/SHANK2/TPX2/MAST1/DDN/ARC/MAPK8IP2/SEZ6L/FLRT1/CNTNAP2/CNNM1/RTN4R/SRCIN1/UNC5A/GRIN3A/NRSN1/RBFOX3	63
CC	GO:0030667	secretory granule membrane	45/1066	298/19717	3.94973e-10	1.96409e-08	1.27752e-08	BST2/C3AR1/C5AR1/CAV1/CD14/CD44/CD53/CD58/CD63/CYBA/CYBB/FABP5/FCER1G/FCGR2A/FPR1/ITGB2/LAIR1/LGALS3/OLR1/SERPINA5/PLAU/PLAUR/PTPRC/RAB3A/SLC11A1/SNAP25/SYT1/SYT4/TLR2/TYROBP/VAMP8/IQGAP1/LHFPL2/ATP8A1/IQGAP2/GLIPR1/CD300A/CD93/CLEC5A/MOXD1/SIGLEC9/SCG3/GPR84/TMBIM1/SIGLEC14	45
CC	GO:0030658	transport vesicle membrane	36/1066	208/19717	5.2105e-10	2.37512e-08	1.54487e-08	B2M/CD74/CHGA/FOLR1/HLA-A/HLA-B/HLA-C/HLA-DPA1/HLA-DPB1/HLA-DQA1/HLA-DQA2/HLA-DQB1/HLA-DQB2/HLA-DRA/HLA-DRB1/HLA-DRB5/NRGN/PTPRN/RAB3A/SH3GL2/SYN1/SYN2/SYP/SYT1/SYT4/BSN/SYNGR3/SV2B/UNC13A/SCG3/SVOP/SLC17A7/RAB3C/SYNPR/SLC32A1/SLC6A17	36
CC	GO:0045211	postsynaptic membrane	47/1066	323/19717	5.71658e-10	2.40536e-08	1.56454e-08	CAMK2A/CBLN1/CHRM1/CHRNA4/CHRNB2/FABP5/GABBR1/GABRA1/GABRA3/GABRA5/GABRB2/GABRB3/GABRD/GABRG1/GABRG2/GRIA2/GRIA4/GRIN1/GRM3/HTR2A/KCNB1/KCNC2/KCNJ4/NRGN/SLC6A1/GLRA3/PDLIM4/SLC16A3/NEURL1/DLGAP1/CABP1/GABBR2/CACNG3/CACNG2/SHANK2/FAIM2/ARC/DNM3/SHANK1/CHRNA9/DLGAP3/LRRTM4/SRCIN1/SLITRK1/GRIN3A/IQSEC3/SHISA7	47
CC	GO:0044420	extracellular matrix component	17/1066	51/19717	6.54635e-10	2.49194e-08	1.62085e-08	COL1A1/COL1A2/COL3A1/COL4A1/COL4A2/COL5A1/COL5A2/COL8A1/TNC/LAMB1/LAMC1/LUM/MFAP2/MFAP4/TNR/FBLN5/EMILIN1	17
CC	GO:0030139	endocytic vesicle	45/1066	303/19717	6.83348e-10	2.49194e-08	1.62085e-08	B2M/CAMK2A/CAV1/CD74/CYBA/CYBB/FCGR1A/GRIA2/GRIA4/HLA-A/HLA-B/HLA-C/HLA-DPA1/HLA-DPB1/HLA-DQA1/HLA-DQA2/HLA-DQB1/HLA-DQB2/HLA-DRA/HLA-DRB1/HLA-DRB5/HP/LTF/MSR1/NCF4/RAC2/SAA1/SH3GL2/SLC11A1/STXBP1/TF/TLR1/TLR2/VIM/WNT7B/ZYX/VAMP8/HIP1R/CD163/CACNG3/CACNG2/RAB32/UNC93B1/RAB34/RAB11FIP4	45
CC	GO:0071556	integral component of lumenal side of endoplasmic reticulum membrane	13/1066	29/19717	9.46932e-10	3.04689e-08	1.98182e-08	CD74/HLA-A/HLA-B/HLA-C/HLA-DPA1/HLA-DPB1/HLA-DQA1/HLA-DQA2/HLA-DQB1/HLA-DQB2/HLA-DRA/HLA-DRB1/HLA-DRB5	13
CC	GO:0098553	lumenal side of endoplasmic reticulum membrane	13/1066	29/19717	9.46932e-10	3.04689e-08	1.98182e-08	CD74/HLA-A/HLA-B/HLA-C/HLA-DPA1/HLA-DPB1/HLA-DQA1/HLA-DQA2/HLA-DQB1/HLA-DQB2/HLA-DRA/HLA-DRB1/HLA-DRB5	13
CC	GO:0098793	presynapse	61/1066	491/19717	1.10395e-09	3.35479e-08	2.18208e-08	ATP2B3/KIF1A/CACNA1B/CCK/CHRM1/CHRNA4/CHRNB2/GABBR1/GABRA5/GAD1/GRIN1/GRM3/HTR2A/KCNC2/KCNJ3/KCNJ9/NEFL/PDE2A/PRKCB/PRKCG/PTPRN/RAB3A/SH3GL2/SH3GL3/SLC1A6/SLC6A1/SNAP25/SNCB/SPTBN2/STXBP1/SYN1/SYN2/SYP/SYT1/SYT4/FOSL1/CDK5R1/BSN/SYNGR3/RIMS2/SNAP91/SV2B/ARHGAP44/CPLX2/CPLX1/HRH3/UNC13A/DNM3/PACSIN1/KCNIP3/SVOP/SLC17A7/RTN4R/NTNG2/CNTNAP4/STX1B/RAB3C/SYNPR/SLC32A1/LGI3/SLC6A17	61
CC	GO:0070820	tertiary granule	30/1066	164/19717	3.74544e-09	1.07829e-07	7.01362e-08	ALDOC/B2M/CD53/CD58/CTSS/CYBA/CYBB/FCER1G/FPR1/HP/ITGB2/LAIR1/LGALS3/LTF/LYZ/MMP9/OLR1/PLAU/PTX3/SLC11A1/SNAP25/TNFAIP6/VAMP8/GGH/CD300A/CD93/CLEC5A/GPR84/GSDMD/SIGLEC14	30
CC	GO:0060076	excitatory synapse	16/1066	50/19717	4.11574e-09	1.12565e-07	7.32168e-08	CBLN1/GRIA2/GRIN1/ITGA3/KCNJ3/KCNJ9/SPTBN2/SYP/SYT1/BSN/SLC16A3/CACNG3/SRPX2/SHANK1/SLC17A7/SHISA7	16
CC	GO:0005581	collagen trimer	21/1066	87/19717	5.05032e-09	1.31549e-07	8.55643e-08	C1QA/C1QB/C1QC/COL1A1/COL1A2/COL3A1/COL4A1/COL4A2/COL5A1/COL5A2/COL6A2/COL8A1/COL8A2/LOX/LUM/MSR1/EMILIN1/EMILIN2/CTHRC1/COL26A1/COL22A1	21
CC	GO:0033267	axon part	49/1066	382/19717	1.75112e-08	4.35392e-07	2.83195e-07	ANG/KIF1A/CCK/CHRM1/CNGA3/CTSZ/GAD1/GAP43/GRIN1/HSPB1/ITGA3/KCNC2/KCNJ11/KIF5A/L1CAM/MAG/MBP/NEFL/PRKCB/PRKCG/PTPRN/RAB3A/RASGRF1/SNAP25/SPOCK1/AURKA/SYP/IQGAP1/CDK5R1/CDK5R2/BRSK2/TUBB4A/BASP1/CPLX2/CPLX1/STMN2/SHANK2/TPX2/UNC13A/KIF21B/KIF4A/CNTNAP2/PACSIN1/KCNIP3/CRTAC1/RTN4R/STMN4/SLC32A1/NRSN1	49
CC	GO:0098978	glutamatergic synapse	46/1066	349/19717	2.07836e-08	4.94288e-07	3.21504e-07	ACTN1/ATP2B3/CAMK4/CBLN1/CHRM1/FLNA/GABRD/GRIN1/GRM3/HTR2A/IL1RAP/LYN/NPTX1/NRGN/PAK3/PLAT/SH3GL2/SH3GL3/SLC1A6/SNAP25/SPTBN2/STXBP1/SYN2/SYT1/SYT4/TNR/BSN/ARHGAP44/CACNG3/CACNG2/CPLX2/CPLX1/UNC13A/ARC/DNM3/CALY/SHANK1/DLGAP3/RTN4R/CAMKV/NTNG2/SLITRK1/GRIN3A/CBLN2/SLC6A17/SHISA7	46
CC	GO:0005604	basement membrane	21/1066	95/19717	2.69402e-08	6.14012e-07	3.99377e-07	ANG/ANXA2/CD151/COL4A1/COL4A2/COL5A1/COL8A1/COL8A2/FN1/HSPG2/TNC/LAMB1/LAMC1/LOXL1/LOXL2/TGFBI/TIMP1/EFEMP2/P3H2/SMOC1/NPNT	21
CC	GO:0030133	transport vesicle	49/1066	392/19717	4.01165e-08	8.77748e-07	5.70921e-07	KIF1A/B2M/BGN/CD74/CHGA/FOLR1/GRIN1/HLA-A/HLA-B/HLA-C/HLA-DPA1/HLA-DPB1/HLA-DQA1/HLA-DQA2/HLA-DQB1/HLA-DQB2/HLA-DRA/HLA-DRB1/HLA-DRB5/NPTX1/NRGN/PCSK2/PTPRN/RAB3A/SH3GL2/SNAP25/SYN1/SYN2/SYP/SYT1/SYT4/BSN/SYNGR3/SNAP91/SV2B/KDELR3/UNC13A/SCG3/FGFRL1/SVOP/SLC17A7/SYT13/STX1B/RAB3C/SYNPR/SLC32A1/NRSN1/LGI3/SLC6A17	49
CC	GO:0009897	external side of plasma membrane	49/1066	393/19717	4.34952e-08	9.15071e-07	5.95197e-07	ANXA1/ANXA5/B2M/CD2/CD14/CD86/CD69/CD74/CHRNA4/CHRNB2/CCR1/CCR5/ENPEP/F3/FCER1G/FCGR2B/FCGR3A/FOLR1/GFRA1/GRIA2/HFE/HLA-A/HLA-B/HLA-C/ICAM1/IL13RA2/CXCL10/ITGA3/ITGA5/ITGB2/KCNJ3/CXCL9/MOG/SERPINA5/PTPRC/SDC1/TF/THBS1/VCAM1/CXCR4/OSMR/CRLF1/CD163/SPA17/CD248/RTN4R/PDCD1LG2/CD276/GPIHBP1	49
CC	GO:0034702	ion channel complex	41/1066	301/19717	4.83442e-08	9.58023e-07	6.23135e-07	CACNA1B/CHRNA4/CHRNB2/CLIC1/GABRA1/GABRA3/GABRA5/GABRB2/GABRB3/GABRD/GABRG1/GABRG2/GRIA2/GRIA4/GRIN1/KCNB1/KCNC2/KCNJ3/KCNJ4/KCNJ11/KCNN1/SCN2B/SNAP25/ABCC8/GLRA3/CACNA1I/KCNE3/CACNG3/CACNG2/SHANK2/CLIC4/CNTNAP2/KCNIP3/KCNIP2/SHANK1/CHRNA9/CACNA2D3/SCN3B/GRIN3A/UNC80/SHISA7	41
CC	GO:1902495	transmembrane transporter complex	43/1066	324/19717	4.90396e-08	9.58023e-07	6.23135e-07	ATP1A3/CACNA1B/CHRNA4/CHRNB2/CLIC1/CNGA3/GABRA1/GABRA3/GABRA5/GABRB2/GABRB3/GABRD/GABRG1/GABRG2/GRIA2/GRIA4/GRIN1/KCNB1/KCNC2/KCNJ3/KCNJ4/KCNJ11/KCNN1/SCN2B/SNAP25/ABCC8/GLRA3/CACNA1I/KCNE3/CACNG3/CACNG2/SHANK2/CLIC4/CNTNAP2/KCNIP3/KCNIP2/SHANK1/CHRNA9/CACNA2D3/SCN3B/GRIN3A/UNC80/SHISA7	43
CC	GO:0099572	postsynaptic specialization	45/1066	348/19717	5.26025e-08	9.92192e-07	6.45359e-07	CAMK2A/CHRM1/CHRNB2/CNN3/FABP5/GABRA1/GABRA3/GABRA5/GABRB2/GAP43/GRIA2/GRIN1/GRM3/LYN/NEFH/NRGN/PAK3/PRKCG/PSD/SH3GL3/SPOCK1/SYN1/SYN2/CDK5R1/BSN/HIP1R/SLC16A3/NEURL1/DLGAP1/CABP1/ARHGAP44/CACNG3/CACNG2/SHANK2/ARC/MAPK8IP2/DNM3/SHANK1/CHRNA9/DLGAP3/SRCIN1/SLITRK1/GRIN3A/IQSEC3/SHISA7	45
CC	GO:0031091	platelet alpha granule	20/1066	91/19717	6.37545e-08	1.16021e-06	7.54645e-07	SERPINA3/ACTN1/SERPING1/F5/F13A1/FN1/SERPINE1/SERPINA5/SERPINA1/SRGN/PROS1/STXBP1/TGFB2/LEFTY2/THBS1/TIMP1/TMSB4X/VEGFA/LHFPL2/FERMT3	20
CC	GO:0031093	platelet alpha granule lumen	17/1066	67/19717	6.57523e-08	1.16021e-06	7.54645e-07	SERPINA3/ACTN1/SERPING1/F5/F13A1/FN1/SERPINE1/SERPINA1/SRGN/PROS1/TGFB2/LEFTY2/THBS1/TIMP1/TMSB4X/VEGFA/FERMT3	17
CC	GO:1990351	transporter complex	43/1066	332/19717	9.91725e-08	1.69523e-06	1.10264e-06	ATP1A3/CACNA1B/CHRNA4/CHRNB2/CLIC1/CNGA3/GABRA1/GABRA3/GABRA5/GABRB2/GABRB3/GABRD/GABRG1/GABRG2/GRIA2/GRIA4/GRIN1/KCNB1/KCNC2/KCNJ3/KCNJ4/KCNJ11/KCNN1/SCN2B/SNAP25/ABCC8/GLRA3/CACNA1I/KCNE3/CACNG3/CACNG2/SHANK2/CLIC4/CNTNAP2/KCNIP3/KCNIP2/SHANK1/CHRNA9/CACNA2D3/SCN3B/GRIN3A/UNC80/SHISA7	43
CC	GO:0098644	complex of collagen trimers	9/1066	19/19717	2.15534e-07	3.57263e-06	2.32377e-06	COL1A1/COL1A2/COL3A1/COL4A1/COL4A2/COL5A1/COL5A2/COL8A1/LUM	9
CC	GO:0098685	Schaffer collateral - CA1 synapse	18/1066	82/19717	2.94068e-07	4.73103e-06	3.07724e-06	CAMK2A/CHRM1/GABBR1/NEFH/NEFL/PLAT/SH3GL2/SYN1/SYN2/SYP/TNR/BSN/INA/CACNG3/CACNG2/CPLX1/SHANK1/NTNG2	18
CC	GO:0030669	clathrin-coated endocytic vesicle membrane	13/1066	44/19717	3.39075e-07	5.29925e-06	3.44683e-06	CD74/FCGR1A/HLA-DPA1/HLA-DPB1/HLA-DQA1/HLA-DQA2/HLA-DQB1/HLA-DQB2/HLA-DRA/HLA-DRB1/HLA-DRB5/SH3GL2/HIP1R	13
CC	GO:1902710	GABA receptor complex	9/1066	20/19717	3.73055e-07	5.66836e-06	3.68692e-06	GABRA1/GABRA3/GABRA5/GABRB2/GABRB3/GABRD/GABRG1/GABRG2/GABBR2	9
CC	GO:0030134	COPII-coated ER to Golgi transport vesicle	19/1066	93/19717	4.55926e-07	6.53454e-06	4.25031e-06	B2M/CD74/CTSC/CTSZ/F5/FOLR1/HLA-A/HLA-B/HLA-C/HLA-DPA1/HLA-DPB1/HLA-DQA1/HLA-DQA2/HLA-DQB1/HLA-DQB2/HLA-DRA/HLA-DRB1/HLA-DRB5/SERPINA1	19
CC	GO:0045121	membrane raft	40/1066	315/19717	4.64869e-07	6.53454e-06	4.25031e-06	ANXA2/BST2/CAV1/SERPINH1/CD2/CD14/CD48/CHRNB2/HAS2/HMOX1/HTR2A/ICAM1/ITGB2/LCP2/LYN/MAG/MAL/OLR1/PLSCR1/PTPRC/S100A10/TFPI/TLR1/TLR2/TNFRSF1A/TNR/LAT2/IQGAP1/SLC22A6/KCNE3/PDPN/FAIM2/ARC/MYOF/DLL1/RTN4R/KIF18A/PLVAP/UNC5A/MAL2	40
CC	GO:0042581	specific granule	26/1066	160/19717	4.659e-07	6.53454e-06	4.25031e-06	B2M/C3AR1/CD53/CHI3L1/CTSZ/CYBA/CYBB/HP/ITGB2/LAIR1/LTF/LYZ/OLR1/PLAU/PLAUR/PTX3/SLPI/SNAP25/VAMP8/GGH/ATP8A1/CD93/CLEC5A/GPR84/TMBIM1/GSDMD	26
CC	GO:0098857	membrane microdomain	40/1066	316/19717	5.0516e-07	6.90807e-06	4.49327e-06	ANXA2/BST2/CAV1/SERPINH1/CD2/CD14/CD48/CHRNB2/HAS2/HMOX1/HTR2A/ICAM1/ITGB2/LCP2/LYN/MAG/MAL/OLR1/PLSCR1/PTPRC/S100A10/TFPI/TLR1/TLR2/TNFRSF1A/TNR/LAT2/IQGAP1/SLC22A6/KCNE3/PDPN/FAIM2/ARC/MYOF/DLL1/RTN4R/KIF18A/PLVAP/UNC5A/MAL2	40
CC	GO:0012507	ER to Golgi transport vesicle membrane	15/1066	62/19717	7.56817e-07	1.00971e-05	6.5675e-06	B2M/CD74/FOLR1/HLA-A/HLA-B/HLA-C/HLA-DPA1/HLA-DPB1/HLA-DQA1/HLA-DQA2/HLA-DQB1/HLA-DQB2/HLA-DRA/HLA-DRB1/HLA-DRB5	15
CC	GO:0030665	clathrin-coated vesicle membrane	21/1066	115/19717	8.27048e-07	1.07713e-05	7.00607e-06	CD74/FCGR1A/GAD1/HLA-DPA1/HLA-DPB1/HLA-DQA1/HLA-DQA2/HLA-DQB1/HLA-DQB2/HLA-DRA/HLA-DRB1/HLA-DRB5/NRGN/RAB3A/SH3GL2/SYT1/TF/VAMP8/HIP1R/SLC17A7/SLC32A1	21
CC	GO:0098982	GABA-ergic synapse	16/1066	71/19717	9.15276e-07	1.16432e-05	7.57315e-06	ATP2B3/GABBR1/GABRA1/GABRA3/GABRA5/GABRB2/GABRB3/GABRD/GABRG2/GAP43/SLC6A1/BSN/SLITRK1/SLC32A1/SLC6A17/IQSEC3	16
CC	GO:0098984	neuron to neuron synapse	42/1066	350/19717	1.11047e-06	1.38051e-05	8.97938e-06	CAMK2A/CHRM1/CNN3/FABP5/GAP43/GRIA2/GRIN1/GRM3/LYN/NEFH/NRGN/PAK3/PRKCG/PSD/SH3GL2/SH3GL3/SPOCK1/SYN1/SYN2/SYT1/CDK5R1/BSN/HIP1R/SLC16A3/NEURL1/DLGAP1/CABP1/ARHGAP44/CACNG3/CACNG2/RAPGEF4/SHANK2/ARC/MAPK8IP2/DNM3/SHANK1/DLGAP3/SRCIN1/SLITRK1/GRIN3A/IQSEC3/SHISA7	42
CC	GO:0098589	membrane region	40/1066	328/19717	1.32297e-06	1.60815e-05	1.046e-05	ANXA2/BST2/CAV1/SERPINH1/CD2/CD14/CD48/CHRNB2/HAS2/HMOX1/HTR2A/ICAM1/ITGB2/LCP2/LYN/MAG/MAL/OLR1/PLSCR1/PTPRC/S100A10/TFPI/TLR1/TLR2/TNFRSF1A/TNR/LAT2/IQGAP1/SLC22A6/KCNE3/PDPN/FAIM2/ARC/MYOF/DLL1/RTN4R/KIF18A/PLVAP/UNC5A/MAL2	40
CC	GO:0070821	tertiary granule membrane	16/1066	73/19717	1.36103e-06	1.61844e-05	1.0527e-05	CD53/CYBA/CYBB/FCER1G/ITGB2/LAIR1/OLR1/PLAU/SLC11A1/SNAP25/VAMP8/CD300A/CD93/CLEC5A/GPR84/SIGLEC14	16
CC	GO:0031256	leading edge membrane	26/1066	170/19717	1.53354e-06	1.78478e-05	1.16089e-05	AIF1/CD44/GABRA1/GABRA3/GABRA5/GABRG1/GABRG2/ITGA5/KCNB1/KCNC2/KCNJ11/LCP1/PLEK/PSD/HIP1R/ARHGAP44/SPRY2/PDPN/DDN/CNTNAP2/PLEK2/PACSIN1/FERMT1/SPRY4/UNC5A/SHISA7	26
CC	GO:0030662	coated vesicle membrane	27/1066	182/19717	1.77869e-06	2.02696e-05	1.31841e-05	B2M/CD74/FCGR1A/FOLR1/GAD1/HLA-A/HLA-B/HLA-C/HLA-DPA1/HLA-DPB1/HLA-DQA1/HLA-DQA2/HLA-DQB1/HLA-DQB2/HLA-DRA/HLA-DRB1/HLA-DRB5/NRGN/RAB3A/SH3GL2/SYT1/TF/VAMP8/HIP1R/KDELR3/SLC17A7/SLC32A1	27
CC	GO:0150034	distal axon	36/1066	285/19717	1.95204e-06	2.17911e-05	1.41738e-05	ANG/CCK/CHRM1/CTSZ/GAD1/GAP43/GRIN1/ITGA3/KCNC2/L1CAM/NEFL/PRKCB/PRKCG/PTPRN/RAB3A/RASGRF1/SNAP25/SYP/IQGAP1/CDK5R1/CDK5R2/BRSK2/BASP1/CPLX2/CPLX1/STMN2/SHANK2/UNC13A/KIF21B/PACSIN1/KCNIP3/CRTAC1/RTN4R/STMN4/SLC32A1/NRSN1	36
CC	GO:0014069	postsynaptic density	39/1066	324/19717	2.46931e-06	2.70143e-05	1.75711e-05	CAMK2A/CHRM1/CNN3/FABP5/GAP43/GRIA2/GRIN1/GRM3/LYN/NEFH/NRGN/PAK3/PRKCG/PSD/SH3GL3/SPOCK1/SYN1/SYN2/CDK5R1/BSN/HIP1R/SLC16A3/NEURL1/DLGAP1/CABP1/ARHGAP44/CACNG3/CACNG2/SHANK2/ARC/MAPK8IP2/DNM3/SHANK1/DLGAP3/SRCIN1/SLITRK1/GRIN3A/IQSEC3/SHISA7	39
CC	GO:1902711	GABA-A receptor complex	8/1066	19/19717	3.14829e-06	3.3767e-05	2.19633e-05	GABRA1/GABRA3/GABRA5/GABRB2/GABRB3/GABRD/GABRG1/GABRG2	8
CC	GO:0000940	condensed chromosome outer kinetochore	7/1066	14/19717	3.24936e-06	3.38101e-05	2.19914e-05	BUB1/BUB1B/CCNB1/CENPF/NDC80/SKA1/SKA3	7
CC	GO:0032279	asymmetric synapse	39/1066	328/19717	3.33372e-06	3.38101e-05	2.19914e-05	CAMK2A/CHRM1/CNN3/FABP5/GAP43/GRIA2/GRIN1/GRM3/LYN/NEFH/NRGN/PAK3/PRKCG/PSD/SH3GL3/SPOCK1/SYN1/SYN2/CDK5R1/BSN/HIP1R/SLC16A3/NEURL1/DLGAP1/CABP1/ARHGAP44/CACNG3/CACNG2/SHANK2/ARC/MAPK8IP2/DNM3/SHANK1/DLGAP3/SRCIN1/SLITRK1/GRIN3A/IQSEC3/SHISA7	39
CC	GO:0031252	cell leading edge	45/1066	403/19717	3.33774e-06	3.38101e-05	2.19914e-05	ACTN1/AIF1/ANXA2/CAPG/CD44/GABRA1/GABRA3/GABRA5/GABRG1/GABRG2/ITGA5/ITGB4/KCNB1/KCNC2/KCNJ11/LCP1/PLEK/PSD/RAC2/S100A6/S100A11/VIM/CXCR4/PDLIM4/IQGAP1/HIP1R/ARHGAP44/SPRY2/PDPN/IQGAP2/STMN2/DDN/CNTNAP2/PLEK2/PACSIN1/ABI3/TNFRSF12A/FERMT1/SAMSN1/ARAP3/SRCIN1/SPRY4/KIF18A/UNC5A/SHISA7	45
CC	GO:0000779	condensed chromosome, centromeric region	20/1066	118/19717	4.96841e-06	4.94131e-05	3.21402e-05	BIRC5/BUB1/BUB1B/CCNB1/CENPA/CENPF/DYNC1I1/NEK2/AURKA/AURKB/NDC80/KIF2C/HJURP/CENPK/NCAPG/CENPU/NUF2/SPC24/SKA1/SKA3	20
CC	GO:0000780	condensed nuclear chromosome, centromeric region	9/1066	26/19717	5.16792e-06	5.04795e-05	3.28338e-05	BUB1/BUB1B/CCNB1/CENPA/AURKA/AURKB/NDC80/CENPK/NUF2	9
CC	GO:0000778	condensed nuclear chromosome kinetochore	7/1066	15/19717	5.80764e-06	5.5733e-05	3.62508e-05	BUB1/BUB1B/CCNB1/CENPA/NDC80/CENPK/NUF2	7
CC	GO:0042734	presynaptic membrane	24/1066	161/19717	6.03508e-06	5.6917e-05	3.7021e-05	CHRM1/CHRNA4/CHRNB2/GABBR1/GABRA5/GRM3/HTR2A/KCNC2/KCNJ3/KCNJ9/PDE2A/SLC1A6/SLC6A1/SNAP25/STXBP1/SYP/SYT1/FOSL1/RIMS2/SNAP91/UNC13A/NTNG2/CNTNAP4/STX1B	24
CC	GO:0030135	coated vesicle	35/1066	289/19717	6.97707e-06	6.46857e-05	4.2074e-05	B2M/CD74/CTSC/CTSZ/F5/FCGR1A/FOLR1/GAD1/HLA-A/HLA-B/HLA-C/HLA-DPA1/HLA-DPB1/HLA-DQA1/HLA-DQA2/HLA-DQB1/HLA-DQB2/HLA-DRA/HLA-DRB1/HLA-DRB5/NRGN/SERPINA1/RAB3A/SH3GL2/SYT1/TF/VAMP8/HIP1R/SNAP91/TNK2/KDELR3/PACSIN1/SLC17A7/CLVS2/SLC32A1	35
CC	GO:0005583	fibrillar collagen trimer	6/1066	11/19717	8.99662e-06	8.06746e-05	5.24738e-05	COL1A1/COL1A2/COL3A1/COL5A1/COL5A2/LUM	6
CC	GO:0098643	banded collagen fibril	6/1066	11/19717	8.99662e-06	8.06746e-05	5.24738e-05	COL1A1/COL1A2/COL3A1/COL5A1/COL5A2/LUM	6
CC	GO:0044306	neuron projection terminus	21/1066	138/19717	1.64089e-05	0.000144769	9.41634e-05	CCK/CHRM1/GAD1/GRIN1/KCNC2/PRKCB/PRKCG/PTPRN/RAB3A/SYP/SYT1/SYT4/BSN/CPLX2/CPLX1/UNC13A/FLRT1/PACSIN1/KCNIP3/ATCAY/SLC32A1	21
CC	GO:0045334	clathrin-coated endocytic vesicle	13/1066	63/19717	2.62624e-05	0.000228024	0.000148316	CD74/FCGR1A/HLA-DPA1/HLA-DPB1/HLA-DQA1/HLA-DQA2/HLA-DQB1/HLA-DQB2/HLA-DRA/HLA-DRB1/HLA-DRB5/SH3GL2/HIP1R	13
CC	GO:0035579	specific granule membrane	16/1066	91/19717	2.69181e-05	0.000230066	0.000149643	C3AR1/CD53/CYBA/CYBB/ITGB2/LAIR1/OLR1/PLAU/PLAUR/SNAP25/VAMP8/ATP8A1/CD93/CLEC5A/GPR84/TMBIM1	16
CC	GO:0030136	clathrin-coated vesicle	25/1066	188/19717	2.93237e-05	0.00024677	0.000160509	CD74/FCGR1A/FOLR1/GAD1/HLA-DPA1/HLA-DPB1/HLA-DQA1/HLA-DQA2/HLA-DQB1/HLA-DQB2/HLA-DRA/HLA-DRB1/HLA-DRB5/NRGN/RAB3A/SH3GL2/SYT1/TF/VAMP8/HIP1R/SNAP91/TNK2/SLC17A7/CLVS2/SLC32A1	25
CC	GO:0000776	kinetochore	20/1066	135/19717	3.84607e-05	0.000318758	0.000207332	BIRC5/BUB1/BUB1B/CCNB1/CENPA/CENPF/DYNC1I1/NEK2/TTK/AURKB/NDC80/KIF2C/HJURP/CENPK/CENPU/KIF18A/NUF2/SPC24/SKA1/SKA3	20
CC	GO:0030672	synaptic vesicle membrane	17/1066	104/19717	4.05124e-05	0.000325887	0.000211969	RAB3A/SH3GL2/SYN1/SYN2/SYP/SYT1/SYT4/BSN/SYNGR3/SV2B/UNC13A/SVOP/SLC17A7/RAB3C/SYNPR/SLC32A1/SLC6A17	17
CC	GO:0099501	exocytic vesicle membrane	17/1066	104/19717	4.05124e-05	0.000325887	0.000211969	RAB3A/SH3GL2/SYN1/SYN2/SYP/SYT1/SYT4/BSN/SYNGR3/SV2B/UNC13A/SVOP/SLC17A7/RAB3C/SYNPR/SLC32A1/SLC6A17	17
CC	GO:0005925	focal adhesion	42/1066	405/19717	4.14808e-05	0.00032884	0.00021389	ACTN1/ANXA1/ANXA5/B2M/CAPN5/CAV1/CD44/CD151/CNN3/CYBA/FLNA/FLNC/HSPB1/HSPG2/TNC/ICAM1/ITGA3/ITGA5/ITGB2/ITGB4/L1CAM/LCP1/CD99/MMP14/MSN/PLAU/PLAUR/PTPRC/RAC2/TRIP6/VIM/ZYX/IQGAP1/PDLIM1/KIF23/MRC2/ARPC1B/FLRT1/FBLIM1/FERMT1/LIMS2/SPRY4	42
CC	GO:0032589	neuron projection membrane	12/1066	57/19717	4.32564e-05	0.000338018	0.00021986	GABRA1/GABRA3/GABRA5/GABRG1/GABRG2/KCNB1/KCNC2/KCNJ11/DDN/CNTNAP2/UNC5A/SHISA7	12
CC	GO:0000777	condensed chromosome kinetochore	17/1066	105/19717	4.59418e-05	0.000353946	0.00023022	BIRC5/BUB1/BUB1B/CCNB1/CENPA/CENPF/DYNC1I1/NEK2/NDC80/KIF2C/HJURP/CENPK/CENPU/NUF2/SPC24/SKA1/SKA3	17
CC	GO:0005924	cell-substrate adherens junction	42/1066	408/19717	4.91835e-05	0.000373658	0.000243041	ACTN1/ANXA1/ANXA5/B2M/CAPN5/CAV1/CD44/CD151/CNN3/CYBA/FLNA/FLNC/HSPB1/HSPG2/TNC/ICAM1/ITGA3/ITGA5/ITGB2/ITGB4/L1CAM/LCP1/CD99/MMP14/MSN/PLAU/PLAUR/PTPRC/RAC2/TRIP6/VIM/ZYX/IQGAP1/PDLIM1/KIF23/MRC2/ARPC1B/FLRT1/FBLIM1/FERMT1/LIMS2/SPRY4	42
CC	GO:0005913	cell-cell adherens junction	18/1066	117/19717	5.57691e-05	0.000417886	0.000271809	ACTN1/ANXA1/ANXA2/CDH18/CNN3/DES/LYN/OXTR/S100A11/VEGFA/ZYX/PDLIM4/PDLIM1/PDLIM3/STXBP6/AJAP1/CAMSAP3/CDH22	18
CC	GO:0045177	apical part of cell	40/1066	384/19717	5.67945e-05	0.000419819	0.000273066	JAG1/ANXA1/AQP1/AQP5/BST2/C5AR1/CD44/CYBA/DPEP1/ENPEP/FN1/FOLR1/HFE/IGFBP2/KCNC2/MAL/MSN/OXTR/PLAT/SLC1A1/SPTBN2/STC1/TF/VCAM1/HIP1R/OSMR/SLC25A27/USH1C/PDPN/GJB6/SHANK2/CLIC4/DLL1/MREG/AJAP1/HAMP/MAL2/TMEM235/CRB2/GPIHBP1	40
CC	GO:0034707	chloride channel complex	11/1066	50/19717	5.84264e-05	0.000426123	0.000277167	CLIC1/GABRA1/GABRA3/GABRA5/GABRB2/GABRB3/GABRD/GABRG1/GABRG2/GLRA3/CLIC4	11
CC	GO:0030055	cell-substrate junction	42/1066	412/19717	6.14837e-05	0.000442521	0.000287832	ACTN1/ANXA1/ANXA5/B2M/CAPN5/CAV1/CD44/CD151/CNN3/CYBA/FLNA/FLNC/HSPB1/HSPG2/TNC/ICAM1/ITGA3/ITGA5/ITGB2/ITGB4/L1CAM/LCP1/CD99/MMP14/MSN/PLAU/PLAUR/PTPRC/RAC2/TRIP6/VIM/ZYX/IQGAP1/PDLIM1/KIF23/MRC2/ARPC1B/FLRT1/FBLIM1/FERMT1/LIMS2/SPRY4	42
CC	GO:0099699	integral component of synaptic membrane	21/1066	152/19717	7.10741e-05	0.000504903	0.000328408	CHRM1/CHRNA4/CHRNB2/GABRA1/GABRA3/GABRA5/GABRB2/GABRD/GRIN1/GRM3/HTR2A/KCNJ3/KCNJ9/SLC1A6/SLC6A1/SLC16A3/CACNG3/CACNG2/CHRNA9/SLITRK1/SHISA7	21
CC	GO:0099240	intrinsic component of synaptic membrane	22/1066	164/19717	7.57015e-05	0.000530881	0.000345305	CHRM1/CHRNA4/CHRNB2/GABRA1/GABRA3/GABRA5/GABRB2/GABRD/GRIN1/GRM3/HTR2A/KCNJ3/KCNJ9/SLC1A6/SLC6A1/SLC16A3/CACNG3/CACNG2/CHRNA9/NTNG2/SLITRK1/SHISA7	22
CC	GO:0045335	phagocytic vesicle	19/1066	132/19717	8.86792e-05	0.00061402	0.000399382	B2M/CYBA/CYBB/HLA-A/HLA-B/HLA-C/LTF/NCF4/RAC2/SLC11A1/STXBP1/TLR1/TLR2/VIM/ZYX/VAMP8/RAB32/UNC93B1/RAB34	19
CC	GO:0098981	cholinergic synapse	5/1066	10/19717	9.1778e-05	0.000627532	0.000408171	CHRM1/CHRNB2/NEFL/CHRNA9/DLGAP3	5
CC	GO:0048786	presynaptic active zone	13/1066	71/19717	9.76023e-05	0.000659116	0.000428714	GAD1/RAB3A/STXBP1/SYN1/SYP/BSN/RIMS2/ARHGAP44/UNC13A/SLC17A7/NTNG2/STX1B/SLC32A1	13
CC	GO:0042629	mast cell granule	7/1066	22/19717	0.000110198	0.000735102	0.000478138	ANXA1/CHGA/LYN/SRGN/LAT2/CPLX2/MILR1	7
CC	GO:0000775	chromosome, centromeric region	24/1066	193/19717	0.000122941	0.000810229	0.000527003	BIRC5/BUB1/BUB1B/CCNB1/CENPA/CENPF/DYNC1I1/NEK2/AURKA/TTK/AURKB/NDC80/KIF2C/OIP5/CDCA8/HJURP/CENPK/NCAPG/CENPU/KIF18A/NUF2/SPC24/SKA1/SKA3	24
CC	GO:0030660	Golgi-associated vesicle membrane	17/1066	114/19717	0.000131909	0.000858978	0.000558712	B2M/CD74/FOLR1/HLA-A/HLA-B/HLA-C/HLA-DPA1/HLA-DPB1/HLA-DQA1/HLA-DQA2/HLA-DQB1/HLA-DQB2/HLA-DRA/HLA-DRB1/HLA-DRB5/NRGN/KDELR3	17
CC	GO:1904724	tertiary granule lumen	11/1066	55/19717	0.000146094	0.000940155	0.000611512	ALDOC/B2M/CTSS/HP/LTF/LYZ/MMP9/PTX3/TNFAIP6/GGH/GSDMD	11
CC	GO:0099060	integral component of postsynaptic specialization membrane	13/1066	74/19717	0.000151291	0.000956161	0.000621923	CHRM1/CHRNB2/GABRA1/GABRA3/GABRA5/GABRB2/GRIN1/SLC16A3/CACNG3/CACNG2/CHRNA9/SLITRK1/SHISA7	13
CC	GO:0034703	cation channel complex	26/1066	220/19717	0.000152077	0.000956161	0.000621923	CACNA1B/GRIA2/GRIA4/GRIN1/KCNB1/KCNC2/KCNJ3/KCNJ4/KCNJ11/KCNN1/SCN2B/SNAP25/ABCC8/CACNA1I/KCNE3/CACNG3/CACNG2/CNTNAP2/KCNIP3/KCNIP2/SHANK1/CACNA2D3/SCN3B/GRIN3A/UNC80/SHISA7	26
CC	GO:0030496	midbody	22/1066	173/19717	0.000167459	0.00104091	0.000677046	ANXA2/BIRC5/BCL3/CAPG/CDK1/CENPF/ECT2/GEM/NEK2/AURKA/IQGAP1/AURKB/KIF23/KIF20A/KIF4A/CLIC4/CDCA8/CEP55/SHCBP1/RAB11FIP4/NTNG2/PSRC1	22
CC	GO:0098563	intrinsic component of synaptic vesicle membrane	10/1066	47/19717	0.000169693	0.00104295	0.000678372	RAB3A/SYN1/SYP/SYT1/SYT4/SLC17A7/RAB3C/SYNPR/SLC32A1/SLC6A17	10
CC	GO:0099055	integral component of postsynaptic membrane	17/1066	117/19717	0.000182249	0.00110767	0.00072047	CHRM1/CHRNB2/GABRA1/GABRA3/GABRA5/GABRB2/GABRD/GRIN1/GRM3/HTR2A/SLC6A1/SLC16A3/CACNG3/CACNG2/CHRNA9/SLITRK1/SHISA7	17
CC	GO:0030670	phagocytic vesicle membrane	13/1066	76/19717	0.000199769	0.00120081	0.000781051	B2M/CYBA/CYBB/HLA-A/HLA-B/HLA-C/RAC2/SLC11A1/TLR1/TLR2/VAMP8/RAB32/RAB34	13
CC	GO:0032590	dendrite membrane	9/1066	40/19717	0.000228201	0.00134475	0.000874675	GABRA1/GABRA3/GABRA5/GABRG1/GABRG2/KCNB1/KCNC2/DDN/SHISA7	9
CC	GO:0098948	intrinsic component of postsynaptic specialization membrane	13/1066	77/19717	0.000228632	0.00134475	0.000874675	CHRM1/CHRNB2/GABRA1/GABRA3/GABRA5/GABRB2/GRIN1/SLC16A3/CACNG3/CACNG2/CHRNA9/SLITRK1/SHISA7	13
CC	GO:0005798	Golgi-associated vesicle	22/1066	178/19717	0.000252723	0.00147064	0.000956557	B2M/CD74/CTSC/CTSZ/F5/FOLR1/HLA-A/HLA-B/HLA-C/HLA-DPA1/HLA-DPB1/HLA-DQA1/HLA-DQA2/HLA-DQB1/HLA-DQB2/HLA-DRA/HLA-DRB1/HLA-DRB5/NRGN/SERPINA1/KDELR3/PACSIN1	22
CC	GO:0060198	clathrin-sculpted vesicle	5/1066	12/19717	0.00026333	0.00151623	0.000986211	GAD1/RAB3A/SYT1/SLC17A7/SLC32A1	5
CC	GO:0031253	cell projection membrane	35/1066	345/19717	0.000268214	0.00152826	0.000994039	AIF1/AQP1/CA9/CD44/DPEP1/FOLR1/GABRA1/GABRA3/GABRA5/GABRG1/GABRG2/GAP43/ITGA3/ITGA5/KCNB1/KCNC2/KCNJ11/LCP1/MSN/PLAUR/PLEK/PSD/HIP1R/SPRY2/PDPN/SHANK2/DDN/CNTNAP2/PLEK2/PACSIN1/FERMT1/SPRY4/UNC5A/CDHR1/SHISA7	35
CC	GO:0008021	synaptic vesicle	23/1066	191/19717	0.000271621	0.00153172	0.000996287	KIF1A/GRIN1/RAB3A/SH3GL2/SNAP25/SYN1/SYN2/SYP/SYT1/SYT4/BSN/SYNGR3/SNAP91/SV2B/UNC13A/SVOP/SLC17A7/STX1B/RAB3C/SYNPR/SLC32A1/LGI3/SLC6A17	23
CC	GO:0005819	spindle	35/1066	347/19717	0.000299167	0.00166984	0.00108613	BIRC5/BUB1B/CAPG/CCNB1/CDK1/CDC6/CDC20/CENPF/DYNC1I1/ECT2/GEM/HSPB1/KIFC1/NEK2/SNCG/AURKA/TTK/AURKB/KIF23/DLGAP5/KIF20A/NEK6/TPX2/KIF4A/NUSAP1/CDCA8/SHCBP1/FAM83D/KIF18A/RAB11FIP4/PSRC1/STX1B/CKAP2L/SKA1/SKA3	35
CC	GO:0098936	intrinsic component of postsynaptic membrane	17/1066	122/19717	0.000303669	0.00167785	0.00109133	CHRM1/CHRNB2/GABRA1/GABRA3/GABRA5/GABRB2/GABRD/GRIN1/GRM3/HTR2A/SLC6A1/SLC16A3/CACNG3/CACNG2/CHRNA9/SLITRK1/SHISA7	17
CC	GO:0043197	dendritic spine	21/1066	169/19717	0.000321282	0.00175741	0.00114309	CAMK2A/CNN3/FCGR2B/GRIA2/GRIA4/GRIN1/GRM3/NRGN/PSD/SLC8A2/PDLIM4/CDK5R1/HIP1R/NEURL1/ARHGAP44/SHANK2/DDN/ARC/DNM3/SHANK1/SHISA7	21
CC	GO:0070382	exocytic vesicle	24/1066	207/19717	0.000357144	0.00193424	0.0012581	KIF1A/GRIN1/RAB3A/SH3GL2/SNAP25/SYN1/SYN2/SYP/SYT1/SYT4/BSN/SYNGR3/SNAP91/SV2B/UNC13A/SVOP/SLC17A7/SYT13/STX1B/RAB3C/SYNPR/SLC32A1/LGI3/SLC6A17	24
CC	GO:0044309	neuron spine	21/1066	171/19717	0.000377297	0.00202335	0.00131606	CAMK2A/CNN3/FCGR2B/GRIA2/GRIA4/GRIN1/GRM3/NRGN/PSD/SLC8A2/PDLIM4/CDK5R1/HIP1R/NEURL1/ARHGAP44/SHANK2/DDN/ARC/DNM3/SHANK1/SHISA7	21
CC	GO:0001726	ruffle	21/1066	172/19717	0.000408373	0.00216874	0.00141063	ACTN1/AIF1/ANXA2/CAPG/ITGA5/LCP1/PLEK/PSD/S100A6/S100A11/IQGAP1/HIP1R/SPRY2/PDPN/PACSIN1/TNFRSF12A/FERMT1/SAMSN1/ARAP3/SPRY4/KIF18A	21
CC	GO:0032809	neuronal cell body membrane	7/1066	27/19717	0.00045253	0.00236251	0.00153667	ATP1A3/GABRA5/KCNB1/KCNC2/KCNE3/FLRT1/UNC5A	7
CC	GO:0000793	condensed chromosome	25/1066	223/19717	0.000453499	0.00236251	0.00153667	BIRC5/BUB1/BUB1B/CCNB1/CDK2/CENPA/CENPF/DYNC1I1/NEK2/AURKA/SYN1/TOP2A/AURKB/SMC4/NDC80/KIF2C/NCAPH/HJURP/CENPK/NCAPG/CENPU/NUF2/SPC24/SKA1/SKA3	25
CC	GO:0016324	apical plasma membrane	32/1066	318/19717	0.00055431	0.00286045	0.00186054	JAG1/ANXA1/AQP1/AQP5/BST2/CD44/CYBA/DPEP1/ENPEP/FN1/FOLR1/IGFBP2/KCNC2/MAL/MSN/OXTR/SLC1A1/SPTBN2/STC1/TF/HIP1R/OSMR/PDPN/GJB6/SHANK2/DLL1/MREG/AJAP1/MAL2/TMEM235/CRB2/GPIHBP1	32
CC	GO:0044298	cell body membrane	7/1066	28/19717	0.000575465	0.00294186	0.0019135	ATP1A3/GABRA5/KCNB1/KCNC2/KCNE3/FLRT1/UNC5A	7
CC	GO:0005871	kinesin complex	10/1066	55/19717	0.000647636	0.00328016	0.00213354	KIF1A/KIF5A/KIFC1/KIF23/KIF20A/KIF2C/KIF21B/KIF4A/KIF26A/KIF18A	10
CC	GO:0043679	axon terminus	16/1066	119/19717	0.000674752	0.00338614	0.00220247	CCK/CHRM1/GAD1/GRIN1/KCNC2/PRKCB/PRKCG/PTPRN/RAB3A/SYP/CPLX2/CPLX1/UNC13A/PACSIN1/KCNIP3/SLC32A1	16
CC	GO:0005766	primary lysosome	19/1066	155/19717	0.000718153	0.003539	0.0023019	SERPINA3/ANXA2/BST2/C3/C3AR1/CD63/CTSC/FABP5/FPR1/FTL/FUCA2/LYZ/RNASE2/RNASE3/VAMP8/GGH/ATP8A1/NPC2/GLIPR1	19
CC	GO:0042582	azurophil granule	19/1066	155/19717	0.000718153	0.003539	0.0023019	SERPINA3/ANXA2/BST2/C3/C3AR1/CD63/CTSC/FABP5/FPR1/FTL/FUCA2/LYZ/RNASE2/RNASE3/VAMP8/GGH/ATP8A1/NPC2/GLIPR1	19
CC	GO:0072562	blood microparticle	18/1066	147/19717	0.000992012	0.00484491	0.00315132	SERPINA3/ANXA5/SERPING1/C1QB/C1QC/C1R/C1S/C3/CLIC1/CP/F13A1/FN1/HP/HSPA6/MSN/PROS1/TF/APOL1	18
CC	GO:0099634	postsynaptic specialization membrane	14/1066	101/19717	0.00105722	0.00511771	0.00332875	CHRM1/CHRNB2/GABRA1/GABRA3/GABRA5/GABRB2/GRIN1/SLC16A3/CACNG3/CACNG2/ARC/CHRNA9/SLITRK1/SHISA7	14
CC	GO:0101002	ficolin-1-rich granule	21/1066	185/19717	0.00106668	0.00511817	0.00332905	ALDOC/ALOX5/CD58/CTSS/CTSZ/FCER1G/FPR1/HSPA6/ITGB2/LGALS3/MMP9/SERPINA1/PYGL/SLC11A1/TNFAIP6/GMFG/FGL2/CD300A/CD93/GSDMD/SIGLEC14	21
CC	GO:0008305	integrin complex	7/1066	31/19717	0.00110904	0.00527519	0.00343119	ITGA3/ITGA5/ITGB2/ITGB4/LYN/EMILIN1/NPNT	7
CC	GO:0005876	spindle microtubule	10/1066	59/19717	0.00114428	0.00539588	0.00350968	BIRC5/CDK1/AURKA/AURKB/KIF4A/NUSAP1/KIF18A/PSRC1/SKA1/SKA3	10
CC	GO:0098688	parallel fiber to Purkinje cell synapse	5/1066	16/19717	0.00121135	0.00566334	0.00368365	CBLN1/KCNJ3/KCNJ9/SPTBN2/SLC16A3	5
CC	GO:0030427	site of polarized growth	20/1066	176/19717	0.00136829	0.00634283	0.00412561	ANG/CTSZ/GAP43/HCLS1/ITGA3/L1CAM/NEFL/RASGRF1/SNAP25/IQGAP1/CDK5R1/CDK5R2/BASP1/STMN2/SHANK2/KIF21B/CRTAC1/RTN4R/STMN4/NRSN1	20
CC	GO:0008328	ionotropic glutamate receptor complex	9/1066	51/19717	0.00148954	0.0068469	0.00445348	GRIA2/GRIA4/GRIN1/CACNG3/CACNG2/SHANK2/SHANK1/GRIN3A/SHISA7	9
CC	GO:0035580	specific granule lumen	10/1066	62/19717	0.00169183	0.00771194	0.00501614	B2M/CHI3L1/CTSZ/HP/LTF/LYZ/PTX3/SLPI/GGH/GSDMD	10
CC	GO:0030285	integral component of synaptic vesicle membrane	7/1066	34/19717	0.0019697	0.00876128	0.00569867	SYP/SYT1/SYT4/SLC17A7/SYNPR/SLC32A1/SLC6A17	7
CC	GO:0098636	protein complex involved in cell adhesion	7/1066	34/19717	0.0019697	0.00876128	0.00569867	ITGA3/ITGA5/ITGB2/ITGB4/LYN/EMILIN1/NPNT	7
CC	GO:0098878	neurotransmitter receptor complex	9/1066	53/19717	0.00197009	0.00876128	0.00569867	GRIA2/GRIA4/GRIN1/CACNG3/CACNG2/SHANK2/SHANK1/GRIN3A/SHISA7	9
CC	GO:0005911	cell-cell junction	40/1066	459/19717	0.00206221	0.00909699	0.00591702	ACTN1/ANXA1/ANXA2/CD2/CD53/CDH18/CNN3/DES/ECT2/FABP7/FLNA/GJB2/ITGA5/KCNJ11/LCP2/LYN/OXTR/PRKCG/S100A11/VEGFA/ZYX/PDLIM4/IQGAP1/PDLIM1/GJC1/VAMP5/GJB6/FLRT1/CLIC4/CNTNAP2/PDLIM3/STXBP6/FGFRL1/LIMS2/AJAP1/CAMSAP3/HAMP/CDH22/OPALIN/IQGAP3	40
CC	GO:0072686	mitotic spindle	14/1066	109/19717	0.00221753	0.00970389	0.00631178	CAPG/CDK1/ECT2/GEM/KIFC1/AURKA/AURKB/KIF23/TPX2/NUSAP1/FAM83D/KIF18A/CKAP2L/SKA1	14
CC	GO:0030426	growth cone	19/1066	171/19717	0.00230805	0.0100199	0.0065173	ANG/CTSZ/GAP43/ITGA3/L1CAM/NEFL/RASGRF1/SNAP25/IQGAP1/CDK5R1/CDK5R2/BASP1/STMN2/SHANK2/KIF21B/CRTAC1/RTN4R/STMN4/NRSN1	19
CC	GO:0043204	perikaryon	16/1066	134/19717	0.00239945	0.0103346	0.00672204	AIF1/CCK/CNGA3/KCNB1/KCNC2/PCSK2/SERPINI1/PTPRN/SLC8A2/GLRA3/NEURL1/KCNE3/DDN/CNTNAP2/RTN4R/RBFOX3	16
CC	GO:0005775	vacuolar lumen	19/1066	172/19717	0.00246673	0.0105414	0.00685652	SERPINA3/ANXA2/BGN/C3/CD74/CTSC/CTSS/FABP5/FMOD/FTL/FUCA2/HSPG2/LUM/LYZ/RNASE2/RNASE3/SDC1/GGH/NPC2	19
CC	GO:0098802	plasma membrane receptor complex	28/1066	295/19717	0.0028149	0.011936	0.00776365	B2M/BMP2/CHRNA4/CHRNB2/GABBR1/GRIA2/GRIA4/GRIN1/HFE/ITGA3/ITGA5/ITGB2/ITGB4/LYN/TF/TLR1/TLR2/OSMR/GABBR2/CACNG3/CACNG2/EMILIN1/SHANK2/SHANK1/CHRNA9/GRIN3A/NPNT/SHISA7	28
CC	GO:0005875	microtubule associated complex	17/1066	152/19717	0.00356986	0.0149418	0.0097187	BIRC5/KIF1A/DYNC1I1/KIF5A/KIFC1/AURKA/DNALI1/AURKB/KIF23/KIF20A/KIF2C/KIF21B/KIF4A/KIF26A/CDCA8/WDR78/KIF18A	17
CC	GO:0035578	azurophil granule lumen	12/1066	91/19717	0.00357838	0.0149418	0.0097187	SERPINA3/ANXA2/C3/CTSC/FABP5/FTL/FUCA2/LYZ/RNASE2/RNASE3/GGH/NPC2	12
CC	GO:0019897	extrinsic component of plasma membrane	18/1066	165/19717	0.00361631	0.0149858	0.0097473	ANXA1/ANXA2/CDH18/GNAL/GNG5/LYN/RGS1/S100A6/S100A10/SNAP25/ST14/STAC/TF/IQGAP1/SNAP91/GNG12/PLEKHA4/CDH22	18
CC	GO:0032588	trans-Golgi network membrane	12/1066	92/19717	0.00391774	0.0161128	0.0104804	CD74/HLA-DPA1/HLA-DPB1/HLA-DQA1/HLA-DQA2/HLA-DQB1/HLA-DQB2/HLA-DRA/HLA-DRB1/HLA-DRB5/CALN1/CLVS2	12
CC	GO:0010008	endosome membrane	40/1066	479/19717	0.00434473	0.0177356	0.0115359	ANXA1/ANXA2/B2M/CAV1/CD14/CD63/FCGR1A/HLA-A/HLA-B/HLA-C/HLA-DMA/HLA-DMB/HLA-DOA/HLA-DPA1/HLA-DPB1/HLA-DQA1/HLA-DQA2/HLA-DQB1/HLA-DQB2/HLA-DRA/HLA-DRB1/HLA-DRB5/MYD88/NCF4/PSD/SH3GL3/SLC1A1/SLC11A1/TF/FZD7/PDLIM4/VAMP8/GPNMB/ARC/LY96/STEAP3/MREG/TMBIM1/RAB11FIP4/CLVS2	40
CC	GO:0098889	intrinsic component of presynaptic membrane	11/1066	82/19717	0.00453507	0.0183754	0.0119521	CHRM1/CHRNA4/CHRNB2/GABRA5/GRM3/HTR2A/KCNJ3/KCNJ9/SLC1A6/SLC6A1/NTNG2	11
CC	GO:0031225	anchored component of membrane	18/1066	170/19717	0.00495594	0.0198798	0.0129306	BST2/CD2/CD14/CD48/CD52/DPEP1/FOLR1/GFRA1/CNTN3/PLAUR/RAB3A/SYN1/TFPI/RTN4R/NTNG2/RAB3C/NEGR1/GPIHBP1	18
CC	GO:0005902	microvillus	11/1066	83/19717	0.00497903	0.0198798	0.0129306	AQP5/CA9/CD44/DPEP1/MSN/OXTR/VCAM1/USH1C/PDPN/IQGAP2/CLIC4	11
CC	GO:0101003	ficolin-1-rich granule membrane	9/1066	61/19717	0.00524701	0.0207979	0.0135278	CD58/FCER1G/FPR1/ITGB2/LGALS3/SLC11A1/CD300A/CD93/SIGLEC14	9
CC	GO:0019898	extrinsic component of membrane	27/1066	295/19717	0.00540602	0.021274	0.0138374	ANXA1/ANXA2/CDH18/GFRA1/GNAL/GNG5/LYN/MAL/PLAUR/PSD/RGS1/S100A6/S100A10/SNAP25/ST14/STAC/SYN1/TF/SOCS1/IQGAP1/SOCS2/SOCS3/SNAP91/GNG12/PLEKHA4/CDH22/JAKMIP1	27
CC	GO:0034705	potassium channel complex	12/1066	96/19717	0.00554246	0.0216552	0.0140854	KCNB1/KCNC2/KCNJ3/KCNJ4/KCNJ11/KCNN1/SNAP25/ABCC8/KCNE3/CNTNAP2/KCNIP3/KCNIP2	12
CC	GO:0043195	terminal bouton	8/1066	51/19717	0.00570627	0.0220826	0.0143634	CCK/GRIN1/KCNC2/RAB3A/SYP/CPLX2/CPLX1/UNC13A	8
CC	GO:0099056	integral component of presynaptic membrane	10/1066	73/19717	0.00573259	0.0220826	0.0143634	CHRM1/CHRNA4/CHRNB2/GABRA5/GRM3/HTR2A/KCNJ3/KCNJ9/SLC1A6/SLC6A1	10
CC	GO:0044853	plasma membrane raft	13/1066	109/19717	0.00594222	0.02273	0.0147845	CAV1/CHRNB2/HAS2/HMOX1/HTR2A/ITGB2/LCP2/MAL/TFPI/SLC22A6/MYOF/KIF18A/PLVAP	13
CC	GO:0005874	microtubule	35/1066	416/19717	0.00652845	0.0247991	0.0161302	BIRC5/KIF1A/CDK1/DYNC1I1/KIF5A/KIFC1/NEK2/SAA1/AURKA/IQGAP1/AURKB/KIF23/KIF20A/SPRY2/TUBB4A/NEK6/KIF2C/TPPP/TPX2/KIF21B/KIF4A/DNM3/KIF26A/NUSAP1/GTSE1/CAMSAP3/KIF18A/TUBB6/PSRC1/TUBA1C/JAKMIP1/SKA1/SKA3/GAS2L3/MAP1LC3C	35
CC	GO:0000307	cyclin-dependent protein kinase holoenzyme complex	7/1066	42/19717	0.00678871	0.0256098	0.0166576	CCNA2/CCNB1/CDK1/CDK2/CKS2/PCNA/CCNB2	7
CC	GO:0000794	condensed nuclear chromosome	12/1066	99/19717	0.00708035	0.0265271	0.0172542	BUB1/BUB1B/CCNB1/CENPA/NEK2/AURKA/SYN1/AURKB/NDC80/NCAPH/CENPK/NUF2	12
CC	GO:0016323	basolateral plasma membrane	21/1066	217/19717	0.00717713	0.0267067	0.0173711	ANXA1/ANXA2/AQP1/AQP5/C5AR1/CA9/CD44/FOLR1/ITGA3/KCNC2/KCNJ4/MSN/SLC8A2/ST14/TF/SLC7A7/SLC22A6/PDPN/AJAP1/MEGF11/GPIHBP1	21
CC	GO:0030176	integral component of endoplasmic reticulum membrane	16/1066	150/19717	0.00726529	0.0268521	0.0174656	B2M/CD74/HLA-A/HLA-B/HLA-C/HLA-DPA1/HLA-DPB1/HLA-DQA1/HLA-DQA2/HLA-DQB1/HLA-DQB2/HLA-DRA/HLA-DRB1/HLA-DRB5/RTN1/SCD	16
CC	GO:0031594	neuromuscular junction	10/1066	76/19717	0.00761868	0.0279693	0.0181923	DES/NEFL/SPOCK1/SYP/CDK5R1/SYNGR3/POSTN/UNC13A/DLGAP3/STX1B	10
CC	GO:0031233	intrinsic component of external side of plasma membrane	5/1066	24/19717	0.00822739	0.0298039	0.0193856	CD14/F3/FOLR1/RTN4R/GPIHBP1	5
CC	GO:0044305	calyx of Held	5/1066	24/19717	0.00822739	0.0298039	0.0193856	PRKCB/PRKCG/CPLX2/CPLX1/UNC13A	5
CC	GO:0098687	chromosomal region	30/1066	349/19717	0.00841991	0.0303006	0.0197087	BIRC5/BUB1/BUB1B/CCNB1/CDK1/CDK2/CENPA/CENPF/DYNC1I1/MCM2/NEK2/ORC1/PCNA/SP100/AURKA/TTK/AURKB/NDC80/KIF2C/OIP5/CDCA8/HJURP/CENPK/NCAPG/CENPU/KIF18A/NUF2/SPC24/SKA1/SKA3	30
CC	GO:0051233	spindle midzone	6/1066	34/19717	0.00901244	0.0322209	0.0209577	CDC6/GEM/AURKA/AURKB/CDCA8/KIF18A	6
CC	GO:0098858	actin-based cell projection	20/1066	208/19717	0.00915532	0.0323543	0.0210445	AQP5/RHOC/CA9/CD44/DPEP1/GAP43/ITGA3/LCP1/MSN/OXTR/PVALB/VCAM1/DNALI1/USH1C/ARL4C/PDPN/IQGAP2/CLIC4/PCDH15/SRCIN1	20
CC	GO:0071437	invadopodium	4/1066	16/19717	0.00916803	0.0323543	0.0210445	ITGA3/MSN/PLAUR/PDPN	4
CC	GO:0001725	stress fiber	9/1066	67/19717	0.00970875	0.033826	0.0220017	ACTN1/CYBA/LCP1/TRIP6/ZYX/PDLIM4/PDLIM1/PDLIM3/FBLIM1	9
CC	GO:0097517	contractile actin filament bundle	9/1066	67/19717	0.00970875	0.033826	0.0220017	ACTN1/CYBA/LCP1/TRIP6/ZYX/PDLIM4/PDLIM1/PDLIM3/FBLIM1	9
CC	GO:0044304	main axon	9/1066	68/19717	0.0106684	0.0369343	0.0240235	CCK/CNGA3/KCNC2/KCNJ11/MAG/MBP/SPOCK1/TUBB4A/CNTNAP2	9
CC	GO:0016528	sarcoplasm	10/1066	80/19717	0.0108376	0.0372841	0.024251	CALU/FLNC/HK2/SLN/SPOCK1/THBS1/P3H2/JPH3/JPH4/CLEC18B	10
CC	GO:0031227	intrinsic component of endoplasmic reticulum membrane	16/1066	158/19717	0.0117013	0.0400037	0.0260199	B2M/CD74/HLA-A/HLA-B/HLA-C/HLA-DPA1/HLA-DPB1/HLA-DQA1/HLA-DQA2/HLA-DQB1/HLA-DQB2/HLA-DRA/HLA-DRB1/HLA-DRB5/RTN1/SCD	16
CC	GO:0042470	melanosome	12/1066	106/19717	0.0119736	0.0404295	0.0262969	ANXA2/ATP6V1G2/CALU/CAPG/CD63/MMP14/SLC1A5/GGH/PDIA4/GPNMB/RAB32/MREG	12
CC	GO:0048770	pigment granule	12/1066	106/19717	0.0119736	0.0404295	0.0262969	ANXA2/ATP6V1G2/CALU/CAPG/CD63/MMP14/SLC1A5/GGH/PDIA4/GPNMB/RAB32/MREG	12
CC	GO:0032587	ruffle membrane	11/1066	94/19717	0.0124772	0.0418712	0.0272346	AIF1/ITGA5/LCP1/PLEK/PSD/HIP1R/SPRY2/PDPN/PACSIN1/FERMT1/SPRY4	11
CC	GO:0032281	AMPA glutamate receptor complex	5/1066	27/19717	0.0136716	0.0455998	0.0296598	GRIA2/GRIA4/CACNG3/CACNG2/SHISA7	5
CC	GO:0044291	cell-cell contact zone	9/1066	71/19717	0.0139756	0.0463312	0.0301356	ACTN1/DES/KCNJ11/GJC1/VAMP5/FGFRL1/AJAP1/HAMP/OPALIN	9
CC	GO:0042383	sarcolemma	14/1066	136/19717	0.0154495	0.050909	0.0331132	ANXA1/ANXA2/AQP1/BGN/CAV1/COL6A2/DES/FLNC/KCNB1/KCNJ3/KCNJ11/STAC/ABCC8/VCAM1	14
CC	GO:0005884	actin filament	12/1066	111/19717	0.0168188	0.0550892	0.0358321	ACTN1/AIF1/ANXA1/FLNA/HCLS1/LCP1/RAC2/PDLIM4/IQGAP1/PDLIM1/PDLIM3/GNG12	12
CC	GO:0031362	anchored component of external side of plasma membrane	4/1066	19/19717	0.0171662	0.0558924	0.0363545	CD14/FOLR1/RTN4R/GPIHBP1	4
CC	GO:0005802	trans-Golgi network	21/1066	236/19717	0.0174377	0.0564402	0.0367109	CD74/HLA-DPA1/HLA-DPB1/HLA-DQA1/HLA-DQA2/HLA-DQB1/HLA-DQB2/HLA-DRA/HLA-DRB1/HLA-DRB5/SNAP25/TGFBI/CHST2/ATP8A1/POSTN/RAB32/NMNAT2/RBFOX1/CALN1/PIFO/CLVS2	21
CC	GO:0017146	NMDA selective glutamate receptor complex	3/1066	11/19717	0.0187541	0.0601971	0.0391545	GRIN1/SHANK1/GRIN3A	3
CC	GO:0008076	voltage-gated potassium channel complex	10/1066	87/19717	0.0188185	0.0601971	0.0391545	KCNB1/KCNC2/KCNJ3/KCNJ4/KCNN1/SNAP25/KCNE3/CNTNAP2/KCNIP3/KCNIP2	10
CC	GO:0032432	actin filament bundle	9/1066	75/19717	0.0194909	0.0619857	0.0403178	ACTN1/CYBA/LCP1/TRIP6/ZYX/PDLIM4/PDLIM1/PDLIM3/FBLIM1	9
CC	GO:0009898	cytoplasmic side of plasma membrane	15/1066	154/19717	0.0197991	0.0626018	0.0407186	CD2/GEM/GNAL/GNG5/LYN/PTPN7/PTPRC/RGS1/S100A6/SNAP25/STAC/IQGAP1/AJAP1/GNG12/PLEKHA4	15
CC	GO:0005680	anaphase-promoting complex	4/1066	21/19717	0.0243379	0.0765105	0.0497654	BUB1B/CDC20/UBE2C/UBE2S	4
CC	GO:0031234	extrinsic component of cytoplasmic side of plasma membrane	10/1066	91/19717	0.0249689	0.0780455	0.0507637	GNAL/GNG5/LYN/RGS1/S100A6/SNAP25/STAC/IQGAP1/GNG12/PLEKHA4	10
CC	GO:0042641	actomyosin	9/1066	79/19717	0.0264303	0.0821443	0.0534298	ACTN1/CYBA/LCP1/TRIP6/ZYX/PDLIM4/PDLIM1/PDLIM3/FBLIM1	9
CC	GO:0005765	lysosomal membrane	28/1066	354/19717	0.028649	0.0885368	0.0575877	ANXA2/BST2/C3AR1/CD63/CD74/CP/ENPEP/FPR1/HLA-DMA/HLA-DMB/HLA-DOA/HLA-DPA1/HLA-DPB1/HLA-DQA1/HLA-DQA2/HLA-DQB1/HLA-DQB2/HLA-DRA/HLA-DRB1/HLA-DRB5/LAPTM5/VAMP8/ATP8A1/GLIPR1/MREG/SLC7A14/TMBIM1/VASN	28
CC	GO:0098852	lytic vacuole membrane	28/1066	355/19717	0.0295636	0.09085	0.0590923	ANXA2/BST2/C3AR1/CD63/CD74/CP/ENPEP/FPR1/HLA-DMA/HLA-DMB/HLA-DOA/HLA-DPA1/HLA-DPB1/HLA-DQA1/HLA-DQA2/HLA-DQB1/HLA-DQB2/HLA-DRA/HLA-DRB1/HLA-DRB5/LAPTM5/VAMP8/ATP8A1/GLIPR1/MREG/SLC7A14/TMBIM1/VASN	28
CC	GO:0098845	postsynaptic endosome	3/1066	13/19717	0.0299926	0.0911441	0.0592836	PSD/SH3GL3/ARC	3
CC	GO:0098993	anchored component of synaptic vesicle membrane	3/1066	13/19717	0.0299926	0.0911441	0.0592836	RAB3A/SYN1/RAB3C	3
CC	GO:0055038	recycling endosome membrane	9/1066	81/19717	0.0304848	0.0921282	0.0599237	B2M/HLA-A/HLA-B/HLA-C/SLC1A1/FZD7/PDLIM4/VAMP8/RAB11FIP4	9
CC	GO:0031901	early endosome membrane	14/1066	149/19717	0.0312083	0.0937963	0.0610086	ANXA1/B2M/CAV1/FCGR1A/HLA-A/HLA-B/HLA-C/SH3GL3/SLC1A1/PDLIM4/VAMP8/GPNMB/ARC/CLVS2	14
CC	GO:0031528	microvillus membrane	4/1066	23/19717	0.0330752	0.0988642	0.064305	CA9/DPEP1/MSN/PDPN	4
MF	GO:0005201	extracellular matrix structural constituent	41/1014	163/17697	3.95802e-16	3.3089e-13	2.67479e-13	AEBP1/BGN/CHI3L1/COL1A1/COL1A2/COL3A1/COL4A1/COL4A2/COL5A1/COL5A2/COL6A2/COL8A1/COL8A2/EFEMP1/FMOD/FN1/HSPG2/TNC/IGFBP7/LAMB1/LAMC1/LUM/MFAP2/MFAP4/MGP/PCOLCE/TGFBI/THBS1/FBLN5/POSTN/FGL2/EMILIN1/MXRA5/SRPX2/EFEMP2/EMILIN2/EMILIN3/CTHRC1/CHADL/COL22A1/NPNT	41
MF	GO:0005178	integrin binding	30/1014	132/17697	5.69917e-11	2.38225e-08	1.92572e-08	ACTN1/CD151/COL3A1/COL5A1/ECM2/S1PR3/FN1/IBSP/ICAM1/ITGA3/ITGA5/ITGB2/ITGB4/LAMB1/LCP1/LYN/MMP14/SFRP2/SPP1/TGFBI/THBS1/ICAM5/VCAM1/ISG15/GPNMB/FBLN5/ESM1/EMILIN1/FERMT3/NPNT	30
MF	GO:0022839	ion gated channel activity	48/1014	334/17697	3.64528e-09	1.01582e-06	8.21147e-07	ANXA2/AQP1/CACNA1B/CHRNA4/CHRNB2/CLIC1/CNGA3/CYBB/GABRA1/GABRA3/GABRA5/GABRB2/GABRB3/GABRD/GABRG1/GABRG2/GRIA2/GRIA4/GRIN1/KCNB1/KCNC2/KCNJ3/KCNJ4/KCNJ9/KCNJ11/KCNK3/KCNN1/SCN2B/SNAP25/GLRA3/CACNA1I/KCNE3/CACNG3/CACNG2/CLIC4/KCNIP3/KCNIP2/CHRNA9/CACNA2D3/SCN3B/KCNK12/SLC17A7/JPH3/KCNT1/JPH4/GRIN3A/NALCN/FAM155A	48
MF	GO:0022836	gated channel activity	48/1014	343/17697	8.74641e-09	1.828e-06	1.47768e-06	ANXA2/AQP1/CACNA1B/CHRNA4/CHRNB2/CLIC1/CNGA3/CYBB/GABRA1/GABRA3/GABRA5/GABRB2/GABRB3/GABRD/GABRG1/GABRG2/GRIA2/GRIA4/GRIN1/KCNB1/KCNC2/KCNJ3/KCNJ4/KCNJ9/KCNJ11/KCNK3/KCNN1/SCN2B/SNAP25/GLRA3/CACNA1I/KCNE3/CACNG3/CACNG2/CLIC4/KCNIP3/KCNIP2/CHRNA9/CACNA2D3/SCN3B/KCNK12/SLC17A7/JPH3/KCNT1/JPH4/GRIN3A/NALCN/FAM155A	48
MF	GO:0005216	ion channel activity	54/1014	416/17697	1.49689e-08	2.18506e-06	1.76632e-06	ANXA2/AQP1/CACNA1B/CHRNA4/CHRNB2/CLIC1/CNGA3/GABRA1/GABRA3/GABRA5/GABRB2/GABRB3/GABRD/GABRG1/GABRG2/GRIA2/GRIA4/GRIN1/KCNB1/KCNC2/KCNJ3/KCNJ4/KCNJ9/KCNJ11/KCNK3/KCNN1/PDE2A/SCN2B/SNAP25/ABCC8/GLRA3/APOL1/CACNA1I/KCNE3/GJC1/CACNG3/CACNG2/SLC24A2/CLIC4/KCNIP3/KCNIP2/ASIC4/CHRNA9/CACNA2D3/SCN3B/KCNK12/SLC17A7/JPH3/KCNT1/JPH4/GRIN3A/NALCN/UNC80/FAM155A	54
MF	GO:0022838	substrate-specific channel activity	55/1014	428/17697	1.56823e-08	2.18506e-06	1.76632e-06	ANXA2/AQP1/AQP5/CACNA1B/CHRNA4/CHRNB2/CLIC1/CNGA3/GABRA1/GABRA3/GABRA5/GABRB2/GABRB3/GABRD/GABRG1/GABRG2/GRIA2/GRIA4/GRIN1/KCNB1/KCNC2/KCNJ3/KCNJ4/KCNJ9/KCNJ11/KCNK3/KCNN1/PDE2A/SCN2B/SNAP25/ABCC8/GLRA3/APOL1/CACNA1I/KCNE3/GJC1/CACNG3/CACNG2/SLC24A2/CLIC4/KCNIP3/KCNIP2/ASIC4/CHRNA9/CACNA2D3/SCN3B/KCNK12/SLC17A7/JPH3/KCNT1/JPH4/GRIN3A/NALCN/UNC80/FAM155A	55
MF	GO:0004857	enzyme inhibitor activity	50/1014	375/17697	2.15162e-08	2.32334e-06	1.8781e-06	SERPINA3/ANXA1/ANXA2/ANXA5/BIRC5/APOC2/BST2/SERPING1/C3/SERPINH1/CDKN2C/CSTA/DPEP1/SERPINB1/HSPB1/LGALS3/LTF/SERPINE1/SERPINA5/SERPINA1/PI3/SERPINB8/SERPINI1/PPP1R1A/PKIB/PROS1/SLN/SLPI/SNCB/SPOCK1/TFPI/TIMP1/SOCS1/IQGAP1/SOCS3/PTTG1/CABP1/GMFG/TNK2/SPRY2/IQGAP2/SPOCK3/LXN/PARP9/CARD16/ELFN2/PHACTR3/CRB2/PINLYP/SPINK8	50
MF	GO:0015267	channel activity	57/1014	456/17697	2.31403e-08	2.32334e-06	1.8781e-06	ANXA2/AQP1/AQP5/CACNA1B/CHRNA4/CHRNB2/CLIC1/CNGA3/CYBB/GABRA1/GABRA3/GABRA5/GABRB2/GABRB3/GABRD/GABRG1/GABRG2/GJB2/GRIA2/GRIA4/GRIN1/KCNB1/KCNC2/KCNJ3/KCNJ4/KCNJ9/KCNJ11/KCNK3/KCNN1/PDE2A/SCN2B/SNAP25/ABCC8/GLRA3/APOL1/CACNA1I/KCNE3/GJC1/CACNG3/CACNG2/SLC24A2/CLIC4/KCNIP3/KCNIP2/ASIC4/CHRNA9/CACNA2D3/SCN3B/KCNK12/SLC17A7/JPH3/KCNT1/JPH4/GRIN3A/NALCN/UNC80/FAM155A	57
MF	GO:0022803	passive transmembrane transporter activity	57/1014	457/17697	2.50121e-08	2.32334e-06	1.8781e-06	ANXA2/AQP1/AQP5/CACNA1B/CHRNA4/CHRNB2/CLIC1/CNGA3/CYBB/GABRA1/GABRA3/GABRA5/GABRB2/GABRB3/GABRD/GABRG1/GABRG2/GJB2/GRIA2/GRIA4/GRIN1/KCNB1/KCNC2/KCNJ3/KCNJ4/KCNJ9/KCNJ11/KCNK3/KCNN1/PDE2A/SCN2B/SNAP25/ABCC8/GLRA3/APOL1/CACNA1I/KCNE3/GJC1/CACNG3/CACNG2/SLC24A2/CLIC4/KCNIP3/KCNIP2/ASIC4/CHRNA9/CACNA2D3/SCN3B/KCNK12/SLC17A7/JPH3/KCNT1/JPH4/GRIN3A/NALCN/UNC80/FAM155A	57
MF	GO:0030594	neurotransmitter receptor activity	24/1014	117/17697	3.96744e-08	3.31678e-06	2.68115e-06	TSPO/CHRM1/CHRNA4/CHRNB2/GABBR1/GABRA1/GABRA3/GABRA5/GABRB2/GABRB3/GABRD/GABRG1/GABRG2/GRIA2/GRIA4/GRIN1/HRH1/HTR1A/HTR2A/GLRA3/GABBR2/HRH3/CHRNA9/GRIN3A	24
MF	GO:0099529	neurotransmitter receptor activity involved in regulation of postsynaptic membrane potential	15/1014	50/17697	7.19805e-08	5.47051e-06	4.42215e-06	CHRM1/CHRNA4/CHRNB2/GABBR1/GABRA1/GABRA3/GABRA5/GABRB2/GABRB3/GABRD/GABRG1/GABRG2/GRIN1/CHRNA9/GRIN3A	15
MF	GO:0061134	peptidase regulator activity	34/1014	219/17697	1.06712e-07	7.16901e-06	5.79514e-06	SERPINA3/BIRC5/BST2/SERPING1/C3/CASP1/CAV1/SERPINH1/CTSC/CSTA/DPEP1/SERPINB1/FN1/LTF/MAL/SERPINE1/SERPINA5/PCOLCE/SERPINA1/PI3/SERPINB8/SERPINI1/PROS1/SFRP2/SLPI/SPOCK1/TFPI/TIMP1/PTTG1/SPOCK3/LXN/CARD16/CRB2/SPINK8	34
MF	GO:0016917	GABA receptor activity	10/1014	22/17697	1.25412e-07	7.16901e-06	5.79514e-06	GABBR1/GABRA1/GABRA3/GABRA5/GABRB2/GABRB3/GABRD/GABRG1/GABRG2/GABBR2	10
MF	GO:0042277	peptide binding	41/1014	295/17697	1.28524e-07	7.16901e-06	5.79514e-06	ANG/ANXA5/ATP1A3/C1QA/CACNA1B/CD14/CD74/ENPEP/FCGR2B/GRIA2/GRIA4/GRIN1/HLA-A/HLA-B/HLA-C/HLA-DPA1/HLA-DPB1/HLA-DQA1/HLA-DQB1/HLA-DRA/HLA-DRB1/HLA-DRB5/HSPG2/ITGB2/MSR1/OXTR/PPIC/SSTR1/SSTR2/TGFB2/TLR1/TLR2/VIPR2/CABP1/KDELR3/MAPK8IP2/TMEM158/KCNIP2/PEX5L/TREM2/DLGAP3	41
MF	GO:0098960	postsynaptic neurotransmitter receptor activity	15/1014	52/17697	1.28631e-07	7.16901e-06	5.79514e-06	CHRM1/CHRNA4/CHRNB2/GABBR1/GABRA1/GABRA3/GABRA5/GABRB2/GABRB3/GABRD/GABRG1/GABRG2/GRIN1/CHRNA9/GRIN3A	15
MF	GO:0032395	MHC class II receptor activity	7/1014	10/17697	2.04709e-07	9.82933e-06	7.94564e-06	HLA-DOA/HLA-DPA1/HLA-DQA1/HLA-DQA2/HLA-DQB1/HLA-DQB2/HLA-DRA	7
MF	GO:0022824	transmitter-gated ion channel activity	16/1014	61/17697	2.11636e-07	9.82933e-06	7.94564e-06	CHRNA4/CHRNB2/GABRA1/GABRA3/GABRA5/GABRB2/GABRB3/GABRD/GABRG1/GABRG2/GRIA2/GRIA4/GRIN1/GLRA3/CHRNA9/GRIN3A	16
MF	GO:0022835	transmitter-gated channel activity	16/1014	61/17697	2.11636e-07	9.82933e-06	7.94564e-06	CHRNA4/CHRNB2/GABRA1/GABRA3/GABRA5/GABRB2/GABRB3/GABRD/GABRG1/GABRG2/GRIA2/GRIA4/GRIN1/GLRA3/CHRNA9/GRIN3A	16
MF	GO:0015276	ligand-gated ion channel activity	25/1014	138/17697	2.65822e-07	1.11114e-05	8.98198e-06	AQP1/CHRNA4/CHRNB2/CNGA3/GABRA1/GABRA3/GABRA5/GABRB2/GABRB3/GABRD/GABRG1/GABRG2/GRIA2/GRIA4/GRIN1/KCNJ3/KCNJ4/KCNJ9/KCNJ11/GLRA3/CHRNA9/SLC17A7/JPH3/JPH4/GRIN3A	25
MF	GO:0022834	ligand-gated channel activity	25/1014	138/17697	2.65822e-07	1.11114e-05	8.98198e-06	AQP1/CHRNA4/CHRNB2/CNGA3/GABRA1/GABRA3/GABRA5/GABRB2/GABRB3/GABRD/GABRG1/GABRG2/GRIA2/GRIA4/GRIN1/KCNJ3/KCNJ4/KCNJ9/KCNJ11/GLRA3/CHRNA9/SLC17A7/JPH3/JPH4/GRIN3A	25
MF	GO:0005539	glycosaminoglycan binding	34/1014	229/17697	3.17291e-07	1.26312e-05	1.02106e-05	ANG/ANXA5/BGN/CD44/COL5A1/ECM2/FN1/HMMR/CXCL10/LTF/MDK/MMP7/SERPINA5/PCOLCE/PLA2G5/PTPRC/SAA1/CXCL11/SLIT1/THBS1/TLR2/TNFAIP6/VEGFA/GPNMB/POSTN/FSTL1/SUSD5/SPOCK3/FGFRL1/TREM2/LXN/EVA1C/RTN4R/LRTM2	34
MF	GO:0033218	amide binding	45/1014	356/17697	5.10725e-07	1.94075e-05	1.56883e-05	ANG/ANXA5/ATP1A3/C1QA/CACNA1B/CD14/CD74/ENPEP/FCGR2B/FOLR1/GRIA2/GRIA4/GRIN1/HLA-A/HLA-B/HLA-C/HLA-DPA1/HLA-DPB1/HLA-DQA1/HLA-DQB1/HLA-DRA/HLA-DRB1/HLA-DRB5/HSPG2/ITGB2/MAG/MSR1/OXTR/PPIC/SSTR1/SSTR2/TGFB2/TLR1/TLR2/TYMS/VIPR2/CABP1/KDELR3/MAPK8IP2/TMEM158/KCNIP2/PEX5L/TREM2/DLGAP3/RTN4R	45
MF	GO:0099095	ligand-gated anion channel activity	9/1014	20/17697	6.07808e-07	2.20925e-05	1.78587e-05	GABRA1/GABRA3/GABRA5/GABRB2/GABRB3/GABRG1/GABRG2/GLRA3/SLC17A7	9
MF	GO:0005518	collagen binding	16/1014	67/17697	8.47514e-07	2.86329e-05	2.31457e-05	AEBP1/SERPINH1/CD44/CTSS/ECM2/FN1/ITGA3/LUM/MMP9/PCOLCE/SPOCK1/TGFBI/THBS1/MRC2/SPOCK3/CHADL	16
MF	GO:0005230	extracellular ligand-gated ion channel activity	17/1014	75/17697	8.56248e-07	2.86329e-05	2.31457e-05	CHRNA4/CHRNB2/GABRA1/GABRA3/GABRA5/GABRB2/GABRB3/GABRD/GABRG1/GABRG2/GRIA2/GRIA4/GRIN1/GLRA3/CHRNA9/SLC17A7/GRIN3A	17
MF	GO:0035325	Toll-like receptor binding	7/1014	12/17697	1.22019e-06	3.92339e-05	3.17152e-05	MYD88/S100A8/S100A9/TLR1/TLR2/LY96/UNC93B1	7
MF	GO:1904315	transmitter-gated ion channel activity involved in regulation of postsynaptic membrane potential	13/1014	47/17697	1.50851e-06	4.6708e-05	3.77569e-05	CHRNA4/CHRNB2/GABRA1/GABRA3/GABRA5/GABRB2/GABRB3/GABRD/GABRG1/GABRG2/GRIN1/CHRNA9/GRIN3A	13
MF	GO:0061135	endopeptidase regulator activity	28/1014	182/17697	1.67768e-06	5.00907e-05	4.04913e-05	SERPINA3/BIRC5/BST2/SERPING1/C3/SERPINH1/CSTA/DPEP1/SERPINB1/LTF/SERPINE1/SERPINA5/SERPINA1/PI3/SERPINB8/SERPINI1/PROS1/SFRP2/SLPI/SPOCK1/TFPI/TIMP1/PTTG1/SPOCK3/LXN/CARD16/CRB2/SPINK8	28
MF	GO:0004866	endopeptidase inhibitor activity	27/1014	175/17697	2.41957e-06	6.97504e-05	5.63835e-05	SERPINA3/BIRC5/BST2/SERPING1/C3/SERPINH1/CSTA/DPEP1/SERPINB1/LTF/SERPINE1/SERPINA5/SERPINA1/PI3/SERPINB8/SERPINI1/PROS1/SLPI/SPOCK1/TFPI/TIMP1/PTTG1/SPOCK3/LXN/CARD16/CRB2/SPINK8	27
MF	GO:0022851	GABA-gated chloride ion channel activity	7/1014	13/17697	2.5126e-06	7.00177e-05	5.65995e-05	GABRA1/GABRA3/GABRA5/GABRB2/GABRB3/GABRG1/GABRG2	7
MF	GO:0005261	cation channel activity	40/1014	319/17697	2.66358e-06	7.18306e-05	5.80651e-05	ANXA2/AQP1/CACNA1B/CHRNA4/CHRNB2/CNGA3/GRIA2/GRIA4/GRIN1/KCNB1/KCNC2/KCNJ3/KCNJ4/KCNJ9/KCNJ11/KCNK3/KCNN1/PDE2A/SCN2B/SNAP25/ABCC8/CACNA1I/KCNE3/CACNG3/CACNG2/SLC24A2/KCNIP3/KCNIP2/ASIC4/CHRNA9/CACNA2D3/SCN3B/KCNK12/JPH3/KCNT1/JPH4/GRIN3A/NALCN/UNC80/FAM155A	40
MF	GO:0050840	extracellular matrix binding	14/1014	57/17697	2.8534e-06	7.4545e-05	6.02592e-05	ANXA2/BGN/CTSS/ITGA3/LGALS1/LGALS3/SPOCK1/SPP1/TGFBI/THBS1/VEGFA/SPOCK3/CD248/SMOC1	14
MF	GO:0008201	heparin binding	26/1014	169/17697	3.9031e-06	9.88786e-05	7.99296e-05	ANG/ANXA5/COL5A1/ECM2/FN1/CXCL10/LTF/MDK/MMP7/SERPINA5/PCOLCE/PLA2G5/PTPRC/SAA1/CXCL11/SLIT1/THBS1/VEGFA/GPNMB/POSTN/FSTL1/FGFRL1/LXN/EVA1C/RTN4R/LRTM2	26
MF	GO:0004890	GABA-A receptor activity	8/1014	19/17697	4.84368e-06	0.000119098	9.62737e-05	GABRA1/GABRA3/GABRA5/GABRB2/GABRB3/GABRD/GABRG1/GABRG2	8
MF	GO:0030414	peptidase inhibitor activity	27/1014	182/17697	5.17344e-06	0.000123571	9.98902e-05	SERPINA3/BIRC5/BST2/SERPING1/C3/SERPINH1/CSTA/DPEP1/SERPINB1/LTF/SERPINE1/SERPINA5/SERPINA1/PI3/SERPINB8/SERPINI1/PROS1/SLPI/SPOCK1/TFPI/TIMP1/PTTG1/SPOCK3/LXN/CARD16/CRB2/SPINK8	27
MF	GO:0042605	peptide antigen binding	10/1014	31/17697	5.35745e-06	0.000124412	0.00010057	HLA-A/HLA-B/HLA-C/HLA-DPA1/HLA-DPB1/HLA-DQA1/HLA-DQB1/HLA-DRA/HLA-DRB1/HLA-DRB5	10
MF	GO:0019911	structural constituent of myelin sheath	6/1014	10/17697	5.99979e-06	0.000135563	0.000109584	MAL/MBP/MOBP/PLP1/MARVELD1/MAL2	6
MF	GO:0001540	amyloid-beta binding	16/1014	78/17697	7.15883e-06	0.000157494	0.000127312	ATP1A3/C1QA/CACNA1B/CD74/FCGR2B/GRIA2/GRIA4/GRIN1/HSPG2/ITGB2/MSR1/TGFB2/TLR2/MAPK8IP2/TREM2/DLGAP3	16
MF	GO:0017075	syntaxin-1 binding	9/1014	26/17697	8.27107e-06	0.000177298	0.000143321	SNAP25/STXBP1/SYP/SYT1/SYT4/CPLX2/CPLX1/UNC13A/SYNPR	9
MF	GO:0008503	benzodiazepine receptor activity	6/1014	11/17697	1.25576e-05	0.000262453	0.000212157	TSPO/GABRA1/GABRA3/GABRA5/GABRG1/GABRG2	6
MF	GO:0005237	inhibitory extracellular ligand-gated ion channel activity	7/1014	16/17697	1.4383e-05	0.000293273	0.00023707	GABRA1/GABRA3/GABRA5/GABRB2/GABRG1/GABRG2/GLRA3	7
MF	GO:0050839	cell adhesion molecule binding	52/1014	499/17697	2.19605e-05	0.000430452	0.00034796	ACTN1/ANXA1/ANXA2/CAPG/CD151/CDH18/CLIC1/CNN3/COL3A1/COL5A1/ECM2/S1PR3/FLNA/FN1/IBSP/ICAM1/ITGA3/ITGA5/ITGB2/ITGB4/LAMB1/LCP1/LDHA/LYN/MMP14/MSN/S100A11/SFRP2/SPP1/SPTBN2/TGFBI/THBS1/ICAM5/VCAM1/TAGLN2/IQGAP1/CDK5R1/PDLIM1/CCNB2/ISG15/GPNMB/FBLN5/POSTN/ESM1/EMILIN1/PTPRT/STXBP6/CDH22/FERMT3/ARHGAP18/VASN/NPNT	52
MF	GO:0005244	voltage-gated ion channel activity	27/1014	197/17697	2.26554e-05	0.000430452	0.00034796	ANXA2/CACNA1B/CLIC1/CYBB/GRIN1/KCNB1/KCNC2/KCNJ3/KCNJ4/KCNJ9/KCNJ11/KCNK3/SCN2B/SNAP25/CACNA1I/KCNE3/CACNG3/CACNG2/CLIC4/KCNIP3/KCNIP2/CACNA2D3/SCN3B/KCNK12/KCNT1/GRIN3A/NALCN	27
MF	GO:0022832	voltage-gated channel activity	27/1014	197/17697	2.26554e-05	0.000430452	0.00034796	ANXA2/CACNA1B/CLIC1/CYBB/GRIN1/KCNB1/KCNC2/KCNJ3/KCNJ4/KCNJ9/KCNJ11/KCNK3/SCN2B/SNAP25/CACNA1I/KCNE3/CACNG3/CACNG2/CLIC4/KCNIP3/KCNIP2/CACNA2D3/SCN3B/KCNK12/KCNT1/GRIN3A/NALCN	27
MF	GO:0098918	structural constituent of synapse	7/1014	17/17697	2.32421e-05	0.000431787	0.000349039	ACTN1/NEFH/NEFL/SPTBN2/BSN/INA/DNM3	7
MF	GO:0046873	metal ion transmembrane transporter activity	47/1014	438/17697	2.5933e-05	0.000471305	0.000380984	ANXA2/ANXA5/AQP1/ATP1A3/ATP2B3/CACNA1B/GRIN1/KCNB1/KCNC2/KCNJ3/KCNJ4/KCNJ9/KCNJ11/KCNK3/KCNN1/PDE2A/SCN2B/SLC1A1/SLC1A6/SLC6A1/SLC6A7/SLC8A2/SLC11A1/SNAP25/ABCC8/TF/CACNA1I/KCNE3/CACNG3/CACNG2/SLC24A2/KCNIP3/KCNIP2/ASIC4/CHRNA9/CACNA2D3/SCN3B/KCNK12/SLC17A7/JPH3/SLC12A5/KCNT1/JPH4/GRIN3A/NALCN/SLC6A17/FAM155A	47
MF	GO:0030020	extracellular matrix structural constituent conferring tensile strength	10/1014	41/17697	8.02208e-05	0.00142691	0.00115346	COL1A1/COL1A2/COL3A1/COL4A1/COL4A2/COL5A1/COL5A2/COL6A2/COL8A1/COL8A2	10
MF	GO:0030246	carbohydrate binding	32/1014	271/17697	8.42034e-05	0.00146654	0.0011855	CD69/CHI3L1/CHI3L2/FBP1/HK2/HLA-DRA/HLA-DRB1/KLRC2/LGALS1/LGALS3/LOXL2/MAG/OLR1/PLOD2/PTX3/PYGL/MRC2/CLEC2B/CD93/CLEC5A/SIGLEC7/SIGLEC9/GALNT9/P3H2/CD248/EVA1C/CLEC7A/SIGLEC10/GALNT13/CLEC2L/CLEC18B/SIGLEC14	32
MF	GO:0031406	carboxylic acid binding	25/1014	193/17697	0.000114089	0.0019465	0.00157347	ALOX5AP/CD44/FABP5/FOLR1/GAD1/GRIN1/HMMR/ID3/MAG/SERPINA5/PLOD2/PTGDS/PYGL/S100A8/S100A9/SLC1A1/TNFAIP6/TYMS/ST8SIA4/GLRA3/SUSD5/ST8SIA3/P3H2/RTN4R/GRIN3A	25
MF	GO:0016641	oxidoreductase activity, acting on the CH-NH2 group of donors, oxygen as acceptor	6/1014	16/17697	0.000169778	0.00278303	0.00224969	LOX/LOXL1/LOXL2/MAOB/VCAM1/IL4I1	6
MF	GO:0023026	MHC class II protein complex binding	6/1014	16/17697	0.000169778	0.00278303	0.00224969	CD74/HLA-DMA/HLA-DMB/HLA-DOA/HLA-DRA/HLA-DRB1	6
MF	GO:0019864	IgG binding	5/1014	11/17697	0.000211282	0.00321148	0.00259604	FCER1G/FCGR1A/FCGR2A/FCGR2B/FCGR3A	5
MF	GO:0048407	platelet-derived growth factor binding	5/1014	11/17697	0.000211282	0.00321148	0.00259604	COL1A1/COL1A2/COL3A1/COL4A1/COL5A1	5
MF	GO:0097493	structural molecule activity conferring elasticity	5/1014	11/17697	0.000211282	0.00321148	0.00259604	LAMC1/FBLN5/EMILIN1/EMILIN2/EMILIN3	5
MF	GO:0099186	structural constituent of postsynapse	5/1014	11/17697	0.000211282	0.00321148	0.00259604	ACTN1/NEFH/NEFL/INA/DNM3	5
MF	GO:0005543	phospholipid binding	43/1014	427/17697	0.000235792	0.00352004	0.00284546	JAG1/ANXA1/ANXA2/ANXA5/DPEP1/F3/GAP43/NCF4/NRGN/SERPINA5/PLA2G2A/PLA2G5/PLEK/PSD/RPE65/SPTBN2/SYT1/SYT4/THBS1/FZD7/IQGAP1/HIP1R/SNAP91/ARHGAP44/IQGAP2/CD300A/UNC13A/PLEK2/MYOF/STXBP6/PACSIN1/TREM2/MREG/SYT13/PLEKHA4/ARAP3/GSDMD/SNX22/SCIN/CLVS2/AMER3/AMER2/PIRT	43
MF	GO:0035173	histone kinase activity	6/1014	17/17697	0.000249707	0.00359922	0.00290947	CCNB1/CDK1/CDK2/PRKCB/AURKA/AURKB	6
MF	GO:0055102	lipase inhibitor activity	6/1014	17/17697	0.000249707	0.00359922	0.00290947	ANXA1/ANXA2/ANXA5/APOC2/SNCB/PINLYP	6
MF	GO:0035254	glutamate receptor binding	10/1014	47/17697	0.000270992	0.00383982	0.00310396	CAMK2A/RASGRF1/CDK5R1/CACNG3/CACNG2/SHANK2/DNM3/SHANK1/NECAB2/SHISA7	10
MF	GO:0043177	organic acid binding	25/1014	205/17697	0.000295639	0.00411924	0.00332983	ALOX5AP/CD44/FABP5/FOLR1/GAD1/GRIN1/HMMR/ID3/MAG/SERPINA5/PLOD2/PTGDS/PYGL/S100A8/S100A9/SLC1A1/TNFAIP6/TYMS/ST8SIA4/GLRA3/SUSD5/ST8SIA3/P3H2/RTN4R/GRIN3A	25
MF	GO:0019838	growth factor binding	19/1014	137/17697	0.00030482	0.00412192	0.003332	COL1A1/COL1A2/COL3A1/COL4A1/COL5A1/IGFBP2/IGFBP3/IGFBP5/IGFBP7/ITGB4/THBS1/OSMR/ESM1/SRPX2/FGFRL1/TWSG1/FGFBP2/HTRA3/VASN	19
MF	GO:0005254	chloride channel activity	13/1014	75/17697	0.000305693	0.00412192	0.003332	CLIC1/GABRA1/GABRA3/GABRA5/GABRB2/GABRB3/GABRD/GABRG1/GABRG2/GLRA3/APOL1/CLIC4/SLC17A7	13
MF	GO:0004859	phospholipase inhibitor activity	5/1014	12/17697	0.000345129	0.00457981	0.00370214	ANXA1/ANXA2/ANXA5/SNCB/PINLYP	5
MF	GO:1901981	phosphatidylinositol phosphate binding	21/1014	161/17697	0.000354976	0.00463688	0.00374827	ANXA2/GAP43/NCF4/NRGN/PLEK/SYT1/FZD7/IQGAP1/HIP1R/SNAP91/IQGAP2/PLEK2/STXBP6/PLEKHA4/ARAP3/GSDMD/SCIN/CLVS2/AMER3/AMER2/PIRT	21
MF	GO:0023023	MHC protein complex binding	7/1014	25/17697	0.000383539	0.0049329	0.00398756	CD74/HLA-DMA/HLA-DMB/HLA-DOA/HLA-DRA/HLA-DRB1/KLRC2	7
MF	GO:0008017	microtubule binding	28/1014	246/17697	0.000417874	0.00529307	0.00427871	BIRC5/KIF1A/CNN3/DYNC1I1/KIF5A/KIFC1/NEFM/NEFH/S100A8/S100A9/KIF23/KIF20A/KIF2C/TPPP/MAST1/KIF21B/KIF4A/DNM3/KIF26A/NUSAP1/CAMSAP3/FAM83D/KIF18A/PSRC1/JAKMIP1/SKA1/GAS2L3/MAP1LC3C	28
MF	GO:0022843	voltage-gated cation channel activity	19/1014	142/17697	0.000482625	0.00602201	0.00486795	ANXA2/CACNA1B/GRIN1/KCNB1/KCNC2/KCNJ3/KCNJ4/KCNJ9/KCNJ11/KCNK3/SNAP25/CACNA1I/KCNE3/CACNG3/CACNG2/KCNIP2/CACNA2D3/KCNT1/GRIN3A	19
MF	GO:0098641	cadherin binding involved in cell-cell adhesion	6/1014	19/17697	0.000495898	0.00609662	0.00492827	ANXA1/ANXA2/CNN3/S100A11/PDLIM1/STXBP6	6
MF	GO:1902936	phosphatidylinositol bisphosphate binding	16/1014	110/17697	0.000520532	0.00630674	0.00509812	ANXA2/PLEK/SYT1/FZD7/HIP1R/SNAP91/PLEK2/STXBP6/PLEKHA4/ARAP3/GSDMD/SCIN/CLVS2/AMER3/AMER2/PIRT	16
MF	GO:1901681	sulfur compound binding	28/1014	250/17697	0.000541678	0.00646918	0.00522943	ANG/ANXA5/COL5A1/ECM2/FN1/CXCL10/LTF/MDK/MMP7/SERPINA5/PCOLCE/PLA2G5/PTPRC/SAA1/CXCL11/SLIT1/THBS1/VEGFA/GPNMB/POSTN/FSTL1/FGFRL1/LXN/EVA1C/HPSE2/RTN4R/GAL3ST4/LRTM2	28
MF	GO:0015108	chloride transmembrane transporter activity	15/1014	100/17697	0.00055257	0.00650632	0.00525945	CLIC1/GABRA1/GABRA3/GABRA5/GABRB2/GABRB3/GABRD/GABRG1/GABRG2/SLC1A1/GLRA3/APOL1/CLIC4/SLC17A7/SLC12A5	15
MF	GO:0048306	calcium-dependent protein binding	11/1014	61/17697	0.000617149	0.00716579	0.00579254	ANXA1/ANXA2/S100A4/S100A6/S100A11/SNAP25/SYN1/SYT1/CABP1/CPLX2/STMN2	11
MF	GO:0001968	fibronectin binding	7/1014	27/17697	0.00064077	0.00733814	0.00593186	CTSS/IGFBP3/IGFBP5/ITGA3/SFRP2/THBS1/VEGFA	7
MF	GO:0016638	oxidoreductase activity, acting on the CH-NH2 group of donors	6/1014	20/17697	0.000674315	0.00761793	0.00615804	LOX/LOXL1/LOXL2/MAOB/VCAM1/IL4I1	6
MF	GO:0044325	ion channel binding	17/1014	124/17697	0.000708716	0.00789982	0.0063859	ACTN1/TSPO/CAV1/FLNA/KCNB1/KCNC2/KCNJ11/LYN/S100A10/STAC/ABCC8/RIMS2/KCNE3/KCNIP3/KCNIP2/SCN3B/PIRT	17
MF	GO:0043394	proteoglycan binding	8/1014	36/17697	0.000812215	0.00882183	0.00713122	COL5A1/CTSS/FN1/TNC/PTPRC/THBS1/GPNMB/HPSE2	8
MF	GO:0005520	insulin-like growth factor binding	7/1014	28/17697	0.000812537	0.00882183	0.00713122	IGFBP2/IGFBP3/IGFBP5/IGFBP7/ITGB4/ESM1/HTRA3	7
MF	GO:0048018	receptor ligand activity	45/1014	482/17697	0.00087676	0.00939707	0.00759622	ADM/JAG1/BMP2/CCK/CHGB/TYMP/EFEMP1/GDF10/CXCL8/IL18/CXCL10/LGALS3/LIF/MDK/CXCL9/NPY/TNFRSF11B/OSM/SAA1/SAA2/CCL2/CCL5/CXCL11/SECTM1/SFRP2/SPP1/SST/STC1/TGFB2/LEFTY2/TIMP1/VEGFA/WNT7B/CRLF1/GDF15/GMFG/NAMPT/GPNMB/SEMA6B/TNFSF13B/CLCF1/HAMP/PDGFD/CMTM5/ENHO	45
MF	GO:0004867	serine-type endopeptidase inhibitor activity	14/1014	94/17697	0.000897322	0.00949572	0.00767596	SERPINA3/SERPING1/SERPINH1/SERPINB1/SERPINE1/SERPINA5/SERPINA1/PI3/SERPINB8/SERPINI1/SLPI/SPOCK1/TFPI/SPINK8	14
MF	GO:0099094	ligand-gated cation channel activity	15/1014	105/17697	0.000930209	0.00966056	0.00780922	AQP1/CHRNA4/CHRNB2/CNGA3/GRIA2/GRIA4/GRIN1/KCNJ3/KCNJ4/KCNJ9/KCNJ11/CHRNA9/JPH3/JPH4/GRIN3A	15
MF	GO:0015631	tubulin binding	34/1014	336/17697	0.000936012	0.00966056	0.00780922	BIRC5/KIF1A/CNN3/DYNC1I1/KIF5A/KIFC1/LYN/NEFM/NEFH/S100A8/S100A9/CDK5R1/KIF23/KIF20A/ARL4C/KIF2C/STMN2/TPPP/MAST1/KIF21B/KIF4A/DNM3/KIF26A/NUSAP1/CAMSAP3/STMN4/FAM83D/KIF18A/PSRC1/PIFO/JAKMIP1/SKA1/GAS2L3/MAP1LC3C	34
MF	GO:0044548	S100 protein binding	5/1014	15/17697	0.0011327	0.0115309	0.00932112	ANXA2/KCNK3/S100A6/S100A11/IQGAP1	5
MF	GO:0005516	calmodulin binding	23/1014	200/17697	0.00114481	0.0115309	0.00932112	AEBP1/ATP2B3/CAMK4/CAMK2A/CNN3/GAP43/GEM/GRIN1/KCNN1/MBP/NRGN/RGS1/RGS16/SLC8A2/SYT1/IQGAP1/ARPP21/IQGAP2/UNC13A/SPA17/CAMSAP3/CAMKV/IQGAP3	23
MF	GO:0001786	phosphatidylserine binding	10/1014	58/17697	0.00154332	0.0153598	0.0124162	ANXA2/GAP43/RPE65/SYT1/SYT4/THBS1/CD300A/SYT13/GSDMD/SCIN	10
MF	GO:0008191	metalloendopeptidase inhibitor activity	5/1014	16/17697	0.00157039	0.0154453	0.0124853	BST2/SPOCK1/TIMP1/SPOCK3/LXN	5
MF	GO:0005253	anion channel activity	13/1014	89/17697	0.00162071	0.0155738	0.0125892	CLIC1/GABRA1/GABRA3/GABRA5/GABRB2/GABRB3/GABRD/GABRG1/GABRG2/GLRA3/APOL1/CLIC4/SLC17A7	13
MF	GO:0072341	modified amino acid binding	13/1014	89/17697	0.00162071	0.0155738	0.0125892	ANXA2/DPEP1/FOLR1/GAP43/RPE65/SYT1/SYT4/THBS1/TYMS/CD300A/SYT13/GSDMD/SCIN	13
MF	GO:0005267	potassium channel activity	16/1014	123/17697	0.00176309	0.0167493	0.0135395	AQP1/KCNB1/KCNC2/KCNJ3/KCNJ4/KCNJ9/KCNJ11/KCNK3/KCNN1/SNAP25/ABCC8/KCNE3/KCNIP3/KCNIP2/KCNK12/KCNT1	16
MF	GO:0005125	cytokine activity	24/1014	220/17697	0.00186862	0.0175525	0.0141887	BMP2/GDF10/CXCL8/IL18/CXCL10/LIF/CXCL9/TNFRSF11B/OSM/CCL2/CCL5/CXCL11/SECTM1/SPP1/TGFB2/LEFTY2/TIMP1/VEGFA/CRLF1/GDF15/NAMPT/TNFSF13B/CLCF1/CMTM5	24
MF	GO:0015079	potassium ion transmembrane transporter activity	19/1014	159/17697	0.00190681	0.017669	0.0142829	AQP1/ATP1A3/KCNB1/KCNC2/KCNJ3/KCNJ4/KCNJ9/KCNJ11/KCNK3/KCNN1/SNAP25/ABCC8/KCNE3/SLC24A2/KCNIP3/KCNIP2/KCNK12/SLC12A5/KCNT1	19
MF	GO:0019865	immunoglobulin binding	6/1014	24/17697	0.0019233	0.017669	0.0142829	FCER1G/FCGR1A/FCGR2A/FCGR2B/FCGR3A/LGALS3	6
MF	GO:0004252	serine-type endopeptidase activity	19/1014	160/17697	0.00205064	0.0186341	0.0150631	C1R/C1S/C2/CTSC/F3/GZMA/HP/CFI/LTF/MMP2/MMP7/MMP9/PCSK2/PLAT/PLAU/ST14/PRSS23/C1RL/HTRA3	19
MF	GO:0005326	neurotransmitter transporter activity	9/1014	51/17697	0.00221657	0.0199253	0.0161069	AQP1/SLC1A1/SLC1A6/SLC6A1/SLC6A7/CPLX1/SLC17A7/SLC32A1/SLC6A17	9
MF	GO:0019894	kinesin binding	8/1014	42/17697	0.00233675	0.0207822	0.0167995	KIF5A/NEFH/NEK6/MAPK8IP2/FAM83D/ATCAY/PIFO/JAKMIP1	8
MF	GO:0008022	protein C-terminus binding	21/1014	187/17697	0.0024597	0.0216454	0.0174973	CACNA1B/CDC20/CENPF/CNGA3/FN1/HSPG2/KCNJ11/KCNK3/CIITA/CITED1/NEFL/RAB3A/SDC1/SH3GL2/SH3GL3/SYT1/TOP2A/FBLN5/SHANK1/HPCAL4/RBFOX1	21
MF	GO:0015085	calcium ion transmembrane transporter activity	17/1014	139/17697	0.00251947	0.0217963	0.0176193	ANXA2/ANXA5/ATP2B3/CACNA1B/GRIN1/PDE2A/SLC8A2/CACNA1I/CACNG3/CACNG2/SLC24A2/CHRNA9/CACNA2D3/JPH3/JPH4/GRIN3A/FAM155A	17
MF	GO:0045236	CXCR chemokine receptor binding	4/1014	11/17697	0.00255507	0.0217963	0.0176193	CXCL8/CXCL10/CXCL9/CXCL11	4
MF	GO:0050786	RAGE receptor binding	4/1014	11/17697	0.00255507	0.0217963	0.0176193	FPR1/S100A4/S100A8/S100A9	4
MF	GO:0019955	cytokine binding	16/1014	128/17697	0.0026646	0.022501	0.0181889	CD74/CCR1/CCR5/GBP1/IL13RA2/PLP2/THBS1/TNFRSF1A/ZFP36/CXCR4/OSMR/NOG/CRLF1/PDPN/TWSG1/VASN	16
MF	GO:0005416	amino acid:cation symporter activity	5/1014	18/17697	0.00279921	0.0234014	0.0189168	SLC1A1/SLC1A6/SLC6A1/SLC6A7/SLC32A1	5
MF	GO:0003777	microtubule motor activity	12/1014	84/17697	0.00291748	0.0241487	0.0195208	KIF1A/DYNC1I1/KIF5A/KIFC1/KIF23/KIF20A/KIF2C/KIF21B/KIF4A/KIF26A/WDR78/KIF18A	12
MF	GO:0004896	cytokine receptor activity	13/1014	96/17697	0.00322019	0.0263626	0.0213105	CD44/CD74/CCR1/CCR5/F3/GFRA1/GPR17/IFNGR2/IL1RAP/IL13RA2/CXCR4/OSMR/CRLF1	13
MF	GO:0003779	actin binding	39/1014	431/17697	0.00324802	0.0263626	0.0213105	ACTN1/AIF1/ANG/CAPG/CCR5/CNN3/FLNA/FLNC/GBP1/HCLS1/LCP1/LSP1/MOBP/MSN/S100A4/SPTBN2/SYN1/TMSB4X/CXCR4/PDLIM4/CDK5R1/CDK5R2/HIP1R/PDLIM1/TMSB10/GMFG/USH1C/ARPC1B/IQGAP2/DAAM2/PDLIM3/FERMT1/KLHL4/CAMSAP3/KIF18A/CORO6/SCIN/PHACTR3/GAS2L3	39
MF	GO:0005546	phosphatidylinositol-4,5-bisphosphate binding	11/1014	75/17697	0.00348787	0.0277701	0.0224482	ANXA2/SYT1/FZD7/HIP1R/SNAP91/STXBP6/PLEKHA4/GSDMD/SCIN/AMER3/AMER2	11
MF	GO:0019905	syntaxin binding	11/1014	75/17697	0.00348787	0.0277701	0.0224482	SNAP25/STXBP1/SYP/SYT1/SYT4/CPLX2/CPLX1/UNC13A/SYT13/SYNPR/TXLNB	11
MF	GO:0031681	G-protein beta-subunit binding	5/1014	19/17697	0.00362182	0.0283315	0.022902	F2RL1/GNG5/RGS7/RGS11/GNG12	5
MF	GO:0016247	channel regulator activity	17/1014	144/17697	0.00365143	0.0283315	0.022902	CAV1/FLNA/GEM/GRM3/NPY/PRKCB/SCN2B/VAMP8/KCNE3/CACNG3/CACNG2/KCNIP3/KCNIP2/HPCAL4/FXYD7/SCN3B/WNK2	17
MF	GO:0031994	insulin-like growth factor I binding	4/1014	12/17697	0.00366005	0.0283315	0.022902	IGFBP2/IGFBP3/IGFBP5/ITGB4	4
MF	GO:0008236	serine-type peptidase activity	20/1014	182/17697	0.00394766	0.0302775	0.0244751	C1R/C1S/C2/CTSC/F3/GZMA/HP/CFI/LTF/MMP2/MMP7/MMP9/PCSK2/PLAT/PLAU/ST14/PRSS23/C1RL/CPVL/HTRA3	20
MF	GO:0015077	monovalent inorganic cation transmembrane transporter activity	35/1014	382/17697	0.00421336	0.0320216	0.025885	AQP1/ATP1A3/ATP6V1G2/KCNB1/KCNC2/KCNJ3/KCNJ4/KCNJ9/KCNJ11/KCNK3/KCNN1/SCN2B/SLC1A1/SLC1A6/SLC6A1/SLC6A7/SLC8A2/SLC11A1/SNAP25/ABCC8/KCNE3/SLC24A2/KCNIP3/KCNIP2/ASIC4/SCN3B/KCNK12/SLC17A7/SLC12A5/KCNT1/SLC2A10/C15orf48/SLC32A1/NALCN/SLC6A17	35
MF	GO:0030507	spectrin binding	6/1014	28/17697	0.00442613	0.0333356	0.0269471	DYNC1I1/GBP1/PTPRC/PTPRN/USH1C/CAMSAP3	6
MF	GO:0017171	serine hydrolase activity	20/1014	186/17697	0.0050407	0.0376252	0.0304148	C1R/C1S/C2/CTSC/F3/GZMA/HP/CFI/LTF/MMP2/MMP7/MMP9/PCSK2/PLAT/PLAU/ST14/PRSS23/C1RL/CPVL/HTRA3	20
MF	GO:0016504	peptidase activator activity	7/1014	38/17697	0.00525756	0.0385554	0.0311667	CASP1/CAV1/CTSC/FN1/MAL/PCOLCE/SFRP2	7
MF	GO:0042056	chemoattractant activity	7/1014	38/17697	0.00525756	0.0385554	0.0311667	CXCL10/LGALS3/SAA1/SAA2/CCL5/VEGFA/GPNMB	7
MF	GO:0005200	structural constituent of cytoskeleton	13/1014	102/17697	0.00544855	0.0396086	0.032018	DES/MSN/NEFM/NEFH/NEFL/SPTBN2/VIM/INA/ARPC1B/TUBB4A/ACTL6B/TUBB6/TUBA1C	13
MF	GO:0001848	complement binding	5/1014	21/17697	0.00576235	0.0415287	0.0335701	C5AR1/ITGB2/PTX3/VSIG4/CD93	5
MF	GO:0002020	protease binding	15/1014	128/17697	0.0065298	0.0466574	0.037716	ANXA2/COL1A1/COL1A2/COL3A1/CSTA/F3/FN1/ITGA3/MBP/SERPINE1/SERPINA5/SERPINA1/TIMP1/CDK5R1/CARD16	15
MF	GO:0005283	amino acid:sodium symporter activity	4/1014	14/17697	0.00675196	0.0478359	0.0386687	SLC1A1/SLC1A6/SLC6A1/SLC6A7	4
MF	GO:0030021	extracellular matrix structural constituent conferring compression resistance	5/1014	22/17697	0.0071112	0.0499577	0.0403838	BGN/FMOD/HSPG2/LUM/CHADL	5
MF	GO:0035091	phosphatidylinositol binding	24/1014	245/17697	0.00734324	0.0511579	0.041354	ANXA2/DPEP1/GAP43/NCF4/NRGN/PLEK/SYT1/FZD7/IQGAP1/HIP1R/SNAP91/IQGAP2/PLEK2/STXBP6/MREG/PLEKHA4/ARAP3/GSDMD/SNX22/SCIN/CLVS2/AMER3/AMER2/PIRT	24
MF	GO:0019887	protein kinase regulator activity	19/1014	180/17697	0.00748984	0.051748	0.0418311	CCNA2/CCNB1/CDKN2C/CKS2/HSPB1/CXCL10/LTF/PKIB/RAC2/CCL5/SOCS1/IQGAP1/CDK5R1/CDK5R2/SOCS3/CCNB2/GMFG/SPRY2/FAM20A	19
MF	GO:0099106	ion channel regulator activity	14/1014	118/17697	0.00757397	0.0519003	0.0419542	CAV1/FLNA/GEM/GRM3/NPY/PRKCB/VAMP8/KCNE3/KCNIP3/KCNIP2/HPCAL4/FXYD7/SCN3B/WNK2	14
MF	GO:0099528	G protein-coupled neurotransmitter receptor activity	7/1014	41/17697	0.00807187	0.0548624	0.0443486	CHRM1/GABBR1/HRH1/HTR1A/HTR2A/GABBR2/HRH3	7
MF	GO:0019956	chemokine binding	6/1014	32/17697	0.00876231	0.0574445	0.0464359	CCR1/CCR5/PLP2/ZFP36/CXCR4/PDPN	6
MF	GO:0035255	ionotropic glutamate receptor binding	6/1014	32/17697	0.00876231	0.0574445	0.0464359	CDK5R1/CACNG3/CACNG2/SHANK2/SHANK1/SHISA7	6
MF	GO:0001846	opsonin binding	4/1014	15/17697	0.00879533	0.0574445	0.0464359	ITGB2/PTX3/VSIG4/CD93	4
MF	GO:0005161	platelet-derived growth factor receptor binding	4/1014	15/17697	0.00879533	0.0574445	0.0464359	ITGA5/LYN/VEGFA/PDGFD	4
MF	GO:0015037	peptide disulfide oxidoreductase activity	4/1014	15/17697	0.00879533	0.0574445	0.0464359	GLRX/PDIA4/PDIA5/PDIA2	4
MF	GO:0001618	virus receptor activity	10/1014	74/17697	0.00933229	0.0600138	0.0485128	CD86/CDK1/CCR5/HTR2A/ICAM1/ITGA5/MOG/SLC1A5/CXCR4/CLEC5A	10
MF	GO:0104005	hijacked molecular function	10/1014	74/17697	0.00933229	0.0600138	0.0485128	CD86/CDK1/CCR5/HTR2A/ICAM1/ITGA5/MOG/SLC1A5/CXCR4/CLEC5A	10
MF	GO:0015103	inorganic anion transmembrane transporter activity	16/1014	146/17697	0.00954916	0.0609397	0.0492612	CLIC1/GABRA1/GABRA3/GABRA5/GABRB2/GABRB3/GABRD/GABRG1/GABRG2/SLC1A1/GLRA3/APOL1/SLC22A6/CLIC4/SLC17A7/SLC12A5	16
MF	GO:0000149	SNARE binding	13/1014	110/17697	0.0101714	0.0641282	0.0518387	SNAP25/STXBP1/SYP/SYT1/SYT4/SNAP91/CPLX2/CPLX1/UNC13A/SYT13/STX1B/SYNPR/TXLNB	13
MF	GO:0005154	epidermal growth factor receptor binding	6/1014	33/17697	0.0102022	0.0641282	0.0518387	EFEMP1/ITGA5/PLSCR1/TNK2/VAV3/LINGO1	6
MF	GO:0005249	voltage-gated potassium channel activity	11/1014	87/17697	0.0107273	0.0667483	0.0539567	KCNB1/KCNC2/KCNJ3/KCNJ4/KCNJ9/KCNJ11/KCNK3/SNAP25/KCNE3/KCNIP2/KCNT1	11
MF	GO:0005262	calcium channel activity	14/1014	123/17697	0.0107787	0.0667483	0.0539567	ANXA2/CACNA1B/GRIN1/PDE2A/CACNA1I/CACNG3/CACNG2/SLC24A2/CHRNA9/CACNA2D3/JPH3/JPH4/GRIN3A/FAM155A	14
MF	GO:0005504	fatty acid binding	6/1014	34/17697	0.0118024	0.0725502	0.0586467	ALOX5AP/FABP5/ID3/PTGDS/S100A8/S100A9	6
MF	GO:0001871	pattern binding	5/1014	25/17697	0.0124476	0.0753979	0.0609487	HLA-DRA/HLA-DRB1/PTX3/CLEC7A/CLEC18B	5
MF	GO:0030247	polysaccharide binding	5/1014	25/17697	0.0124476	0.0753979	0.0609487	HLA-DRA/HLA-DRB1/PTX3/CLEC7A/CLEC18B	5
MF	GO:0042165	neurotransmitter binding	8/1014	55/17697	0.0125363	0.0753979	0.0609487	CHRNA4/CHRNB2/GRIN1/HTR1A/HTR2A/SLC6A1/GLRA3/GRIN3A	8
MF	GO:0001530	lipopolysaccharide binding	6/1014	35/17697	0.0135714	0.0810409	0.0655103	CD14/LTF/RNASE3/TLR2/LY96/TREM2	6
MF	GO:0004435	phosphatidylinositol phospholipase C activity	5/1014	26/17697	0.0147011	0.0859452	0.0694747	CHRM1/CCR1/CCR5/CCL5/PLCH2	5
MF	GO:0005328	neurotransmitter:sodium symporter activity	5/1014	26/17697	0.0147011	0.0859452	0.0694747	SLC1A1/SLC1A6/SLC6A1/SLC6A7/SLC6A17	5
MF	GO:0008574	ATP-dependent microtubule motor activity, plus-end-directed	5/1014	26/17697	0.0147011	0.0859452	0.0694747	KIF1A/DYNC1I1/KIF5A/WDR78/KIF18A	5
MF	GO:0019207	kinase regulator activity	20/1014	207/17697	0.0155772	0.0904343	0.0731035	CCNA2/CCNB1/CDKN2C/CKS2/HSPB1/CXCL10/LTF/PKIB/RAC2/CCL5/SOCS1/IQGAP1/SOCS2/CDK5R1/CDK5R2/SOCS3/CCNB2/GMFG/SPRY2/FAM20A	20
MF	GO:0048365	Rac GTPase binding	9/1014	69/17697	0.0165493	0.0938421	0.0758582	ARHGDIB/ARHGDIG/CAV1/FLNA/PAK3/IQGAP1/ARHGAP44/VAV3/IQGAP2	9
MF	GO:0010857	calcium-dependent protein kinase activity	3/1014	10/17697	0.0166132	0.0938421	0.0758582	CAMK4/CAMK2A/PRKCG	3
MF	GO:0016595	glutamate binding	3/1014	10/17697	0.0166132	0.0938421	0.0758582	GAD1/GRIN1/SLC1A1	3
MF	GO:0071723	lipopeptide binding	3/1014	10/17697	0.0166132	0.0938421	0.0758582	CD14/TLR1/TLR2	3
MF	GO:0008066	glutamate receptor activity	5/1014	27/17697	0.0172124	0.0965741	0.0780667	GRIA2/GRIA4/GRIN1/GRM3/GRIN3A	5
KEGG	hsa04145	Phagosome	39/491	152/8076	4.14284e-15	1.20557e-12	9.50673e-13	ATP6V1G2/C1R/C3/CD14/CTSS/CYBA/CYBB/DYNC1I1/FCGR1A/FCGR2A/FCGR2B/FCGR3A/HLA-A/HLA-B/HLA-C/HLA-DMA/HLA-DMB/HLA-DOA/HLA-DPA1/HLA-DPB1/HLA-DQA1/HLA-DQA2/HLA-DQB1/HLA-DRA/HLA-DRB1/HLA-DRB5/ITGA5/ITGB2/MSR1/NCF4/OLR1/THBS1/TLR2/MRC2/TUBB4A/SEC61G/CLEC7A/TUBB6/TUBA1C	39
KEGG	hsa05150	Staphylococcus aureus infection	29/491	96/8076	1.62915e-13	2.37041e-11	1.86923e-11	C1QA/C1QB/C1QC/C1R/C1S/C2/C3/C3AR1/C5AR1/FCGR1A/FCGR2A/FCGR2B/FCGR3A/FPR1/FPR3/HLA-DMA/HLA-DMB/HLA-DOA/HLA-DPA1/HLA-DPB1/HLA-DQA1/HLA-DQA2/HLA-DQB1/HLA-DRA/HLA-DRB1/HLA-DRB5/ICAM1/CFI/ITGB2	29
KEGG	hsa05140	Leishmaniasis	24/491	77/8076	9.97812e-12	9.67877e-10	7.63238e-10	C3/CYBA/CYBB/FCGR1A/FCGR2A/FCGR3A/HLA-DMA/HLA-DMB/HLA-DOA/HLA-DPA1/HLA-DPB1/HLA-DQA1/HLA-DQA2/HLA-DQB1/HLA-DRA/HLA-DRB1/HLA-DRB5/IFNGR2/ITGB2/MYD88/NCF4/PRKCB/TGFB2/TLR2	24
KEGG	hsa05033	Nicotine addiction	17/491	40/8076	3.88496e-11	2.82631e-09	2.22874e-09	CACNA1B/CHRNA4/CHRNB2/GABRA1/GABRA3/GABRA5/GABRB2/GABRB3/GABRD/GABRG1/GABRG2/GRIA2/GRIA4/GRIN1/SLC17A7/GRIN3A/SLC32A1	17
KEGG	hsa04610	Complement and coagulation cascades	24/491	85/8076	1.03083e-10	5.99945e-09	4.73098e-09	SERPING1/C1QA/C1QB/C1QC/C1R/C1S/C2/C3/C3AR1/C5AR1/F3/F5/F13A1/CFI/ITGB2/SERPINE1/SERPINA5/SERPINA1/PLAT/PLAU/PLAUR/PROS1/TFPI/VSIG4	24
KEGG	hsa04940	Type I diabetes mellitus	17/491	43/8076	1.55398e-10	7.53683e-09	5.94331e-09	CD86/GAD1/HLA-A/HLA-B/HLA-C/HLA-DMA/HLA-DMB/HLA-DOA/HLA-DPA1/HLA-DPB1/HLA-DQA1/HLA-DQA2/HLA-DQB1/HLA-DRA/HLA-DRB1/HLA-DRB5/PTPRN	17
KEGG	hsa05416	Viral myocarditis	19/491	60/8076	1.10088e-09	4.57652e-08	3.6089e-08	CAV1/CD86/HLA-A/HLA-B/HLA-C/HLA-DMA/HLA-DMB/HLA-DOA/HLA-DPA1/HLA-DPB1/HLA-DQA1/HLA-DQA2/HLA-DQB1/HLA-DRA/HLA-DRB1/HLA-DRB5/ICAM1/ITGB2/RAC2	19
KEGG	hsa05330	Allograft rejection	15/491	38/8076	1.95699e-09	7.11857e-08	5.61348e-08	CD86/HLA-A/HLA-B/HLA-C/HLA-DMA/HLA-DMB/HLA-DOA/HLA-DPA1/HLA-DPB1/HLA-DQA1/HLA-DQA2/HLA-DQB1/HLA-DRA/HLA-DRB1/HLA-DRB5	15
KEGG	hsa04514	Cell adhesion molecules	30/491	149/8076	3.99427e-09	1.28708e-07	1.01495e-07	CD2/CD86/CD58/HLA-A/HLA-B/HLA-C/HLA-DMA/HLA-DMB/HLA-DOA/HLA-DPA1/HLA-DPB1/HLA-DQA1/HLA-DQA2/HLA-DQB1/HLA-DRA/HLA-DRB1/HLA-DRB5/ICAM1/ITGB2/L1CAM/MAG/CD99/PTPRC/SDC1/VCAM1/CNTNAP2/PDCD1LG2/CD276/NTNG2/NEGR1	30
KEGG	hsa05323	Rheumatoid arthritis	23/491	93/8076	4.42296e-09	1.28708e-07	1.01495e-07	ATP6V1G2/CD86/HLA-DMA/HLA-DMB/HLA-DOA/HLA-DPA1/HLA-DPB1/HLA-DQA1/HLA-DQA2/HLA-DQB1/HLA-DRA/HLA-DRB1/HLA-DRB5/ICAM1/CXCL8/IL18/ITGB2/CCL2/CCL5/TGFB2/TLR2/VEGFA/TNFSF13B	23
KEGG	hsa04512	ECM-receptor interaction	22/491	88/8076	7.75886e-09	1.92566e-07	1.51852e-07	CD44/COL1A1/COL1A2/COL4A1/COL4A2/COL6A2/FN1/HMMR/HSPG2/TNC/IBSP/ITGA3/ITGA5/ITGB4/LAMB1/LAMC1/SDC1/SPP1/THBS1/TNR/SV2B/NPNT	22
KEGG	hsa05152	Tuberculosis	33/491	180/8076	7.94088e-09	1.92566e-07	1.51852e-07	C3/CAMK2A/CD14/CD74/CTSS/FCER1G/FCGR1A/FCGR2A/FCGR2B/FCGR3A/HLA-DMA/HLA-DMB/HLA-DOA/HLA-DPA1/HLA-DPB1/HLA-DQA1/HLA-DQA2/HLA-DQB1/HLA-DRA/HLA-DRB1/HLA-DRB5/IFNGR2/IL18/ITGB2/LSP1/CIITA/MYD88/TGFB2/TLR1/TLR2/TNFRSF1A/MRC2/CLEC7A	33
KEGG	hsa05310	Asthma	13/491	31/8076	9.94596e-09	2.06739e-07	1.63028e-07	FCER1G/HLA-DMA/HLA-DMB/HLA-DOA/HLA-DPA1/HLA-DPB1/HLA-DQA1/HLA-DQA2/HLA-DQB1/HLA-DRA/HLA-DRB1/HLA-DRB5/RNASE3	13
KEGG	hsa05332	Graft-versus-host disease	15/491	42/8076	9.94619e-09	2.06739e-07	1.63028e-07	CD86/HLA-A/HLA-B/HLA-C/HLA-DMA/HLA-DMB/HLA-DOA/HLA-DPA1/HLA-DPB1/HLA-DQA1/HLA-DQA2/HLA-DQB1/HLA-DRA/HLA-DRB1/HLA-DRB5	15
KEGG	hsa04612	Antigen processing and presentation	20/491	78/8076	2.35768e-08	4.57391e-07	3.60684e-07	B2M/CD74/CTSS/HLA-A/HLA-B/HLA-C/HLA-DMA/HLA-DMB/HLA-DOA/HLA-DPA1/HLA-DPB1/HLA-DQA1/HLA-DQA2/HLA-DQB1/HLA-DRA/HLA-DRB1/HLA-DRB5/HSPA6/KLRC2/CIITA	20
KEGG	hsa05145	Toxoplasmosis	24/491	112/8076	4.20724e-08	7.65193e-07	6.03407e-07	ALOX5/CCR5/HLA-DMA/HLA-DMB/HLA-DOA/HLA-DPA1/HLA-DPB1/HLA-DQA1/HLA-DQA2/HLA-DQB1/HLA-DRA/HLA-DRB1/HLA-DRB5/HSPA6/IFNGR2/LAMB1/LAMC1/CIITA/MYD88/TGFB2/TLR2/TNFRSF1A/SOCS1/LY96	24
KEGG	hsa04727	GABAergic synapse	20/491	89/8076	2.51814e-07	4.31046e-06	3.39909e-06	ADCY5/CACNA1B/GABBR1/GABRA1/GABRA3/GABRA5/GABRB2/GABRB3/GABRD/GABRG1/GABRG2/GAD1/GNG5/PRKCB/PRKCG/SLC6A1/GABBR2/GNG12/SLC12A5/SLC32A1	20
KEGG	hsa05320	Autoimmune thyroid disease	15/491	53/8076	3.37714e-07	5.45971e-06	4.30536e-06	CD86/HLA-A/HLA-B/HLA-C/HLA-DMA/HLA-DMB/HLA-DOA/HLA-DPA1/HLA-DPB1/HLA-DQA1/HLA-DQA2/HLA-DQB1/HLA-DRA/HLA-DRB1/HLA-DRB5	15
KEGG	hsa05032	Morphine addiction	20/491	91/8076	3.70172e-07	5.66948e-06	4.47078e-06	ADCY5/CACNA1B/GABBR1/GABRA1/GABRA3/GABRA5/GABRB2/GABRB3/GABRD/GABRG1/GABRG2/GNG5/KCNJ3/KCNJ9/PDE2A/PRKCB/PRKCG/GABBR2/GNG12/SLC32A1	20
KEGG	hsa04080	Neuroactive ligand-receptor interaction	45/491	341/8076	5.32957e-07	7.75453e-06	6.11499e-06	ADM/ADORA3/TSPO/C3/C3AR1/C5AR1/CCK/CHRM1/CHRNA4/CHRNB2/S1PR3/F2RL1/FPR1/FPR3/GABBR1/GABRA1/GABRA3/GABRA5/GABRB2/GABRB3/GABRD/GABRG1/GABRG2/PRLHR/GRIA2/GRIA4/GRIN1/GRM3/GZMA/HRH1/HTR1A/HTR2A/NPY/OXTR/SST/SSTR1/SSTR2/VIPR2/GLRA3/GABBR2/LPAR6/HRH3/NTSR2/CHRNA9/GRIN3A	45
KEGG	hsa04672	Intestinal immune network for IgA production	14/491	49/8076	7.35479e-07	1.01916e-05	8.03681e-06	CD86/HLA-DMA/HLA-DMB/HLA-DOA/HLA-DPA1/HLA-DPB1/HLA-DQA1/HLA-DQA2/HLA-DQB1/HLA-DRA/HLA-DRB1/HLA-DRB5/CXCR4/TNFSF13B	14
KEGG	hsa05166	Human T-cell leukemia virus 1 infection	33/491	219/8076	9.87563e-07	1.30628e-05	1.03009e-05	ADCY5/B2M/BUB1B/TSPO/CCNA2/CDC20/CDK2/CDKN2C/EGR1/HLA-A/HLA-B/HLA-C/HLA-DMA/HLA-DMB/HLA-DOA/HLA-DPA1/HLA-DPB1/HLA-DQA1/HLA-DQA2/HLA-DQB1/HLA-DRA/HLA-DRB1/HLA-DRB5/ICAM1/ITGB2/MMP7/SPI1/TGFB2/TNFRSF1A/ZFP36/FOSL1/CCNB2/PTTG1	33
KEGG	hsa05205	Proteoglycans in cancer	31/491	205/8076	1.96039e-06	2.48032e-05	1.9559e-05	CAMK2A/CAV1/CD44/CD63/COL1A1/COL1A2/FLNA/FLNC/FN1/HCLS1/HOXD10/HSPG2/ITGA5/LUM/MMP2/MMP9/MSN/PLAU/PLAUR/PRKCB/PRKCG/SDC1/TGFB2/THBS1/TLR2/VEGFA/WNT7B/FZD7/IQGAP1/VAV3/HPSE2	31
KEGG	hsa04721	Synaptic vesicle cycle	17/491	78/8076	3.15699e-06	3.82785e-05	3.01852e-05	ATP6V1G2/CACNA1B/RAB3A/SLC1A1/SLC1A6/SLC6A1/SLC6A7/SNAP25/STXBP1/SYT1/CPLX2/CPLX1/UNC13A/DNM3/SLC17A7/STX1B/SLC32A1	17
KEGG	hsa04510	Focal adhesion	30/491	201/8076	3.78359e-06	4.4041e-05	3.47294e-05	ACTN1/CAV1/COL1A1/COL1A2/COL4A1/COL4A2/COL6A2/FLNA/FLNC/FN1/TNC/IBSP/ITGA3/ITGA5/ITGB4/LAMB1/LAMC1/PAK3/PRKCB/PRKCG/RAC2/RASGRF1/SPP1/THBS1/TNR/VEGFA/ZYX/VAV3/MYL12A/PDGFD	30
KEGG	hsa05321	Inflammatory bowel disease	15/491	65/8076	5.68326e-06	6.36087e-05	5.01599e-05	HLA-DMA/HLA-DMB/HLA-DOA/HLA-DPA1/HLA-DPB1/HLA-DQA1/HLA-DQA2/HLA-DQB1/HLA-DRA/HLA-DRB1/HLA-DRB5/IFNGR2/IL18/TGFB2/TLR2	15
KEGG	hsa05322	Systemic lupus erythematosus	23/491	136/8076	6.40808e-06	6.90648e-05	5.44624e-05	ACTN1/C1QA/C1QB/C1QC/C1R/C1S/C2/C3/CD86/FCGR1A/FCGR2A/FCGR3A/HLA-DMA/HLA-DMB/HLA-DOA/HLA-DPA1/HLA-DPB1/HLA-DQA1/HLA-DQA2/HLA-DQB1/HLA-DRA/HLA-DRB1/HLA-DRB5	23
KEGG	hsa05133	Pertussis	16/491	76/8076	9.86791e-06	0.000102556	8.08724e-05	SERPING1/C1QA/C1QB/C1QC/C1R/C1S/C2/C3/CASP1/CD14/CXCL8/IRF1/ITGA5/ITGB2/MYD88/LY96	16
KEGG	hsa05169	Epstein-Barr virus infection	29/491	202/8076	1.19191e-05	0.000116536	9.18967e-05	B2M/CCNA2/CD44/CD58/CDK2/GADD45A/HLA-A/HLA-B/HLA-C/HLA-DMA/HLA-DMB/HLA-DOA/HLA-DPA1/HLA-DPB1/HLA-DQA1/HLA-DQA2/HLA-DQB1/HLA-DRA/HLA-DRB1/HLA-DRB5/ICAM1/CXCL10/LYN/MYD88/OAS1/OAS2/TLR2/VIM/ISG15	29
KEGG	hsa05164	Influenza A	26/491	171/8076	1.2014e-05	0.000116536	9.18967e-05	CASP1/HLA-DMA/HLA-DMB/HLA-DOA/HLA-DPA1/HLA-DPB1/HLA-DQA1/HLA-DQA2/HLA-DQB1/HLA-DRA/HLA-DRB1/HLA-DRB5/ICAM1/IFNGR2/CXCL8/IL18/CXCL10/CIITA/MYD88/OAS1/OAS2/PRKCB/CCL2/CCL5/TNFRSF1A/SOCS3	26
KEGG	hsa04933	AGE-RAGE signaling pathway in diabetic complications	18/491	100/8076	2.73329e-05	0.000256577	0.000202329	COL1A1/COL1A2/COL3A1/COL4A1/COL4A2/CYBB/EGR1/F3/FN1/ICAM1/CXCL8/MMP2/SERPINE1/PRKCB/CCL2/TGFB2/VCAM1/VEGFA	18
KEGG	hsa05146	Amoebiasis	18/491	102/8076	3.60538e-05	0.000327864	0.000258544	ACTN1/CD14/COL1A1/COL1A2/COL3A1/COL4A1/COL4A2/FN1/GNAL/HSPB1/CXCL8/ITGB2/LAMB1/LAMC1/PRKCB/PRKCG/TGFB2/TLR2	18
KEGG	hsa04974	Protein digestion and absorption	18/491	103/8076	4.12787e-05	0.000364003	0.000287041	ATP1A3/COL1A1/COL1A2/COL3A1/COL4A1/COL4A2/COL5A1/COL5A2/COL6A2/COL8A1/COL8A2/SLC1A1/SLC1A5/SLC8A2/SLC7A7/KCNE3/COL26A1/COL22A1	18
KEGG	hsa04110	Cell cycle	20/491	124/8076	5.18936e-05	0.000444148	0.000350241	BUB1/BUB1B/CCNA2/CCNB1/CDK1/CDC6/CDC20/CDC25C/CDK2/CDKN2C/GADD45A/MCM2/ORC1/PCNA/TGFB2/TTK/WEE1/CDC45/CCNB2/PTTG1	20
KEGG	hsa04640	Hematopoietic cell lineage	17/491	99/8076	8.4487e-05	0.000702449	0.00055393	CD2/CD14/CD44/FCGR1A/HLA-DMA/HLA-DMB/HLA-DOA/HLA-DPA1/HLA-DPB1/HLA-DQA1/HLA-DQA2/HLA-DQB1/HLA-DRA/HLA-DRB1/HLA-DRB5/ITGA3/ITGA5	17
KEGG	hsa05144	Malaria	11/491	50/8076	0.000160326	0.00126977	0.0010013	ICAM1/CXCL8/IL18/ITGB2/MYD88/CCL2/SDC1/TGFB2/THBS1/TLR2/VCAM1	11
KEGG	hsa04670	Leukocyte transendothelial migration	18/491	114/8076	0.000161449	0.00126977	0.0010013	ACTN1/CYBA/CYBB/ICAM1/ITGB2/CD99/MMP2/MMP9/MSN/NCF4/PRKCB/PRKCG/RAC2/VCAM1/CXCR4/VAV3/MYL12A/RAPGEF4	18
KEGG	hsa04380	Osteoclast differentiation	19/491	128/8076	0.00024585	0.00188269	0.00148463	CAMK4/CYBA/FCGR1A/FCGR2A/FCGR2B/FCGR3A/IFNGR2/LCP2/NCF4/TNFRSF11B/SPI1/TGFB2/TNFRSF1A/TYROBP/FOSL1/SOCS1/SOCS3/LILRB4/TREM2	19
KEGG	hsa04658	Th1 and Th2 cell differentiation	15/491	92/8076	0.000392467	0.00292841	0.00230925	JAG1/HLA-DMA/HLA-DMB/HLA-DOA/HLA-DPA1/HLA-DPB1/HLA-DQA1/HLA-DQA2/HLA-DQB1/HLA-DRA/HLA-DRB1/HLA-DRB5/IFNGR2/DLL3/DLL1	15
KEGG	hsa04724	Glutamatergic synapse	17/491	114/8076	0.000487693	0.00354797	0.00279782	ADCY5/GNG5/GRIA2/GRIA4/GRIN1/GRM3/KCNJ3/PRKCB/PRKCG/SLC1A1/SLC1A6/DLGAP1/SHANK2/SHANK1/GNG12/SLC17A7/GRIN3A	17
KEGG	hsa04723	Retrograde endocannabinoid signaling	20/491	148/8076	0.000601774	0.00427113	0.00336808	ADCY5/CACNA1B/GABRA1/GABRA3/GABRA5/GABRB2/GABRB3/GABRD/GABRG1/GABRG2/GNG5/GRIA2/GRIA4/KCNJ3/KCNJ9/PRKCB/PRKCG/GNG12/SLC17A7/SLC32A1	20
KEGG	hsa05142	Chagas disease	15/491	102/8076	0.00119315	0.00826681	0.00651895	C1QA/C1QB/C1QC/C3/GNAL/IFNGR2/CXCL8/MYD88/SERPINE1/PPP2R2C/CCL2/CCL5/TGFB2/TLR2/TNFRSF1A	15
KEGG	hsa04115	p53 signaling pathway	12/491	73/8076	0.00136548	0.00924081	0.00728702	CCNB1/CDK1/CDK2/GADD45A/IGFBP3/SERPINE1/RRM2/THBS1/CCNB2/GTSE1/STEAP3/RPRM	12
KEGG	hsa05143	African trypanosomiasis	8/491	37/8076	0.0014196	0.00938873	0.00740366	F2RL1/ICAM1/IL18/MYD88/PRKCB/PRKCG/VCAM1/APOL1	8
KEGG	hsa04911	Insulin secretion	13/491	86/8076	0.00193171	0.0123378	0.00972924	ADCY5/ATP1A3/CAMK2A/CCK/KCNJ11/KCNN1/PRKCB/PRKCG/RAB3A/SNAP25/ABCC8/RIMS2/RAPGEF4	13
KEGG	hsa04659	Th17 cell differentiation	15/491	107/8076	0.00195031	0.0123378	0.00972924	AHR/RUNX1/HLA-DMA/HLA-DMB/HLA-DOA/HLA-DPA1/HLA-DPB1/HLA-DQA1/HLA-DQA2/HLA-DQB1/HLA-DRA/HLA-DRB1/HLA-DRB5/IFNGR2/IL1RAP	15
KEGG	hsa04650	Natural killer cell mediated cytotoxicity	17/491	131/8076	0.00236001	0.014612	0.0115225	CD48/FCER1G/FCGR3A/HLA-A/HLA-B/HLA-C/ICAM1/IFNGR2/ITGB2/KLRC2/LCP2/PRKCB/PRKCG/RAC2/TYROBP/VAV3/HCST	17
KEGG	hsa05031	Amphetamine addiction	11/491	69/8076	0.00275046	0.0166747	0.0131491	ADCY5/CAMK4/CAMK2A/GRIA2/GRIA4/GRIN1/MAOB/PRKCB/PRKCG/ARC/GRIN3A	11
KEGG	hsa04216	Ferroptosis	8/491	41/8076	0.00283662	0.0168461	0.0132843	CP/CYBB/FTL/HMOX1/TF/ACSL6/STEAP3/MAP1LC3C	8
KEGG	hsa04024	cAMP signaling pathway	24/491	216/8076	0.00293639	0.0170898	0.0134765	ADCY5/ATP1A3/ATP2B3/CAMK4/CAMK2A/CHRM1/CNGA3/GABBR1/GRIA2/GRIA4/GRIN1/HTR1A/NPY/OXTR/RAC2/SST/SSTR1/SSTR2/VIPR2/GABBR2/VAV3/RAPGEF4/ARAP3/GRIN3A	24
KEGG	hsa04726	Serotonergic synapse	15/491	115/8076	0.00396759	0.0226386	0.0178521	ADCY5/ALOX5/CACNA1B/GABRB2/GABRB3/GNG5/HTR1A/HTR2A/KCNJ3/KCNJ9/MAOB/PRKCB/PRKCG/PTGS1/GNG12	15
KEGG	hsa05170	Human immunodeficiency virus 1 infection	23/491	212/8076	0.00478632	0.026785	0.0211218	B2M/BST2/CCNB1/CDK1/CDC25C/CCR5/GNG5/HLA-A/HLA-B/HLA-C/MYD88/PAK3/PRKCB/PRKCG/RAC2/TLR2/TNFRSF1A/WEE1/CXCR4/CCNB2/APOBEC3C/GNG12/APOBEC3G	23
KEGG	hsa04929	GnRH secretion	10/491	64/8076	0.00490054	0.0269068	0.0212178	GABBR1/KCNJ3/KCNJ9/KCNJ11/KCNN1/PRKCB/PRKCG/SPP1/CACNA1I/GABBR2	10
KEGG	hsa04066	HIF-1 signaling pathway	14/491	109/8076	0.00607727	0.0325804	0.0256919	ALDOC/ANGPT2/CAMK2A/CYBB/HK2/HMOX1/IFNGR2/LDHA/SERPINE1/PRKCB/PRKCG/TF/TIMP1/VEGFA	14
KEGG	hsa04728	Dopaminergic synapse	16/491	132/8076	0.0061578	0.0325804	0.0256919	ADCY5/CACNA1B/CAMK2A/GNAL/GNG5/GRIA2/GRIA4/KCNJ3/KCNJ9/KIF5A/MAOB/PPP2R2C/PRKCB/PRKCG/CALY/GNG12	16
KEGG	hsa05134	Legionellosis	9/491	57/8076	0.00695034	0.036117	0.0284807	C3/CASP1/CD14/HSPA6/CXCL8/IL18/ITGB2/MYD88/TLR2	9
KEGG	hsa04064	NF-kappa B signaling pathway	13/491	104/8076	0.0100499	0.0513072	0.0404593	BCL2A1/CD14/GADD45A/ICAM1/CXCL8/LYN/MYD88/PLAU/PRKCB/TNFRSF1A/VCAM1/TNFSF13B/LY96	13
KEGG	hsa05165	Human papillomavirus infection	31/491	331/8076	0.0104156	0.0522574	0.0412086	JAG1/ATP6V1G2/CCNA2/CDK2/COL1A1/COL1A2/COL4A1/COL4A2/COL6A2/FN1/HLA-A/HLA-B/HLA-C/TNC/IBSP/IRF1/ITGA3/ITGA5/ITGB4/LAMB1/LAMC1/PPP2R2C/SPP1/THBS1/TNFRSF1A/TNR/VEGFA/WNT7B/FZD7/OASL/ISG15	31
KEGG	hsa04010	MAPK signaling pathway	28/491	294/8076	0.0117457	0.0579322	0.0456835	ANGPT2/CACNA1B/CD14/GADD45A/DUSP5/DUSP9/FLNA/FLNC/HSPA6/HSPB1/IL1RAP/MYD88/PRKCB/PRKCG/PTPN7/RAC2/RASGRF1/TGFB2/TNFRSF1A/VEGFA/CACNA1I/CACNG3/CACNG2/MAPK8IP2/CACNA2D3/GNG12/PDGFD/PTPN5	28
KEGG	hsa04621	NOD-like receptor signaling pathway	19/491	181/8076	0.0137184	0.0665156	0.0524521	CASP1/CASP4/CYBA/CYBB/GBP1/GBP2/GBP3/IFI16/CXCL8/IL18/MYD88/OAS1/OAS2/CCL2/CCL5/TRIP6/NAMPT/GSDMD/CARD16	19
KEGG	hsa04666	Fc gamma R-mediated phagocytosis	12/491	97/8076	0.0141717	0.0665156	0.0524521	FCGR1A/FCGR2A/FCGR2B/FCGR3A/LYN/PRKCB/PRKCG/PTPRC/RAC2/ARPC1B/VAV3/SCIN	12
KEGG	hsa04713	Circadian entrainment	12/491	97/8076	0.0141717	0.0665156	0.0524521	ADCY5/CAMK2A/GNG5/GRIA2/GRIA4/GRIN1/KCNJ3/KCNJ9/PRKCB/PRKCG/CACNA1I/GNG12	12
KEGG	hsa04668	TNF signaling pathway	13/491	112/8076	0.0179968	0.083128	0.0655522	JAG1/BCL3/ICAM1/CXCL10/IRF1/LIF/MMP9/MMP14/CCL2/CCL5/TNFRSF1A/VCAM1/SOCS3	13
KEGG	hsa04725	Cholinergic synapse	13/491	113/8076	0.0192534	0.0875426	0.0690334	ADCY5/CACNA1B/CAMK4/CAMK2A/CHRM1/CHRNA4/CHRNB2/GNG5/KCNJ3/KCNJ4/PRKCB/PRKCG/GNG12	13
KEGG	hsa04930	Type II diabetes mellitus	7/491	46/8076	0.0199946	0.0895144	0.0705883	CACNA1B/HK2/KCNJ11/ABCC8/SOCS1/SOCS2/SOCS3	7
