# Supplementary material for: A novel prognostic signature of cuproptosis-related genes and the prognostic value of FDX1 in gliomas
Source: Front Genet. 2022 Dec 12;13:992995. doi: 10.3389/fgene.2022.992995 (PMC9792093; doi:10.3389/fgene.2022.992995)
Supplement: Supplementary file 3 [file Table1.XLSX]

## Sheet: Sheet1
Table S1. The Clinical Information of TCGA
ID	gender.x	race_list.race	age_at_initial_pathologic_diagnosis.x	OS	OS.time.y	DSS	DSS.time	PFI	PFI.time	Grade	IDH.status	1p/19q.codeletion
TCGA-02-0047-01A-01R-1849-01	MALE	WHITE	78	1	448	1	448	1	57	G4	WT	non-codel
TCGA-02-0055-01A-01R-1849-01	FEMALE	WHITE	62	1	76	1	76	1	6	G4	WT	non-codel
TCGA-02-2483-01A-01R-1849-01	MALE	ASIAN	43	0	466	0	466	0	466	G4	Mutant	non-codel
TCGA-02-2485-01A-01R-1849-01	MALE	BLACK OR AFRICAN AMERICAN	53	0	470	0	470	1	186	G4	WT	non-codel
TCGA-02-2486-01A-01R-1849-01	MALE	WHITE	64	1	618	1	618	1	618	G4	WT	non-codel
TCGA-06-0125-01A-01R-1849-01	FEMALE	WHITE	63	1	1448	1	1448	1	797	G4	WT	non-codel
TCGA-06-0125-02A-11R-2005-01	FEMALE	WHITE	63	1	1448	1	1448	1	797	G4	WT	non-codel
TCGA-06-0129-01A-01R-1849-01	MALE	ASIAN	30	1	1024	1	1024	1	148	G4	Mutant	non-codel
TCGA-06-0130-01A-01R-1849-01	MALE	WHITE	54	1	394	1	394	1	244	G4	WT	non-codel
TCGA-06-0132-01A-02R-1849-01	MALE	WHITE	49	1	771	1	771	1	482	G4	WT	non-codel
TCGA-06-0138-01A-02R-1849-01	MALE	WHITE	43	1	737	1	737	1	394	G4	WT	non-codel
TCGA-06-0139-01A-01R-1849-01	MALE	WHITE	40	1	362	1	362	1	152	G4	WT	non-codel
TCGA-06-0141-01A-01R-1849-01	MALE	WHITE	62	1	313	1	313	1	145	G4	WT	non-codel
TCGA-06-0152-02A-01R-2005-01	MALE	WHITE	68	1	375	1	375	1	299	G4	WT	non-codel
TCGA-06-0156-01A-02R-1849-01	MALE	WHITE	57	1	178	1	178	1	178	G4	Mutant
TCGA-06-0156-01A-03R-1849-01	MALE	WHITE	57	1	178	1	178	1	178	G4	Mutant
TCGA-06-0157-01A-01R-1849-01	FEMALE	WHITE	63	1	97	1	97	1	97	G4	WT	non-codel
TCGA-06-0158-01A-01R-1849-01	MALE	WHITE	73	1	329	1	329	1	90	G4	WT	non-codel
TCGA-06-0168-01A-01R-1849-01	FEMALE	WHITE	59	1	598	1	598	1	461	G4	WT	non-codel
TCGA-06-0171-02A-11R-2005-01	MALE	WHITE	65	1	399	1	399	1	117	G4	WT	non-codel
TCGA-06-0174-01A-01R-1849-01	MALE	WHITE	54	1	98	1	98	1	47	G4	WT	non-codel
TCGA-06-0178-01A-01R-1849-01	MALE	WHITE	38	1	2681	1	2681	1	192	G4	Mutant	non-codel
TCGA-06-0184-01A-01R-1849-01	MALE	WHITE	63	1	2126	1	2126	1	1276	G4	WT	non-codel
TCGA-06-0187-01A-01R-1849-01	MALE	WHITE	69	1	828	1	828	1	531	G4	WT	non-codel
TCGA-06-0190-01A-01R-1849-01	MALE	WHITE	62	1	317	1	317	1	88	G4	WT	non-codel
TCGA-06-0190-02A-01R-2005-01	MALE	WHITE	62	1	317	1	317	1	88	G4	WT	non-codel
TCGA-06-0210-01A-01R-1849-01	FEMALE	WHITE	72	1	225	1	225	1	67	G4	WT	non-codel
TCGA-06-0210-02A-01R-2005-01	FEMALE	WHITE	72	1	225	1	225	1	67	G4	WT	non-codel
TCGA-06-0211-01A-01R-1849-01	MALE	WHITE	47	1	360	1	360	1	53	G4	WT	non-codel
TCGA-06-0211-01B-01R-1849-01	MALE	WHITE	47	1	360	1	360	1	53	G4	WT	non-codel
TCGA-06-0211-02A-02R-2005-01	MALE	WHITE	47	1	360	1	360	1	53	G4	WT	non-codel
TCGA-06-0219-01A-01R-1849-01	MALE	WHITE	67	1	22	1	22	1	22	G4	WT	non-codel
TCGA-06-0221-02A-11R-2005-01	MALE	WHITE	31	1	603	1	603	1	260	G4	Mutant	non-codel
TCGA-06-0238-01A-02R-1849-01	MALE	WHITE	46	1	405	1	405	1	311	G4	WT	non-codel
TCGA-06-0644-01A-02R-1849-01	MALE	BLACK OR AFRICAN AMERICAN	71	1	384	1	384	1	85	G4	WT	non-codel
TCGA-06-0645-01A-01R-1849-01	FEMALE	WHITE	55	1	175	1	175	1	175	G4	WT	non-codel
TCGA-06-0646-01A-01R-1849-01	MALE	WHITE	60	1	175	1	175	1	90	G4	WT	non-codel
TCGA-06-0649-01B-01R-1849-01	FEMALE	BLACK OR AFRICAN AMERICAN	73	1	64	1	64	1	64	G4	WT	non-codel
TCGA-06-0686-01A-01R-1849-01	MALE	WHITE	53	1	432	1	432	1	160	G4	WT	non-codel
TCGA-06-0743-01A-01R-1849-01	MALE	WHITE	69	1	803	1	803	1	176	G4	WT	non-codel
TCGA-06-0744-01A-01R-1849-01	MALE	WHITE	66	1	1426	1	1426	1	1277	G4	WT	non-codel
TCGA-06-0745-01A-01R-1849-01	MALE	WHITE	59	1	239	1	239	1	92	G4	WT	non-codel
TCGA-06-0747-01A-01R-1849-01	MALE	WHITE	53	1	82	1	82	1	82	G4	WT	non-codel
TCGA-06-0749-01A-01R-1849-01	MALE	BLACK OR AFRICAN AMERICAN	50	1	82	1	82	1	82	G4	WT	non-codel
TCGA-06-0750-01A-01R-1849-01	MALE	WHITE	43	1	28	1	28	1	28	G4	WT	non-codel
TCGA-06-0878-01A-01R-1849-01	MALE	WHITE	74	0	218	0	218	1	66	G4	WT	non-codel
TCGA-06-0882-01A-01R-1849-01	MALE	WHITE	30	1	632	1	632	1	213	G4	WT	non-codel
TCGA-06-1804-01A-01R-1849-01	FEMALE	WHITE	81	1	414	1	414	1	414	G4	WT	non-codel
TCGA-06-2557-01A-01R-1849-01	MALE	BLACK OR AFRICAN AMERICAN	76	1	33	1	33	1	33	G4	WT	non-codel
TCGA-06-2558-01A-01R-1849-01	FEMALE	WHITE	75	1	380		380	0	380	G4	WT	non-codel
TCGA-06-2559-01A-01R-1849-01	MALE	WHITE	83	1	150	1	150	1	150	G4	WT	non-codel
TCGA-06-2561-01A-02R-1849-01	FEMALE	WHITE	53	1	537	1	537	1	78	G4	WT	non-codel
TCGA-06-2562-01A-01R-1849-01	MALE	WHITE	81	1	382	1	382	1	151	G4	WT	non-codel
TCGA-06-2563-01A-01R-1849-01	FEMALE	WHITE	72	0	932	0	932	1	554	G4	WT	non-codel
TCGA-06-2564-01A-01R-1849-01	MALE	WHITE	50	0	181	0	181	0	181	G4	WT	non-codel
TCGA-06-2565-01A-01R-1849-01	MALE	ASIAN	59	1	506	1	506	1	178	G4	WT	non-codel
TCGA-06-2567-01A-01R-1849-01	MALE	WHITE	65	1	133	1	133	1	133	G4	WT	non-codel
TCGA-06-2569-01A-01R-1849-01	FEMALE	BLACK OR AFRICAN AMERICAN	24	0	13	0	13	0	13	G4	WT	non-codel
TCGA-06-2570-01A-01R-1849-01	FEMALE	WHITE	21	0	958	0	958	0	958	G4	Mutant	non-codel
TCGA-06-5408-01A-01R-1849-01	FEMALE	WHITE	54	1	357	1	357	1	158	G4	WT	non-codel
TCGA-06-5410-01A-01R-1849-01	FEMALE	WHITE	72	1	108	1	108	1	108	G4	WT	non-codel
TCGA-06-5411-01A-01R-1849-01	MALE	WHITE	51	1	254	1	254	1	214	G4	WT	non-codel
TCGA-06-5412-01A-01R-1849-01	FEMALE	WHITE	78	1	138	1	138	1	88	G4	WT	non-codel
TCGA-06-5413-01A-01R-1849-01	MALE	WHITE	67	0	268	0	268	1	195	G4	WT	non-codel
TCGA-06-5414-01A-01R-1849-01	MALE	WHITE	61	0	273	0	273	1	167	G4	WT	non-codel
TCGA-06-5416-01A-01R-1849-01	FEMALE	WHITE	23	0	204	0	204	0	204	G4		non-codel
TCGA-06-5417-01A-01R-1849-01	FEMALE	WHITE	45	0	155	0	155	0	155	G4	Mutant
TCGA-06-5418-01A-01R-1849-01	FEMALE	WHITE	75	1	83	1	83	1	83	G4	WT	non-codel
TCGA-06-5856-01A-01R-1849-01	MALE	WHITE	58	1	114	1	114	1	114	G4	WT	non-codel
TCGA-06-5858-01A-01R-1849-01	FEMALE	WHITE	45	0	187	0	187	1	97	G4	WT	non-codel
TCGA-06-5859-01A-01R-1849-01	MALE	WHITE	63	0	139	0	139	0	139	G4	WT	non-codel
TCGA-08-0386-01A-01R-1849-01	MALE	WHITE	74	1	548	1	548	1	427	G4	WT	non-codel
TCGA-12-0616-01A-01R-1849-01	FEMALE	WHITE	36	1	448	1	448	1	398	G4	WT	non-codel
TCGA-12-0618-01A-01R-1849-01	MALE	WHITE	49	1	395		395	0	395	G4	WT	non-codel
TCGA-12-0619-01A-01R-1849-01	MALE	WHITE	60	1	1062	1	1062	1	203	G4	WT	non-codel
TCGA-12-0821-01A-01R-1849-01	MALE	WHITE	62	1	323	1	323	1	259	G4	WT	non-codel
TCGA-12-1597-01B-01R-1849-01	FEMALE	WHITE	62	1	675	1	675	1	180	G4	WT
TCGA-12-3650-01A-01R-1849-01	MALE	WHITE	46	1	333	1	333	1	239	G4	WT	non-codel
TCGA-12-3652-01A-01R-1849-01	MALE	WHITE	60	1	1062	1	1062	1	203	G4	WT	non-codel
TCGA-12-3653-01A-01R-1849-01	FEMALE	WHITE	34	1	442	1	442	1	224	G4	WT	non-codel
TCGA-12-5295-01A-01R-1849-01	FEMALE	WHITE	60	1	454	1	454	1	399	G4	WT	non-codel
TCGA-12-5299-01A-02R-1849-01	FEMALE	WHITE	56	1	98	1	98	1	98	G4	WT	non-codel
TCGA-14-0736-02A-01R-2005-01	MALE	BLACK OR AFRICAN AMERICAN	49	1	460	1	460	1	128	G4		non-codel
TCGA-14-0781-01B-01R-1849-01	MALE	BLACK OR AFRICAN AMERICAN	49	1	29	1	29	1	29	G4	WT	non-codel
TCGA-14-0787-01A-01R-1849-01	MALE	ASIAN	69	1	68		68	0	68	G4	WT	non-codel
TCGA-14-0789-01A-01R-1849-01	MALE	WHITE	54	1	342		342	1	105	G4	WT	non-codel
TCGA-14-0790-01B-01R-1849-01	FEMALE	WHITE	64	1	419	1	419	1	419	G4	WT	non-codel
TCGA-14-0817-01A-01R-1849-01	FEMALE	WHITE	69	1	164		164	0	164	G4	WT	non-codel
TCGA-14-0871-01A-01R-1849-01	FEMALE	WHITE	74	1	880		880	0	880	G4	WT	non-codel
TCGA-14-1034-01A-01R-1849-01	FEMALE	Not Available	60	1	485	1	485	1	282	G4	WT	non-codel
TCGA-14-1034-02B-01R-2005-01	FEMALE	Not Available	60	1	485	1	485	1	282	G4	WT	non-codel
TCGA-14-1402-02A-01R-2005-01	FEMALE	WHITE	58	1	975	1	975	1	333	G4		non-codel
TCGA-14-1823-01A-01R-1849-01	FEMALE	WHITE	58	1	543	1	543	1	140	G4	WT	non-codel
TCGA-14-1825-01A-01R-1850-01	MALE	WHITE	70	1	232	1	232	1	82	G4	WT	non-codel
TCGA-14-1829-01A-01R-1850-01	MALE	BLACK OR AFRICAN AMERICAN	57	0	218	0	218	0	218	G4	WT	non-codel
TCGA-14-2554-01A-01R-1850-01	FEMALE	WHITE	52	1	532	1	532	1	532	G4	WT	non-codel
TCGA-15-0742-01A-01R-1850-01	MALE	WHITE	65	1	419		419	1	232	G4	WT	non-codel
TCGA-15-1444-01A-02R-1850-01	MALE	WHITE	21	1	1537	1	1537	1	1550	G4	Mutant	non-codel
TCGA-16-0846-01A-01R-1850-01	MALE	WHITE	85	1	119	1	119	1	119	G4	WT	non-codel
TCGA-16-1045-01B-01R-1850-01	FEMALE	WHITE	49	1	883	1	883	1	654	G4	WT	non-codel
TCGA-19-0957-02A-11R-2005-01	FEMALE	WHITE	48	1	666	1	666	1	50	G4	WT	non-codel
TCGA-19-1389-02A-21R-2005-01	MALE	WHITE	51	1	141	1	141	1	81	G4	WT	non-codel
TCGA-19-1390-01A-01R-1850-01	FEMALE	WHITE	63	1	772		772	0	772	G4	WT	non-codel
TCGA-19-1787-01B-01R-1850-01	MALE	WHITE	48	1	385	1	385	1	308	G4		non-codel
TCGA-19-2619-01A-01R-1850-01	FEMALE	BLACK OR AFRICAN AMERICAN	55	0	294	0	294	1	146	G4	WT	non-codel
TCGA-19-2620-01A-01R-1850-01	MALE	WHITE	70	1	148	0	148	0	148	G4	WT	non-codel
TCGA-19-2624-01A-01R-1850-01	MALE	WHITE	51	1	5	0	5	0	5	G4	WT	non-codel
TCGA-19-2625-01A-01R-1850-01	FEMALE	WHITE	76	1	124	0	124	0	124	G4	WT	non-codel
TCGA-19-2629-01A-01R-1850-01	MALE	WHITE	60	1	737	1	737	1	145	G4	Mutant	non-codel
TCGA-19-4065-01A-01R-2005-01	MALE	WHITE	36	0	214	0	214	1	70	G4		non-codel
TCGA-19-4065-02A-11R-2005-01	MALE	WHITE	36	0	214	0	214	1	70	G4		non-codel
TCGA-19-5960-01A-11R-1850-01	MALE	WHITE	56	1	455	1	455	1	382	G4	WT	non-codel
TCGA-26-1442-01A-01R-1850-01	MALE	WHITE	43	0	953	0	953	0	953	G4	Mutant	non-codel
TCGA-26-5132-01A-01R-1850-01	MALE	WHITE	74	0	286	0	286	0	286	G4	WT	non-codel
TCGA-26-5133-01A-01R-1850-01	MALE	WHITE	59	0	452	0	452	1	370	G4	WT	non-codel
TCGA-26-5134-01A-01R-1850-01	MALE	WHITE	74	0	167	0	167	0	167	G4	WT	non-codel
TCGA-26-5135-01A-01R-1850-01	FEMALE	WHITE	72	1	270		270	0	270	G4	WT	non-codel
TCGA-26-5136-01B-01R-1850-01	FEMALE	WHITE	78	1	577	1	577	1	577	G4	WT	non-codel
TCGA-26-5139-01A-01R-1850-01	FEMALE	WHITE	65	0	48	0	48	0	48	G4	WT	non-codel
TCGA-27-1830-01A-01R-1850-01	MALE	WHITE	57	1	154	1	154	1	124	G4	WT	non-codel
TCGA-27-1831-01A-01R-1850-01	MALE	WHITE	66	1	505	1	505	1	144	G4	WT	non-codel
TCGA-27-1832-01A-01R-1850-01	FEMALE	WHITE	59	1	300	1	300	1	176	G4	WT	non-codel
TCGA-27-1834-01A-01R-1850-01	MALE	WHITE	56	1	1233	1	1233	1	335	G4	WT	non-codel
TCGA-27-1835-01A-01R-1850-01	FEMALE	WHITE	53	1	648	1	648	1	157	G4	WT	non-codel
TCGA-27-1837-01A-01R-1850-01	MALE	WHITE	36	1	427	1	427	1	136	G4	WT	non-codel
TCGA-27-2519-01A-01R-1850-01	MALE	WHITE	48	1	550	1	550	1	256	G4	WT	non-codel
TCGA-27-2521-01A-01R-1850-01	MALE	WHITE	34	1	510	1	510	1	510	G4	Mutant	non-codel
TCGA-27-2523-01A-01R-1850-01	MALE	WHITE	63	1	489	1	489	1	402	G4	WT	non-codel
TCGA-27-2524-01A-01R-1850-01	MALE	WHITE	56	1	231	1	231	1	231	G4	WT	non-codel
TCGA-27-2526-01A-01R-1850-01	FEMALE	WHITE	79	1	87	1	87	1	87	G4	WT	non-codel
TCGA-27-2528-01A-01R-1850-01	MALE	WHITE	62	1	480	1	480	1	72	G4	WT	non-codel
TCGA-28-1747-01C-01R-1850-01	MALE	WHITE	44	1	77		77	0	77	G4	WT	non-codel
TCGA-28-1753-01A-01R-1850-01	MALE	WHITE	53	0	37	0	37	0	37	G4	WT	non-codel
TCGA-28-2499-01A-01R-1850-01	MALE	WHITE	59	0	95		95	0	95	G4	WT
TCGA-28-2509-01A-01R-1850-01	FEMALE	WHITE	77	0	145	0	145	0	145	G4	WT	non-codel
TCGA-28-2510-01A-01R-1850-01
TCGA-28-2513-01A-01R-1850-01	FEMALE	WHITE	69	0	222	0	222	1	75	G4	WT	non-codel
TCGA-28-2514-01A-02R-1850-01	MALE	ASIAN	45	0	160	0	160	0	160	G4	WT	non-codel
TCGA-28-5204-01A-01R-1850-01	MALE	WHITE	72	1	454	1	454	1	454	G4	WT	non-codel
TCGA-28-5207-01A-01R-1850-01	MALE	WHITE	71	1	343	1	343	1	343	G4	WT	non-codel
TCGA-28-5208-01A-01R-1850-01	MALE	WHITE	52	1	544	1	544	1	148	G4	WT	non-codel
TCGA-28-5209-01A-01R-1850-01	FEMALE	WHITE	66	0	442	0	442	0	442	G4	WT	non-codel
TCGA-28-5213-01A-01R-1850-01	MALE	WHITE	72	0	951	0	951	0	951	G4	WT	non-codel
TCGA-28-5215-01A-01R-1850-01	FEMALE	WHITE	62	1	335	1	335	1	164	G4	WT	non-codel
TCGA-28-5216-01A-01R-1850-01	MALE	WHITE	52	0	415	0	415	0	415	G4	WT	non-codel
TCGA-28-5218-01A-01R-1850-01	MALE	WHITE	63	1	157		157	0	157	G4	WT	non-codel
TCGA-28-5220-01A-01R-1850-01	MALE	WHITE	67	1	388	1	388	1	262	G4	WT	non-codel
TCGA-32-1970-01A-01R-1850-01	MALE	WHITE	59	1	468	1	468	1	408	G4	WT	non-codel
TCGA-32-1980-01A-01R-1850-01	MALE	WHITE	72	1	36	1	36	1	36	G4	WT	non-codel
TCGA-32-1982-01A-01R-1850-01	FEMALE	WHITE	76	1	142	1	142	1	142	G4	WT	non-codel
TCGA-32-2615-01A-01R-1850-01	MALE	WHITE	62	1	485	1	485	1	131	G4	WT	non-codel
TCGA-32-2616-01A-01R-1850-01	FEMALE	WHITE	48	1	224	1	224	1	182	G4		non-codel
TCGA-32-2632-01A-01R-1850-01	MALE	WHITE	80	1	269	1	269	1	269	G4	WT	non-codel
TCGA-32-2634-01A-01R-1850-01	MALE	WHITE	82	0	693	0	693	0	693	G4	WT	non-codel
TCGA-32-2638-01A-01R-1850-01	MALE	WHITE	67	1	766	1	766	1	766	G4	WT	non-codel
TCGA-32-4213-01A-01R-1850-01	FEMALE	WHITE	47	0	604	0	604	1	353	G4	WT	non-codel
TCGA-32-5222-01A-01R-1850-01	MALE	WHITE	66	1	585	1	585	1	118	G4	WT	non-codel
TCGA-41-2571-01A-01R-1850-01	MALE	WHITE	89	1	26	1	26	1	26	G4	WT	non-codel
TCGA-41-2572-01A-01R-1850-01	MALE	WHITE	67	1	406	1	406	1	122	G4	WT	non-codel
TCGA-41-3915-01A-01R-1850-01	MALE	WHITE	48	1	360	1	360	1	288	G4	WT	non-codel
TCGA-41-4097-01A-01R-1850-01	FEMALE	WHITE	63	1	6	1	6	1	6	G4	WT	non-codel
TCGA-41-5651-01A-01R-1850-01	FEMALE	BLACK OR AFRICAN AMERICAN	59	1	460	1	460	1	210	G4	WT	non-codel
TCGA-76-4925-01A-01R-1850-01	MALE	WHITE	76	1	146		146	1	88	G4	WT	non-codel
TCGA-76-4926-01B-01R-1850-01	MALE	WHITE	68	1	138	1	138	1	34	G4	WT	non-codel
TCGA-76-4927-01A-01R-1850-01	MALE	WHITE	58	1	535	1	535	1	416	G4	WT
TCGA-76-4928-01B-01R-1850-01	FEMALE	WHITE	85	1	94	1	94	1	94	G4	WT	non-codel
TCGA-76-4929-01A-01R-1850-01	FEMALE	WHITE	76	1	111	1	111	1	111	G4	WT	non-codel
TCGA-76-4931-01A-01R-1850-01	FEMALE	WHITE	70	1	279	1	279	1	112	G4	WT	non-codel
TCGA-76-4932-01A-01R-1850-01	FEMALE	WHITE	50	1	1458	1	1458	1	1458	G4	WT
TCGA-CS-4938-01B-11R-1896-07	FEMALE	WHITE	31	0	3574	0	3574	0	3574	G2	Mutant	non-codel
TCGA-CS-4941-01A-01R-1470-07	MALE	WHITE	67	1	234	1	234	1	9	G3	WT	non-codel
TCGA-CS-4942-01A-01R-1470-07	FEMALE	BLACK OR AFRICAN AMERICAN	44	1	1335	1	1335	1	1184	G3	Mutant	non-codel
TCGA-CS-4943-01A-01R-1470-07	MALE	WHITE	37	1	1106	1	1106	1	1106	G3	Mutant	non-codel
TCGA-CS-4944-01A-01R-1470-07	MALE	WHITE	50	0	1828	0	1828	0	1828	G2	Mutant	non-codel
TCGA-CS-5390-01A-02R-1470-07	FEMALE	WHITE	47	0		0		0		G2	Mutant	codel
TCGA-CS-5393-01A-01R-1470-07	MALE	WHITE	39	0	1222	0	1222	0	1222	G3	Mutant	non-codel
TCGA-CS-5394-01A-01R-1470-07	MALE	WHITE	40	0	8	0	8	0	8	G3	Mutant	non-codel
TCGA-CS-5395-01A-01R-1470-07	MALE	BLACK OR AFRICAN AMERICAN	43	1	639	1	639	1	287	G2	WT	non-codel
TCGA-CS-5396-01A-02R-1470-07	FEMALE	WHITE	53	0	1631	0	1631	0	1631	G3	Mutant	codel
TCGA-CS-5397-01A-01R-1896-07	FEMALE	WHITE	54	1	194	1	194	1	194	G3	WT	non-codel
TCGA-CS-6186-01A-12R-2027-07	MALE	WHITE	58	1	538	1	538	1	188	G3	WT	non-codel
TCGA-CS-6188-01A-11R-1896-07	MALE	WHITE	48	1	814	1	814	1	647	G3	WT	non-codel
TCGA-CS-6290-01A-11R-1708-07	MALE	Not Available	31	1	1137		1137	0	1137	G3	Mutant	non-codel
TCGA-CS-6666-01A-11R-1896-07	MALE	WHITE	22	0	1428	0	1428	0	1428	G3	Mutant	non-codel
TCGA-CS-6667-01A-12R-2027-07	FEMALE	WHITE	39	0	1469	0	1469	0	1469	G2	Mutant	non-codel
TCGA-CS-6668-01A-11R-1896-07	FEMALE	WHITE	57	0	1519	0	1519	0	1519	G2	Mutant	codel
TCGA-CS-6669-01A-11R-1896-07	FEMALE	WHITE	26	0	1494	0	1494	0	1494	G2	WT	non-codel
TCGA-CS-6670-01A-11R-1896-07	MALE	WHITE	43	0	1426	0	1426	0	1426	G3	Mutant	codel
TCGA-DB-5270-01A-02R-1470-07	FEMALE	WHITE	38	0	3733	0	3733	0	3733	G3	Mutant	non-codel
TCGA-DB-5273-01A-01R-1470-07	MALE	WHITE	33	0	2493	0	2493	0	2493	G3	Mutant	non-codel
TCGA-DB-5274-01A-01R-1470-07	FEMALE	WHITE	37	0	2289	0	2289	0	2289	G3	Mutant	codel
TCGA-DB-5275-01A-01R-1470-07	MALE	WHITE	36	0	1458	0	1458	0	1458	G3	Mutant	non-codel
TCGA-DB-5277-01A-01R-1470-07	MALE	WHITE	34	1	1547	1	1547	1	1156	G3	Mutant	non-codel
TCGA-DB-5278-01A-01R-1470-07	MALE	WHITE	17	0	2772	0	2772	1	507	G2	Mutant	codel
TCGA-DB-5279-01A-03R-2347-07	MALE	Not Available	59	0	1354	0	1354	1	695	G2	Mutant	codel
TCGA-DB-5280-01A-01R-1470-07	MALE	WHITE	43	0	1112	0	1112	0	1112	G2	Mutant	non-codel
TCGA-DB-5281-01A-01R-1470-07	MALE	WHITE	61	0	2381	0	2381	0	2381	G3	Mutant	non-codel
TCGA-DB-A4X9-01A-11R-A26U-07	FEMALE	WHITE	33	0	1412	0	1412	1	501	G2	Mutant	non-codel
TCGA-DB-A4XA-01A-11R-A26U-07	MALE	WHITE	30	0	573	0	573	0	573	G2	Mutant	codel
TCGA-DB-A4XB-01A-11R-A26U-07	MALE	WHITE	38	0	919	0	919	0	919	G3	Mutant	non-codel
TCGA-DB-A4XC-01A-11R-A26U-07	MALE	WHITE	26	0	1421	0	1421	0	1421	G2	Mutant	non-codel
TCGA-DB-A4XD-01A-11R-A27Q-07	MALE	WHITE	32	0	1210	0	1210	0	1210	G3	Mutant	non-codel
TCGA-DB-A4XE-01A-11R-A27Q-07	FEMALE	WHITE	27	0	1139	0	1139	0	1139	G3	Mutant	non-codel
TCGA-DB-A4XF-01A-11R-A27Q-07	FEMALE	WHITE	41	0	1021	0	1021	1	468	G3	Mutant	non-codel
TCGA-DB-A4XG-01A-11R-A27Q-07	MALE	WHITE	34	0	2219	0	2219	0	2219	G3	Mutant	codel
TCGA-DB-A4XH-01A-11R-A27Q-07	FEMALE	WHITE	53	0	962	0	962	0	962	G2	Mutant	codel
TCGA-DB-A64L-01A-11R-A29R-07	FEMALE	WHITE	67	0	736	0	736	1	724	G2	Mutant	codel
TCGA-DB-A64O-01A-11R-A29R-07	MALE	WHITE	59	1	775	1	775	1	430	G2	WT	non-codel
TCGA-DB-A64P-01A-11R-A29R-07	MALE	WHITE	40	0	916	0	916	0	916	G3	Mutant	codel
TCGA-DB-A64Q-01A-11R-A29R-07	FEMALE	Unknown	31	0	182	0	182	0	182	G2	Mutant	codel
TCGA-DB-A64R-01A-11R-A29R-07	FEMALE	Not Evaluated	24	0	955	0	955	0	955	G2	Mutant	codel
TCGA-DB-A64S-01A-11R-A29R-07	MALE	WHITE	20	0	835	0	835	0	835	G2	Mutant	non-codel
TCGA-DB-A64U-01A-11R-A29R-07	FEMALE	WHITE	38	0	846	0	846	0	846	G2	Mutant	codel
TCGA-DB-A64V-01A-11R-A29R-07	MALE	WHITE	54	0	889	0	889	0	889	G2	Mutant	codel
TCGA-DB-A64W-01A-11R-A29R-07	FEMALE	WHITE	65	1	438	0	438	0	438	G3	Mutant	codel
TCGA-DB-A64X-01A-11R-A29R-07	FEMALE	WHITE	56	0	563	0	563	0	563	G3	Mutant	non-codel
TCGA-DB-A75K-01A-11R-A32Q-07	FEMALE	WHITE	55	0	368	0	368	0	368	G3	Mutant	codel
TCGA-DB-A75L-01A-11R-A32Q-07	FEMALE	WHITE	36	0	342	0	342	0	342	G3	Mutant	non-codel
TCGA-DB-A75M-01A-11R-A32Q-07	MALE	WHITE	47	0	544	0	544	0	544	G2	Mutant	non-codel
TCGA-DB-A75O-01A-11R-A32Q-07	MALE	WHITE	29	0	935	0	935	0	935	G3	Mutant	non-codel
TCGA-DB-A75P-01A-11R-A32Q-07	FEMALE	Unknown	25	0	492	0	492	0	492	G2	WT	non-codel
TCGA-DH-5140-01A-01R-1470-07	FEMALE	WHITE	38	1	607	1	607	1	607	G3	WT	non-codel
TCGA-DH-5141-01A-01R-1470-07	MALE	WHITE	32	0	968	0	968	0	968	G3	Mutant	codel
TCGA-DH-5142-01A-01R-1470-07	MALE	WHITE	29	0	1943	0	1943	1	1627	G3	Mutant	non-codel
TCGA-DH-5143-01A-01R-1470-07	MALE	WHITE	30	0	1401	0	1401	0	1401	G3	Mutant	non-codel
TCGA-DH-5144-01A-01R-1470-07	FEMALE	WHITE	56	0	748	0	748	0	748	G3	Mutant	codel
TCGA-DH-A669-01A-12R-A31N-07	MALE	WHITE	70	1	919	0	919	1	260	G3	Mutant	codel
TCGA-DH-A669-02A-11R-A31N-07	MALE	WHITE	70	1	919	0	919	1	260	G3	Mutant	codel
TCGA-DH-A66B-01A-11R-A29R-07	MALE	WHITE	52	0	1279	0	1279	0	1279	G3	Mutant	non-codel
TCGA-DH-A66D-01A-11R-A31N-07	FEMALE	WHITE	43	0	846	0	846	0	846	G3	Mutant	non-codel
TCGA-DH-A66F-01A-11R-A29R-07	MALE	WHITE	49	0	523	0	523	0	523	G2	Mutant	codel
TCGA-DH-A66G-01A-21R-A31N-07	FEMALE	WHITE	49	0	523	0	523	0	523	G3	Mutant	non-codel
TCGA-DH-A7UR-01A-11R-A33Z-07	FEMALE	WHITE	59	0	1650	0	1650	0	1650	G3	Mutant	codel
TCGA-DH-A7US-01A-11R-A33Z-07	MALE	WHITE	50	0	706	0	706	0	706	G2	Mutant	codel
TCGA-DH-A7UT-01A-12R-A34F-07	MALE	WHITE	30	1	531	1	531	1	404	G3	Mutant	non-codel
TCGA-DH-A7UU-01A-12R-A34F-07	MALE	WHITE	43	0	417	0	417	0	417	G3	Mutant	non-codel
TCGA-DH-A7UV-01A-12R-A34F-07	MALE	WHITE	49	0	566	0	566	0	566	G3	Mutant	non-codel
TCGA-DU-5847-01A-11R-1708-07	FEMALE	WHITE	34	0	548	0	548	0	548	G3	WT	non-codel
TCGA-DU-5849-01A-11R-1708-07	MALE	WHITE	48	0	443	0	443	0	443	G2	Mutant	codel
TCGA-DU-5852-01A-11R-1708-07	FEMALE	WHITE	61	1	205	1	205	1	24	G3	WT	non-codel
TCGA-DU-5853-01A-11R-1896-07	MALE	WHITE	29	0	407	0	407	0	407	G2	Mutant	non-codel
TCGA-DU-5854-01A-11R-1708-07	FEMALE	WHITE	57	0	257	0	257	1	202	G3	WT	non-codel
TCGA-DU-5855-01A-11R-1708-07	FEMALE	WHITE	49	0	207	0	207	0	207	G3	Mutant	non-codel
TCGA-DU-5870-01A-11R-1708-07	FEMALE	WHITE	34	0	5546	0	5546	1	4347	G2	Mutant	codel
TCGA-DU-5870-02A-12R-A36H-07	FEMALE	WHITE	34	0	5546	0	5546	1	4347	G2	Mutant	codel
TCGA-DU-5871-01A-12R-1708-07	FEMALE	WHITE	37	0	576	0	576	0	576	G2	Mutant	non-codel
TCGA-DU-5872-01A-11R-1708-07	FEMALE	BLACK OR AFRICAN AMERICAN	43	0	532	0	532	1	265	G2	Mutant	non-codel
TCGA-DU-5872-02A-21R-A36H-07	FEMALE	BLACK OR AFRICAN AMERICAN	43	0	532	0	532	1	265	G2	Mutant	non-codel
TCGA-DU-5874-01A-11R-1708-07	FEMALE	WHITE	62	0	461	0	461	0	461	G2	Mutant	codel
TCGA-DU-6392-01A-11R-1708-07	FEMALE	WHITE	35	0	6423	0	6423	1	950	G3	WT	non-codel
TCGA-DU-6393-01A-11R-1708-07	MALE	WHITE	66	1	1585		1585	0	1585	G3	Mutant	codel
TCGA-DU-6394-01A-11R-1708-07	MALE	WHITE	53	1	682	1	682	1	353	G3	Mutant	codel
TCGA-DU-6395-01A-13R-1708-07	MALE	WHITE	31	1	1491	1	1491	1	1197	G2	Mutant	non-codel
TCGA-DU-6396-01A-11R-1708-07	FEMALE	WHITE	31	1	2286	1	2286	1	106	G3	Mutant	non-codel
TCGA-DU-6397-01A-11R-1708-07	MALE	WHITE	45	1	1401	1	1401	1	837	G3	Mutant	codel
TCGA-DU-6397-02A-12R-A36H-07	MALE	WHITE	45	1	1401	1	1401	1	837	G3	Mutant	codel
TCGA-DU-6399-01A-12R-1708-07	MALE	WHITE	54	1	2000	1	2000	1	1629	G2	Mutant	non-codel
TCGA-DU-6400-01A-12R-1708-07	FEMALE	WHITE	66	1	37	1	37	1	37	G2	Mutant	codel
TCGA-DU-6401-01A-11R-1708-07	FEMALE	WHITE	31	1	2660	1	2660	1	1886	G2	Mutant	non-codel
TCGA-DU-6402-01A-11R-1708-07	MALE	WHITE	52	1	214	1	214	1	103	G3	WT	non-codel
TCGA-DU-6403-01A-11R-1708-07	FEMALE	WHITE	60	1	354	1	354	1	354	G3	WT	non-codel
TCGA-DU-6404-01A-11R-1708-07	FEMALE	WHITE	24	1	4068	1	4068	1	1154	G3	WT	non-codel
TCGA-DU-6404-02A-21R-A36H-07	FEMALE	WHITE	24	1	4068	1	4068	1	1154	G3	WT	non-codel
TCGA-DU-6404-02B-11R-A36H-07	FEMALE	WHITE	24	1	4068	1	4068	1	1154	G3	WT	non-codel
TCGA-DU-6405-01A-11R-1708-07	FEMALE	WHITE	51	1	605	1	605	1	486	G3	WT	non-codel
TCGA-DU-6406-01A-11R-1708-07	FEMALE	WHITE	59	1	512		512	0	512	G3	WT	non-codel
TCGA-DU-6407-01A-13R-1708-07	FEMALE	WHITE	35	1	2875	1	2875	1	2397	G2	Mutant	non-codel
TCGA-DU-6407-02A-12R-A36H-07	FEMALE	WHITE	35	1	2875	1	2875	1	2397	G2	Mutant	non-codel
TCGA-DU-6407-02B-11R-A36H-07	FEMALE	WHITE	35	1	2875	1	2875	1	2397	G2	Mutant	non-codel
TCGA-DU-6408-01A-11R-1708-07	FEMALE	WHITE	23	1	3470		3470	1	2097	G3	Mutant	non-codel
TCGA-DU-6410-01A-11R-1896-07	MALE	WHITE	56	0	242	0	242	0	242	G3	Mutant	codel
TCGA-DU-6542-01A-11R-1896-07	MALE	WHITE	25	0	73	0	73	0	73	G3	Mutant	non-codel
TCGA-DU-7006-01A-11R-2027-07	FEMALE	WHITE	60	1	349	1	349	1	349	G3	WT	non-codel
TCGA-DU-7007-01A-11R-2027-07	MALE	WHITE	33	1	1915		1915	0	1915	G2	Mutant	non-codel
TCGA-DU-7008-01A-11R-2027-07	FEMALE	WHITE	41	0	4752	0	4752	1	330	G2	Mutant	non-codel
TCGA-DU-7009-01A-11R-2027-07	FEMALE	WHITE	32	1	4695	1	4695	1	2960	G2	Mutant	codel
TCGA-DU-7010-01A-11R-2027-07	FEMALE	WHITE	58	1	456	1	456	1	193	G3	Mutant	non-codel
TCGA-DU-7011-01A-11R-2027-07	MALE	WHITE	25	1	3200	1	3200	1	3200	G2	Mutant	non-codel
TCGA-DU-7012-01A-11R-2027-07	FEMALE	BLACK OR AFRICAN AMERICAN	74	1	199	1	199	1	199	G3	WT	non-codel
TCGA-DU-7013-01A-11R-2027-07	MALE	WHITE	59	1	269	1	269	1	187	G3	WT	non-codel
TCGA-DU-7014-01A-11R-2027-07	MALE	WHITE	59	1	3571	1	3571	1	3437	G2		non-codel
TCGA-DU-7015-01A-11R-2027-07	FEMALE	WHITE	41	0	2761	0	2761	1	591	G2	Mutant	non-codel
TCGA-DU-7018-01A-11R-2027-07	FEMALE	WHITE	57	1	933	1	933	1	338	G3	Mutant	codel
TCGA-DU-7019-01A-11R-2027-07	MALE	WHITE	39	0	800	0	800	0	800	G3	Mutant	non-codel
TCGA-DU-7290-01A-11R-2027-07	FEMALE	WHITE	45	1	315	1	315	1	315	G3	WT	non-codel
TCGA-DU-7292-01A-11R-2027-07	MALE	WHITE	69	1	242	1	242	1	91	G3	WT	non-codel
TCGA-DU-7294-01A-11R-2027-07	FEMALE	WHITE	53	0	2869	0	2869	0	2869	G2	Mutant	codel
TCGA-DU-7298-01A-11R-2027-07	FEMALE	BLACK OR AFRICAN AMERICAN	38	1	576	1	576	1	200	G3	Mutant	non-codel
TCGA-DU-7299-01A-21R-2027-07	MALE	WHITE	33	1	1339	1	1339	1	675	G3	Mutant	non-codel
TCGA-DU-7300-01A-21R-2090-07	FEMALE	WHITE	53	1	1886	1	1886	1	317	G3	Mutant	codel
TCGA-DU-7301-01A-11R-2090-07	MALE	WHITE	53	1	788	1	788	1	366	G2	Mutant	non-codel
TCGA-DU-7302-01A-11R-2090-07	FEMALE	WHITE	48	0	1834	0	1834	1	1374	G3	Mutant	codel
TCGA-DU-7304-01A-12R-2090-07	MALE	WHITE	43	1	709	1	709	1	309	G3	Mutant	non-codel
TCGA-DU-7304-02A-12R-A36H-07	MALE	WHITE	43	1	709	1	709	1	309	G3	Mutant	non-codel
TCGA-DU-7306-01A-11R-2090-07	MALE	WHITE	67	0	1277	0	1277	1	1250	G2	Mutant	non-codel
TCGA-DU-7309-01A-11R-2090-07	FEMALE	WHITE	41	0	84	0	84	0	84	G3	Mutant	non-codel
TCGA-DU-8158-01A-11R-2256-07	FEMALE	WHITE	57	1	155	1	155	1	155	G3	WT	non-codel
TCGA-DU-8161-01A-11R-2256-07	FEMALE	WHITE	63	1	722	1	722	1	111	G3	WT	non-codel
TCGA-DU-8162-01A-21R-2256-07	FEMALE	WHITE	61	1	444	1	444	1	402	G3	WT	non-codel
TCGA-DU-8163-01A-11R-2256-07	MALE	WHITE	29	0	629	0	629	1	509	G3	Mutant	non-codel
TCGA-DU-8164-01A-11R-2256-07	MALE	WHITE	51	0	651	0	651	0	651	G2	Mutant	codel
TCGA-DU-8165-01A-11R-2256-07	FEMALE	WHITE	60	0	582	0	582	0	582	G3	WT	non-codel
TCGA-DU-8166-01A-11R-2256-07	FEMALE	WHITE	29	0	516	0	516	1	193	G2	Mutant	non-codel
TCGA-DU-8167-01A-11R-2256-07	FEMALE	WHITE	69	0	471	0	471	0	471	G2	Mutant	non-codel
TCGA-DU-8168-01A-11R-2256-07	FEMALE	WHITE	55	0	431	0	431	0	431	G3	Mutant	codel
TCGA-DU-A5TP-01A-11R-A28M-07	MALE	WHITE	33	0	1012	0	1012	1	203	G3	Mutant	non-codel
TCGA-DU-A5TR-01A-11R-A28M-07	MALE	WHITE	51	0	908	0	908	1	848	G2	Mutant	non-codel
TCGA-DU-A5TS-01A-11R-A28M-07	MALE	BLACK OR AFRICAN AMERICAN	42	0	964	0	964	1	551	G2	Mutant	non-codel
TCGA-DU-A5TT-01A-11R-A28M-07	MALE	WHITE	70	0	743	0	743	1	584	G3	WT	non-codel
TCGA-DU-A5TU-01A-11R-A28M-07	FEMALE	WHITE	62	0	796	0	796	1	186	G2	Mutant	non-codel
TCGA-DU-A5TW-01A-11R-A28M-07	FEMALE	BLACK OR AFRICAN AMERICAN	33	0	760	0	760	0	760	G3	Mutant	non-codel
TCGA-DU-A5TY-01A-11R-A28M-07	FEMALE	WHITE	46	1	1033	1	1033	1	526	G3	WT	non-codel
TCGA-DU-A6S2-01A-21R-A32Q-07	FEMALE	BLACK OR AFRICAN AMERICAN	37	0	777	0	777	0	777	G2	Mutant	codel
TCGA-DU-A6S3-01A-12R-A32Q-07	MALE	WHITE	60	0	656	0	656	0	656	G2	Mutant	codel
TCGA-DU-A6S6-01A-21R-A32Q-07	FEMALE	WHITE	35	0	2893	0	2893	1	2267	G2	Mutant	codel
TCGA-DU-A6S7-01A-21R-A32Q-07	FEMALE	WHITE	27	0	638	0	638	0	638	G3	Mutant	non-codel
TCGA-DU-A6S8-01A-12R-A32Q-07	FEMALE	WHITE	74	0	678	0	678	1	641	G3	Mutant	codel
TCGA-DU-A76K-01A-11R-A33Z-07	MALE	WHITE	87	1	347	1	347	1	203	G2	WT	non-codel
TCGA-DU-A76L-01A-11R-A32Q-07	MALE	WHITE	54	1	814	1	814	1	410	G3	WT	non-codel
TCGA-DU-A76O-01A-11R-A32Q-07	MALE	WHITE	30	0	522	0	522	0	522	G2	Mutant	non-codel
TCGA-DU-A76R-01A-11R-A32Q-07	MALE	WHITE	51	1	648	1	648	1	338	G3	Mutant	codel
TCGA-DU-A7T6-01A-11R-A33Z-07	FEMALE	WHITE	73	1	547	1	547	1	547	G3	Mutant	codel
TCGA-DU-A7T8-01A-21R-A34R-07	MALE	WHITE	35	1	4229	1	4229	1	3009	G3	Mutant	non-codel
TCGA-DU-A7TA-01A-11R-A33Z-07	MALE	WHITE	32	0	2565	0	2565	0	2565	G2	Mutant	non-codel
TCGA-DU-A7TB-01A-11R-A33Z-07	MALE	ASIAN	56	0	1567	0	1567	1	74	G2	WT	non-codel
TCGA-DU-A7TC-01A-21R-A34R-07	MALE	WHITE	32	0	1137	0	1137	1	1114	G2	Mutant	non-codel
TCGA-DU-A7TD-01A-12R-A34F-07	MALE	WHITE	52	1	228	1	228	1	188	G3	WT	non-codel
TCGA-DU-A7TG-01A-21R-A34R-07	MALE	WHITE	40	1	1351		1351	0	1351	G2	Mutant	non-codel
TCGA-DU-A7TI-01A-11R-A33Z-07	MALE	WHITE	32	1	1183	1	1183	1	822			non-codel
TCGA-DU-A7TJ-01A-11R-A34R-07	MALE	BLACK OR AFRICAN AMERICAN	55	0	17	0	17	0	17	G3	WT	non-codel
TCGA-E1-5302-01A-01R-1470-07	MALE	WHITE	41	1	1525	1	1525	1	1242	G3	Mutant	non-codel
TCGA-E1-5303-01A-01R-1470-07	MALE	WHITE	38	1	2052	1	2052	1	156	G3	Mutant	non-codel
TCGA-E1-5304-01A-01R-1470-07	MALE	WHITE	42	1	1251	1	1251	1	903	G3	Mutant	non-codel
TCGA-E1-5305-01A-01R-1896-07	MALE	WHITE	34	1	2433	1	2433	1	1604	G3	Mutant	non-codel
TCGA-E1-5307-01A-01R-1896-07	FEMALE	WHITE	62	1	1762	1	1762	1	1452	G3	Mutant	non-codel
TCGA-E1-5311-01A-01R-1470-07	MALE	WHITE	31	1	4084	1	4084	1	2602	G3	Mutant	codel
TCGA-E1-5318-01A-01R-1470-07	FEMALE	WHITE	42	1	2379	1	2379	1	362	G2	Mutant	codel
TCGA-E1-5319-01A-01R-1896-07	FEMALE	WHITE	48	1	2907	1	2907	1	923	G2	Mutant	codel
TCGA-E1-5322-01A-01R-1470-07	FEMALE	WHITE	38	1	3978		3978	1	1085	G2	Mutant	non-codel
TCGA-E1-A7YD-01A-11R-A34F-07	MALE	WHITE	57	1	435	1	435	1	284		WT	non-codel
TCGA-E1-A7YE-01A-11R-A34F-07	FEMALE	WHITE	32	1	886	1	886	1	188		Mutant	non-codel
TCGA-E1-A7YH-01A-11R-A34F-07	FEMALE	WHITE	47	1	2835	1	2835	1	689		Mutant	non-codel
TCGA-E1-A7YI-01A-11R-A34F-07	FEMALE	WHITE	33	1	111	1	111	1	56		Mutant	non-codel
TCGA-E1-A7YJ-01A-11R-A34F-07	MALE	WHITE	55	1	592	1	592	1	516		WT	non-codel
TCGA-E1-A7YK-01A-11R-A34F-07	MALE	WHITE	52	1	378		378	0	378		Mutant	non-codel
TCGA-E1-A7YL-01A-11R-A34F-07	MALE	WHITE	46	1	492	1	492	1	91		WT	non-codel
TCGA-E1-A7YM-01A-11R-A34F-07	MALE	WHITE	63	1	648	1	648	1	88		WT	non-codel
TCGA-E1-A7YN-01A-11R-A34F-07	FEMALE	WHITE	63	1	727	1	727	1	420		WT	non-codel
TCGA-E1-A7YO-01A-11R-A34F-07	MALE	WHITE	45	1	2282	1	2282	1	1977	G3	Mutant	codel
TCGA-E1-A7YQ-01A-11R-A34R-07	FEMALE	BLACK OR AFRICAN AMERICAN	58	1	1578	1	1578	1	580		WT	non-codel
TCGA-E1-A7YS-01A-11R-A34F-07	MALE	BLACK OR AFRICAN AMERICAN	71	1	466	1	466	1	466		Mutant	codel
TCGA-E1-A7YU-01A-11R-A34R-07	MALE	WHITE	42	1	23	1	23	1	23		Mutant	non-codel
TCGA-E1-A7YV-01A-11R-A34R-07	FEMALE	WHITE	26	1	987	1	987	1	97	G3	Mutant	non-codel
TCGA-E1-A7YW-01A-11R-A34R-07	MALE	WHITE	28	1	1120	1	1120	1	409	G2	Mutant	non-codel
TCGA-E1-A7YY-01A-11R-A34R-07	FEMALE	WHITE	27	1	4445	1	4445	1	958		Mutant	non-codel
TCGA-E1-A7Z2-01A-21R-A34R-07	FEMALE	WHITE	58	1	398	1	398	1	213		WT	non-codel
TCGA-E1-A7Z3-01A-11R-A34R-07	FEMALE	BLACK OR AFRICAN AMERICAN	31	1	2235	1	2235	1	1569		Mutant	non-codel
TCGA-E1-A7Z4-01A-11R-A34R-07	MALE	WHITE	35	1	4412	1	4412	1	846		Mutant	non-codel
TCGA-E1-A7Z6-01A-11R-A34R-07	FEMALE	WHITE	41	1	984	1	984	1	294	G2	Mutant	non-codel
TCGA-EZ-7264-01A-11R-2027-07	FEMALE	WHITE	47	0	1201	0	1201	0	1201	G2	Mutant	codel
TCGA-F6-A8O3-01A-11R-A36H-07	MALE	ASIAN	34	0	7	0	7	0	7	G2	Mutant	codel
TCGA-F6-A8O4-01A-11R-A36H-07	MALE	ASIAN	44	0	6	0	6	0	6	G2	Mutant	non-codel
TCGA-FG-5962-01B-11R-1896-07	MALE	WHITE	54	0	1453	0	1453	0	1453	G3	Mutant	codel
TCGA-FG-5963-01A-11R-1708-07	MALE	WHITE	23	1	775	1	775	1	395	G3	WT	non-codel
TCGA-FG-5963-02A-12R-A29R-07	MALE	WHITE	23	1	775	1	775	1	395	G3	WT	non-codel
TCGA-FG-5964-01A-11R-1708-07	MALE	WHITE	62	0	1588	0	1588	0	1588	G2	Mutant	codel
TCGA-FG-5965-01B-11R-1896-07	FEMALE	WHITE	39	1	1120	1	1120	1	715	G2	Mutant	non-codel
TCGA-FG-5965-02A-11R-A29R-07	FEMALE	WHITE	39	1	1120	1	1120	1	715	G2	Mutant	non-codel
TCGA-FG-5965-02B-11R-A29R-07	FEMALE	WHITE	39	1	1120	1	1120	1	715	G2	Mutant	non-codel
TCGA-FG-6688-01A-11R-1896-07	FEMALE	BLACK OR AFRICAN AMERICAN	59	0	571	0	571	1	405	G3	WT	non-codel
TCGA-FG-6689-01A-11R-1896-07	MALE	WHITE	30	0	454	0	454	1	119	G2	Mutant	non-codel
TCGA-FG-6690-01A-11R-1896-07	MALE	WHITE	70	0	1294	0	1294	0	1294	G2	Mutant	non-codel
TCGA-FG-6691-01A-11R-1896-07	FEMALE	WHITE	23	0	1257	0	1257	1	913	G2	Mutant	non-codel
TCGA-FG-6692-01A-11R-1896-07	MALE	WHITE	63	1	561	1	561	1	561	G3	WT	non-codel
TCGA-FG-7634-01A-11R-2090-07	MALE	WHITE	28	0	467	0	467	0	467	G2	Mutant	codel
TCGA-FG-7636-01A-11R-2090-07	MALE	WHITE	48	0	544	0	544	0	544	G3	Mutant	non-codel
TCGA-FG-7637-01A-11R-2090-07	MALE	WHITE	49	0	1219	0	1219	0	1219	G2	Mutant	non-codel
TCGA-FG-7638-01B-12R-2090-07	FEMALE	WHITE	31	0	686	0	686	1	407	G3	Mutant	codel
TCGA-FG-7641-01B-11R-2256-07	MALE	WHITE	31	0	627	0	627	0	627	G2	Mutant	codel
TCGA-FG-7643-01A-11R-2090-07	FEMALE	WHITE	49	0	611	0	611	1	254	G2	WT	non-codel
TCGA-FG-8181-01A-11R-2256-07	MALE	WHITE	23	0	862	0	862	0	862	G3	WT	non-codel
TCGA-FG-8182-01A-11R-2256-07	MALE	WHITE	35	0	416	0	416	0	416	G2	Mutant	non-codel
TCGA-FG-8185-01A-11R-2256-07	MALE	WHITE	37	0	433	0	433	0	433	G3	Mutant	non-codel
TCGA-FG-8186-01A-11R-2256-07	FEMALE	WHITE	42	0	487	0	487	0	487	G3	Mutant	codel
TCGA-FG-8187-01A-11R-2256-07	MALE	WHITE	31	0	611	0	611	0	611	G2	Mutant	codel
TCGA-FG-8188-01A-11R-2256-07	MALE	WHITE	41	0	455	0	455	1	384	G2	Mutant	non-codel
TCGA-FG-8189-01B-11R-A28M-07	FEMALE	WHITE	33	0	685	0	685	0	685	G2	Mutant	non-codel
TCGA-FG-8191-01A-11R-2256-07	MALE	WHITE	30	0	992	0	992	0	992	G3	Mutant	non-codel
TCGA-FG-A4MT-01A-11R-A26U-07	FEMALE	WHITE	27	0	1164	0	1164	1	499	G2	Mutant	non-codel
TCGA-FG-A4MT-02A-11R-A29R-07	FEMALE	WHITE	27	0	1164	0	1164	1	499	G2	Mutant	non-codel
TCGA-FG-A4MU-01B-11R-A28M-07	MALE	WHITE	58	0	326	0	326	0	326	G3	WT	non-codel
TCGA-FG-A4MW-01A-11R-A26U-07	MALE	WHITE	63	1	559	1	559	1	226	G3	WT	non-codel
TCGA-FG-A4MX-01A-11R-A26U-07	MALE	WHITE	47	0	569	0	569	0	569	G2	Mutant	non-codel
TCGA-FG-A4MY-01A-11R-A26U-07	FEMALE	WHITE	44	0	721	0	721	0	721	G2	Mutant	non-codel
TCGA-FG-A60J-01A-11R-A28M-07	FEMALE	WHITE	47	0	449	0	449	0	449	G2	Mutant	non-codel
TCGA-FG-A60K-01A-11R-A29R-07	FEMALE	WHITE	34	0	542	0	542	0	542	G2	Mutant	codel
TCGA-FG-A60L-01A-12R-A31N-07	FEMALE	WHITE	34	0	655	0	655	0	655	G2	Mutant	non-codel
TCGA-FG-A6IZ-01A-11R-A31N-07	MALE	WHITE	60	0	457	0	457	0	457	G2	Mutant	codel
TCGA-FG-A6J1-01A-11R-A31N-07	FEMALE	WHITE	44	0	500	0	500	0	500	G2	Mutant	codel
TCGA-FG-A6J3-01A-11R-A31N-07	FEMALE	WHITE	52	0	677	0	677	1	285	G3	Mutant	non-codel
TCGA-FG-A70Y-01A-12R-A34R-07	FEMALE	WHITE	20	0	868	0	868	1	490	G2	Mutant	non-codel
TCGA-FG-A70Z-01A-12R-A33Z-07	FEMALE	BLACK OR AFRICAN AMERICAN	53	0	328	0	328	0	328	G3	WT	non-codel
TCGA-FG-A710-01A-12R-A33Z-07	FEMALE	WHITE	50	0	1115	0	1115	0	1115	G2	Mutant	codel
TCGA-FG-A711-01A-21R-A33Z-07	FEMALE	WHITE	33	1	1481	1	1481	1	347	G2	Mutant	non-codel
TCGA-FG-A713-01A-11R-A32Q-07	FEMALE	WHITE	74	0	622	0	622	0	622	G2	Mutant	codel
TCGA-FG-A87N-01A-11R-A36H-07	FEMALE	ASIAN	37	0	567	0	567	0	567	G3	Mutant	non-codel
TCGA-FG-A87Q-01A-11R-A36H-07	FEMALE	WHITE	61	0	174	0	174	0	174	G3	WT	non-codel
TCGA-FN-7833-01A-11R-2090-07	MALE	WHITE	25	0	837	0	837	0	837	G3	Mutant	non-codel
TCGA-HT-7467-01A-11R-2027-07	MALE	WHITE	54	0	3	0	3	0	3	G2	Mutant	codel
TCGA-HT-7468-01A-11R-2027-07	MALE	WHITE	30	0	203	0	203	0	203	G3	Mutant	codel
TCGA-HT-7469-01A-11R-2256-07	MALE	WHITE	30	1	351	1	351	1	92	G3	WT	non-codel
TCGA-HT-7470-01A-12R-2090-07	MALE	WHITE	37	1	1220	0	1220	0	1220	G3	Mutant	non-codel
TCGA-HT-7471-01A-11R-2256-07	FEMALE	WHITE	37	0	4	0	4	0	4	G3	Mutant	codel
TCGA-HT-7472-01A-11R-2027-07	MALE	WHITE	38	0	1	0	1	0	1	G2	Mutant	non-codel
TCGA-HT-7473-01A-11R-2027-07	MALE	WHITE	28	0	503	0	503	0	503	G2	Mutant	non-codel
TCGA-HT-7474-01A-11R-2027-07	MALE	WHITE	52	0	114	0	114	0	114	G2	Mutant	non-codel
TCGA-HT-7475-01A-11R-2027-07	MALE	WHITE	67	0	530	0	530	0	530	G3	Mutant	non-codel
TCGA-HT-7476-01A-11R-2027-07	MALE	WHITE	26	0	199	0	199	0	199	G2	Mutant	non-codel
TCGA-HT-7477-01B-11R-A28M-07	MALE	WHITE	62	0	738	0	738	0	738	G3	Mutant	non-codel
TCGA-HT-7478-01A-11R-2027-07	MALE	WHITE	36	0	194	0	194	0	194	G2	Mutant	non-codel
TCGA-HT-7479-01A-11R-2027-07	MALE	WHITE	44	0	1227	0	1227	1	705	G3	Mutant	non-codel
TCGA-HT-7480-01A-11R-2090-07	MALE	WHITE	33	0	2287	0	2287	1	1943	G2	Mutant	codel
TCGA-HT-7481-01A-11R-2027-07	MALE	WHITE	39	0	2918	0	2918	1	880	G2	Mutant	codel
TCGA-HT-7482-01A-11R-2027-07	FEMALE	WHITE	18	0	3253	0	3253	1	374	G2	Mutant	non-codel
TCGA-HT-7483-01A-11R-2027-07	MALE	WHITE	14	0	5255	0	5255	0	5255	G2	Mutant	non-codel
TCGA-HT-7485-01A-11R-2027-07	MALE	WHITE	42	0	122	0	122	0	122	G2	Mutant	non-codel
TCGA-HT-7601-01A-11R-2090-07	FEMALE	WHITE	30	0	153	0	153	0	153	G3	Mutant	non-codel
TCGA-HT-7602-01A-21R-2090-07	MALE	WHITE	21	0	908	0	908	0	908	G2	Mutant	non-codel
TCGA-HT-7603-01A-21R-2090-07	MALE	WHITE	29	0	705	0	705	0	705	G2	Mutant	non-codel
TCGA-HT-7604-01A-11R-2090-07	MALE	BLACK OR AFRICAN AMERICAN	50	0	3725	0	3725	0	3725	G2	Mutant	non-codel
TCGA-HT-7605-01A-11R-2090-07	MALE	WHITE	38	0	139	0	139	0	139	G2	Mutant	codel
TCGA-HT-7606-01A-11R-2090-07	FEMALE	WHITE	30	0	526	0	526	0	526	G2	Mutant	non-codel
TCGA-HT-7607-01A-11R-2090-07	FEMALE	WHITE	61	1	96	1	96	1	96	G2	Mutant	codel
TCGA-HT-7608-01A-11R-2090-07	MALE	BLACK OR AFRICAN AMERICAN	61	0	671	0	671	0	671	G2	Mutant	codel
TCGA-HT-7609-01A-11R-2090-07	MALE	WHITE	34	0	1399	0	1399	0	1399	G3	Mutant	non-codel
TCGA-HT-7610-01A-21R-2090-07	FEMALE	WHITE	25	0	1706	0	1706	1	1205	G2	Mutant	non-codel
TCGA-HT-7611-01A-11R-2403-07	MALE	WHITE	36	0	1752	0	1752	0	1752	G2	Mutant	non-codel
TCGA-HT-7616-01A-11R-2256-07	MALE	WHITE	75	1	7	1	7	1	7	G3	Mutant	codel
TCGA-HT-7620-01A-11R-2256-07	MALE	WHITE	40	0	434	0	434	1	280	G3	Mutant	codel
TCGA-HT-7676-01A-11R-2403-07	MALE	WHITE	26	0	5	0	5	0	5	G2	Mutant	non-codel
TCGA-HT-7677-01A-11R-2256-07	MALE	WHITE	53	0	494	0	494	0	494	G3	Mutant	codel
TCGA-HT-7680-01A-11R-2256-07	FEMALE	WHITE	32	0	23	0	23	0	23	G2	WT	non-codel
TCGA-HT-7681-01A-11R-2403-07	FEMALE	WHITE	29	0	1359	0	1359	0	1359	G2	Mutant	codel
TCGA-HT-7684-01A-11R-2256-07	MALE	WHITE	58	0	184	0	184	0	184	G3	Mutant	non-codel
TCGA-HT-7686-01A-11R-2256-07	FEMALE	WHITE	29	0	1300	0	1300	0	1300	G3	Mutant	non-codel
TCGA-HT-7687-01A-11R-2256-07	MALE	WHITE	74	0	3	0	3	0	3	G3	Mutant	codel
TCGA-HT-7688-01A-11R-2256-07	MALE	WHITE	59	0	964	0	964	0	964	G3	Mutant	non-codel
TCGA-HT-7689-01A-11R-2256-07	FEMALE	WHITE	58	0	455	0	455	0	455	G2	Mutant	non-codel
TCGA-HT-7690-01A-11R-2256-07	MALE	WHITE	29	0	3	0	3	0	3	G3	Mutant	non-codel
TCGA-HT-7691-01A-11R-2256-07	FEMALE	WHITE	31	0	3	0	3	0	3	G2	WT	non-codel
TCGA-HT-7692-01A-12R-2256-07	MALE	WHITE	43	0	90	0	90	0	90	G2	Mutant	codel
TCGA-HT-7693-01A-11R-2256-07	FEMALE	WHITE	51	0	533	0	533	0	533	G2	Mutant	non-codel
TCGA-HT-7694-01A-11R-2256-07	MALE	WHITE	60	0	210	0	210	0	210	G3	Mutant	codel
TCGA-HT-7695-01A-11R-2256-07	FEMALE	WHITE	29	0	442	0	442	0	442	G2	Mutant	codel
TCGA-HT-7854-01A-11R-2256-07	MALE	WHITE	62	0	1201	0	1201	1	1147	G2	WT	non-codel
TCGA-HT-7855-01A-11R-2403-07	MALE	WHITE	39	0	585	0	585	0	585	G3	Mutant	non-codel
TCGA-HT-7856-01A-11R-2403-07	MALE	WHITE	35	0	1189	0	1189	0	1189	G3	Mutant	codel
TCGA-HT-7857-01A-11R-2403-07	FEMALE	WHITE	24	0	7	0	7	0	7	G3	WT	non-codel
TCGA-HT-7858-01A-11R-2403-07	MALE	WHITE	28	0	1540	0	1540	0	1540	G2	Mutant	non-codel
TCGA-HT-7860-01A-11R-2403-07	FEMALE	WHITE	60	0	15	0	15	0	15	G3	WT	non-codel
TCGA-HT-7873-01B-11R-2403-07	MALE	WHITE	29	0	718	0	718	0	718	G2	Mutant	non-codel
TCGA-HT-7874-01A-11R-2403-07	FEMALE	WHITE	41	0	1130	0	1130	0	1130	G3	Mutant	codel
TCGA-HT-7875-01A-11R-2403-07	MALE	WHITE	56	0	10	0	10	0	10	G2	Mutant	codel
TCGA-HT-7877-01A-11R-2403-07	FEMALE	WHITE	20	0	4	0	4	0	4	G2	Mutant	codel
TCGA-HT-7879-01A-11R-2403-07	MALE	WHITE	31	0	112	0	112	0	112	G3	Mutant	non-codel
TCGA-HT-7880-01A-11R-2403-07	MALE	WHITE	30	0	162	0	162	0	162	G2	Mutant	non-codel
TCGA-HT-7881-01A-11R-2403-07	MALE	BLACK OR AFRICAN AMERICAN	38	0	1079	0	1079	0	1079	G2	Mutant	codel
TCGA-HT-7882-01A-11R-2403-07	MALE	WHITE	66	1	113	1	113	1	113	G3	WT	non-codel
TCGA-HT-7884-01B-11R-2403-07	FEMALE	WHITE	44	0	343	0	343	0	343	G2	Mutant	non-codel
TCGA-HT-7902-01A-12R-2403-07	FEMALE	WHITE	30	0	956	0	956	0	956	G2	Mutant	non-codel
TCGA-HT-8010-01A-11R-2403-07	FEMALE	WHITE	64	0	50	0	50	0	50	G2	Mutant	codel
TCGA-HT-8011-01A-11R-2403-07	MALE	WHITE	55	0	494	0	494	1	278	G3	WT	non-codel
TCGA-HT-8012-01A-11R-2403-07	FEMALE	WHITE	30	0	286	0	286	1	133	G2	Mutant	codel
TCGA-HT-8013-01A-11R-2403-07	FEMALE	WHITE	37	1	1933	1	1933	1	1306	G2	Mutant	non-codel
TCGA-HT-8015-01B-11R-A28M-07	MALE	WHITE	21	0	3	0	3	0	3	G2	WT	non-codel
TCGA-HT-8018-01A-11R-2404-07	FEMALE	WHITE	40	1	1152	0	1152	0	1152	G2	Mutant	non-codel
TCGA-HT-8019-01A-21R-2404-07	FEMALE	WHITE	34	0	1004	0	1004	0	1004	G3	WT	non-codel
TCGA-HT-8104-01A-11R-2404-07	FEMALE	WHITE	51	0	372	0	372	0	372	G3	WT	non-codel
TCGA-HT-8105-01A-11R-2404-07	MALE	WHITE	54	0	190	0	190	0	190	G3	Mutant	codel
TCGA-HT-8107-01A-13R-2404-07	MALE	WHITE	62	0	14	0	14	0	14	G2	WT	non-codel
TCGA-HT-8108-01A-11R-2404-07	FEMALE	WHITE	26	0	76	0	76	0	76	G2	Mutant	non-codel
TCGA-HT-8109-01A-11R-2404-07	MALE	WHITE	64	0	169	0	169	0	169	G3	Mutant	codel
TCGA-HT-8110-01A-11R-2404-07	MALE	WHITE	57	0	419	0	419	0	419	G3	WT	non-codel
TCGA-HT-8111-01A-11R-2404-07	MALE	WHITE	32	0	7	0	7	0	7	G3	Mutant	non-codel
TCGA-HT-8113-01A-11R-2404-07	FEMALE	BLACK OR AFRICAN AMERICAN	49	0	900	0	900	0	900	G2	Mutant	non-codel
TCGA-HT-8114-01A-11R-2404-07	MALE	WHITE	36	0	1040	0	1040	0	1040	G3	Mutant	non-codel
TCGA-HT-8558-01A-21R-2404-07	FEMALE	WHITE	29	0	418	0	418	0	418	G2	WT	non-codel
TCGA-HT-8563-01A-11R-2404-07	FEMALE	WHITE	30	0	860	0	860	0	860	G3	Mutant	non-codel
TCGA-HT-8564-01A-11R-2404-07	MALE	WHITE	47	0	478	0	478	1	120	G3	WT	non-codel
TCGA-HT-A4DS-01A-11R-A26U-07	FEMALE	WHITE	55	0	7	0	7	0	7	G3	WT	non-codel
TCGA-HT-A4DV-01A-11R-A26U-07	FEMALE	WHITE	51	0	792	0	792	0	792	G3	Mutant	codel
TCGA-HT-A5R5-01A-11R-A28M-07	FEMALE	WHITE	33	0	4	0	4	0	4	G2	Mutant	non-codel
TCGA-HT-A5R7-01A-11R-A28M-07	FEMALE	WHITE	33	0	615	0	615	0	615	G3	Mutant	non-codel
TCGA-HT-A5R9-01A-11R-A28M-07	FEMALE	WHITE	48	0	2	0	2	0	2	G3	Mutant	codel
TCGA-HT-A5RA-01A-11R-A28M-07	FEMALE	WHITE	65	0	832	0	832	0	832	G3	WT	non-codel
TCGA-HT-A5RB-01A-11R-A28M-07	MALE	WHITE	24	0	3	0	3	0	3	G2	Mutant	non-codel
TCGA-HT-A5RC-01A-11R-A28M-07	FEMALE	WHITE	70	1	162	1	162	1	162	G3	WT	non-codel
TCGA-HT-A614-01A-11R-A29R-07	MALE	WHITE	47	0	82	0	82	0	82	G2	Mutant	non-codel
TCGA-HT-A615-01A-11R-A29R-07	FEMALE	WHITE	38	0	515	0	515	0	515	G2	Mutant	codel
TCGA-HT-A616-01A-11R-A29R-07	FEMALE	WHITE	36	0	55	0	55	0	55	G2	Mutant	non-codel
TCGA-HT-A617-01A-11R-A29R-07	MALE	AMERICAN INDIAN OR ALASKA NATIVE	47	0	491	0	491	1	395	G2	WT	non-codel
TCGA-HT-A618-01A-11R-A29R-07	FEMALE	WHITE	37	0	512	0	512	0	512	G3	Mutant	non-codel
TCGA-HT-A619-01A-11R-A29R-07	FEMALE	ASIAN	51	0	651	0	651	0	651	G3	Mutant	codel
TCGA-HT-A61A-01A-11R-A29R-07	FEMALE	WHITE	20	0	194	0	194	0	194	G2	Mutant	non-codel
TCGA-HT-A61B-01A-11R-A29R-07	MALE	WHITE	22	0	533	0	533	0	533		Mutant	non-codel
TCGA-HT-A61C-01A-11R-A29R-07	MALE	WHITE	66	1	537	1	537	1	476	G3	WT	non-codel
TCGA-HT-A74H-01A-11R-A32Q-07	MALE	WHITE	62	0	74	0	74	0	74	G3	WT	non-codel
TCGA-HT-A74J-01A-12R-A32Q-07	MALE	WHITE	33	0	320	0	320	0	320	G2	Mutant	non-codel
TCGA-HT-A74K-01A-11R-A32Q-07	FEMALE	WHITE	58	0	467	0	467	0	467		Mutant	codel
TCGA-HT-A74L-01A-11R-A32Q-07	FEMALE	WHITE	22	0	336	0	336	0	336		Mutant	codel
TCGA-HT-A74O-01A-11R-A32Q-07	MALE	WHITE	34	0	3	0	3	0	3	G3	Mutant	non-codel
TCGA-HW-7486-01A-11R-2027-07	MALE	WHITE	37	0	1721	0	1721	0	1721	G2	Mutant	codel
TCGA-HW-7487-01A-11R-2027-07	MALE	WHITE	39	0	1382	0	1382	1	840	G2	Mutant	codel
TCGA-HW-7489-01A-11R-2027-07	MALE	WHITE	38	1	1262	1	1262	1	1262	G2	Mutant	non-codel
TCGA-HW-7490-01A-11R-2027-07	MALE	WHITE	41	0	1387	0	1387	0	1387	G2	Mutant	non-codel
TCGA-HW-7491-01A-11R-2027-07	MALE	WHITE	35	0	2078	0	2078	1	2197	G2	Mutant	codel
TCGA-HW-7493-01A-11R-2027-07	FEMALE	WHITE	40	0	2107	0	2107	0	2107	G2		non-codel
TCGA-HW-7495-01A-11R-2027-07	FEMALE	WHITE	45	0	1078	0	1078	0	1078	G2	Mutant	codel
TCGA-HW-8319-01A-11R-2404-07	FEMALE	WHITE	34	1	1209	1	1209	1	997	G3	Mutant	non-codel
TCGA-HW-8320-01A-11R-2404-07	MALE	WHITE	36	0	1217	0	1217	0	1217	G3	Mutant	non-codel
TCGA-HW-8321-01A-11R-2404-07	MALE	WHITE	31	0	1294	0	1294	0	1294	G3	Mutant	non-codel
TCGA-HW-8322-01A-11R-2404-07	MALE	WHITE	39	0	758	0	758	0	758	G2	Mutant	codel
TCGA-HW-A5KJ-01A-12R-A27Q-07	MALE	WHITE	68	1	962	1	962	1	615	G3	Mutant	codel
TCGA-HW-A5KK-01A-11R-A27Q-07	MALE	WHITE	64	1	388	1	388	1	388	G3	WT	non-codel
TCGA-HW-A5KL-01A-11R-A27Q-07	FEMALE	WHITE	42	0	878	0	878	0	878	G2	Mutant	non-codel
TCGA-HW-A5KM-01A-11R-A27Q-07	MALE	WHITE	35	0	630	0	630	0	630	G2	Mutant	non-codel
TCGA-IK-7675-01A-11R-2090-07	MALE	WHITE	43	1	578	1	578	1	123	G2	Mutant	non-codel
TCGA-IK-8125-01A-11R-2256-07	MALE	WHITE	62	0	1301	0	1301	0	1301	G3	Mutant	codel
TCGA-KT-A74X-01A-11R-A32Q-07	MALE	WHITE	26	0	438	0	438	0	438	G3	Mutant	codel
TCGA-KT-A7W1-01A-11R-A34F-07	FEMALE	WHITE	45	0	438	0	438	1	84	G3	WT	non-codel
TCGA-P5-A5ET-01A-11R-A27Q-07	MALE	WHITE	27	0	0	0	0	0	0	G2	Mutant	codel
TCGA-P5-A5EU-01A-11R-A27Q-07	MALE	WHITE	35	0	0	0	0	0	0	G3	Mutant	non-codel
TCGA-P5-A5EV-01A-11R-A27Q-07	MALE	WHITE	39	0	7	0	7	0	7	G2	Mutant	non-codel
TCGA-P5-A5EW-01A-11R-A27Q-07	FEMALE	WHITE	20	0	204	0	204	0	204	G2	Mutant	non-codel
TCGA-P5-A5EX-01A-12R-A28M-07	FEMALE	WHITE	41	0	243	0	243	0	243	G3	Mutant	codel
TCGA-P5-A5EY-01A-11R-A27Q-07	MALE	WHITE	21	0	72	0	72	0	72	G2	WT	non-codel
TCGA-P5-A5EZ-01A-11R-A27Q-07	MALE	WHITE	39	0	70	0	70	0	70	G3	Mutant	non-codel
TCGA-P5-A5F0-01A-11R-A28M-07	MALE	WHITE	33	0	287	0	287	0	287	G2	Mutant	codel
TCGA-P5-A5F1-01A-11R-A28M-07	MALE	WHITE	30	0	179	0	179	0	179	G2	Mutant	non-codel
TCGA-P5-A5F2-01A-11R-A28M-07	FEMALE	WHITE	36	0	242	0	242	0	242	G2	Mutant	non-codel
TCGA-P5-A5F4-01A-11R-A28M-07	FEMALE	WHITE	35	0	231	0	231	0	231	G3	Mutant	non-codel
TCGA-P5-A5F6-01A-11R-A28M-07	MALE	WHITE	26	0	39	0	39	0	39	G2	WT	non-codel
TCGA-P5-A72U-01A-31R-A32Q-07	FEMALE	WHITE	71	0	7	0	7	0	7	G3	WT	non-codel
TCGA-P5-A72W-01A-11R-A32Q-07	MALE	WHITE	35	0	317	0	317	0	317	G3	Mutant	non-codel
TCGA-P5-A72X-01A-11R-A32Q-07	MALE	WHITE	21	0	403	0	403	0	403	G3	Mutant	non-codel
TCGA-P5-A72Z-01A-11R-A32Q-07	FEMALE	WHITE	64	0	354	0	354	0	354	G3	Mutant	codel
TCGA-P5-A730-01A-11R-A32Q-07	MALE	WHITE	22	0	333	0	333	0	333	G3	Mutant	codel
TCGA-P5-A731-01A-11R-A32Q-07	FEMALE	WHITE	59	0	274	0	274	0	274	G2	Mutant	non-codel
TCGA-P5-A733-01A-11R-A32Q-07	FEMALE	WHITE	52	0	414	0	414	0	414	G2	Mutant	non-codel
TCGA-P5-A735-01A-11R-A32Q-07	FEMALE	WHITE	38	0	292	0	292	0	292		Mutant	non-codel
TCGA-P5-A736-01A-11R-A32Q-07	FEMALE	WHITE	44	0	230	0	230	0	230		Mutant	non-codel
TCGA-P5-A737-01A-11R-A32Q-07	MALE	WHITE	47	0	372	0	372	0	372		Mutant	codel
TCGA-P5-A77W-01A-11R-A32Q-07	FEMALE	WHITE	37	0	584	0	584	0	584		Mutant	codel
TCGA-P5-A77X-01A-11R-A32Q-07	FEMALE	WHITE	55	0	105	0	105	0	105		Mutant	codel
TCGA-P5-A780-01A-12R-A32Q-07	FEMALE	WHITE	44	0	72	0	72	0	72		Mutant	non-codel
TCGA-P5-A781-01A-11R-A32Q-07	FEMALE	WHITE	34	0	134	0	134	0	134		Mutant	codel
TCGA-QH-A65R-01A-21R-A31N-07	FEMALE	WHITE	38	0	461	0	461	0	461	G3	Mutant	codel
TCGA-QH-A65S-01A-11R-A29R-07	FEMALE	WHITE	32	0	77	0	77	0	77	G2	Mutant	non-codel
TCGA-QH-A65V-01A-11R-A29R-07	FEMALE	WHITE	43	0	384	0	384	0	384	G2	Mutant	codel
TCGA-QH-A65X-01A-11R-A32Q-07	FEMALE	WHITE	28	0	482	0	482	0	482	G3	Mutant	codel
TCGA-QH-A65Z-01A-11R-A29R-07	MALE	WHITE	54	0	427	0	427	0	427	G2	Mutant	codel
TCGA-QH-A6CS-01A-11R-A31N-07	MALE	WHITE	41	0	588	0	588	1	498	G3	WT	non-codel
TCGA-QH-A6CU-01A-11R-A31N-07	FEMALE	WHITE	52	0	451	0	451	0	451	G3	Mutant	codel
TCGA-QH-A6CV-01A-11R-A31N-07	MALE	ASIAN	51	0	442	0	442	0	442	G3	WT	non-codel
TCGA-QH-A6CW-01A-11R-A32Q-07	MALE	WHITE	43	0	414	0	414	0	414	G3	Mutant	non-codel
TCGA-QH-A6CX-01A-11R-A32Q-07	MALE	WHITE	66	1	372	1	372	1	273	G2	WT	non-codel
TCGA-QH-A6CY-01A-11R-A32Q-07	MALE	WHITE	38	0	408	0	408	0	408	G3	Mutant	codel
TCGA-QH-A6CZ-01A-11R-A32Q-07	MALE	WHITE	38	0	279	0	279	0	279	G2	Mutant	codel
TCGA-QH-A6X3-01A-21R-A32Q-07	MALE	WHITE	27	0	313	0	313	0	313	G2	Mutant	non-codel
TCGA-QH-A6X4-01A-51R-A32Q-07	MALE	WHITE	47	0	442	0	442	0	442	G3	Mutant	codel
TCGA-QH-A6X5-01A-12R-A32Q-07	FEMALE	WHITE	58	0	497	0	497	0	497	G2	Mutant	codel
TCGA-QH-A6X8-01A-12R-A32Q-07	FEMALE	WHITE	56	0	509	0	509	0	509	G3	Mutant	codel
TCGA-QH-A6X9-01A-12R-A32Q-07	FEMALE	WHITE	73	0	58	0	58	0	58	G2	Mutant	non-codel
TCGA-QH-A6XA-01A-12R-A32Q-07	FEMALE	WHITE	23	0	502	0	502	0	502	G2	Mutant	non-codel
TCGA-QH-A6XC-01A-12R-A32Q-07	MALE	WHITE	48	0	508	0	508	1	438	G3	WT	non-codel
TCGA-QH-A86X-01A-11R-A36H-07	MALE	WHITE	33	0	337	0	337	0	337	G2	Mutant	codel
TCGA-QH-A870-01A-11R-A36H-07	FEMALE	WHITE	38	0	395	0	395	1	335	G3	Mutant	non-codel
TCGA-R8-A6MK-01A-11R-A32Q-07	MALE	WHITE	40	0	2702	0	2702	0	2702	G2	Mutant	codel
TCGA-R8-A6ML-01A-11R-A32Q-07	MALE	WHITE	52	0	2860	0	2860	0	2860	G3	Mutant	codel
TCGA-R8-A6MO-01A-11R-A33Z-07	FEMALE	ASIAN	53	0	993	0	993	0	993	G2	Mutant	codel
TCGA-R8-A6YH-01A-21R-A32Q-07
TCGA-R8-A73M-01A-11R-A32Q-07	FEMALE	WHITE	48	0	1806	0	1806	0	1806	G2	Mutant	codel
TCGA-RY-A83X-01A-11R-A36H-07	FEMALE	WHITE	46	0	939	0	939	0	939		Mutant	codel
TCGA-RY-A83Y-01A-11R-A36H-07	MALE	WHITE	45	0	166	0	166	0	166		Mutant	codel
TCGA-RY-A83Z-01A-11R-A36H-07	FEMALE	WHITE	54	0	301	0	301	0	301		Mutant	non-codel
TCGA-RY-A840-01A-11R-A36H-07	MALE	Unknown	47	0	854	0	854	0	854		Mutant	codel
TCGA-RY-A843-01A-11R-A36H-07	MALE	WHITE	30	0	63	0	63	0	63		Mutant	non-codel
TCGA-RY-A845-01A-11R-A36H-07	FEMALE	WHITE	40	0	596	0	596	0	596		Mutant	non-codel
TCGA-RY-A847-01A-11R-A36H-07	MALE	WHITE	45	0	933	0	933	0	933		Mutant	codel
TCGA-S9-A6TS-01A-12R-A33Z-07	FEMALE	WHITE	48	1	1891	1	1891	1	1324	G3	Mutant	non-codel
TCGA-S9-A6TU-01A-12R-A32Q-07	MALE	WHITE	38	0	2650	0	2650	1	1475	G2	Mutant	non-codel
TCGA-S9-A6TV-01A-12R-A34R-07	MALE	WHITE	50	0	571	0	571	0	571	G3	Mutant	non-codel
TCGA-S9-A6TW-01A-12R-A32Q-07	MALE	WHITE	40	0	1250	0	1250	1	861	G3	Mutant	codel
TCGA-S9-A6TX-01A-21R-A32Q-07	MALE	WHITE	46	0	1245	0	1245	1	856	G3	Mutant	codel
TCGA-S9-A6TY-01A-12R-A32Q-07	MALE	WHITE	50	0	1076	0	1076	0	1076	G2	Mutant	codel
TCGA-S9-A6TZ-01A-21R-A32Q-07	FEMALE	WHITE	39	0	1120	0	1120	1	552	G2	Mutant	non-codel
TCGA-S9-A6U0-01A-12R-A32Q-07	MALE	WHITE	46	1	742	1	742	1	692	G3	WT	non-codel
TCGA-S9-A6U1-01A-21R-A33Z-07	FEMALE	WHITE	22	0	785	0	785	0	785	G3	Mutant	non-codel
TCGA-S9-A6U2-01A-21R-A33Z-07	FEMALE	WHITE	48	0	908	0	908	0	908	G2	Mutant	codel
TCGA-S9-A6U5-01A-12R-A33Z-07	MALE	WHITE	33	0	992	0	992	0	992	G2	Mutant	codel
TCGA-S9-A6U6-01A-12R-A33Z-07	MALE	WHITE	28	0	1069	0	1069	0	1069	G3	Mutant	non-codel
TCGA-S9-A6U8-01A-21R-A33Z-07	MALE	WHITE	24	1	2988	1	2988	1	367	G2	Mutant	non-codel
TCGA-S9-A6U9-01A-11R-A32Q-07	MALE	WHITE	36	0	2918	0	2918	0	2918	G3	Mutant	non-codel
TCGA-S9-A6UA-01A-12R-A33Z-07	MALE	WHITE	66	1	178	1	178	1	161	G3	WT	non-codel
TCGA-S9-A6UB-01A-21R-A33Z-07	MALE	WHITE	52	0	3761	0	3761	0	3761	G2	Mutant	codel
TCGA-S9-A6WD-01A-12R-A33Z-07	MALE	WHITE	58	0	2289	0	2289	0	2289	G3	Mutant	codel
TCGA-S9-A6WE-01A-12R-A33Z-07	MALE	WHITE	34	0	4113	0	4113	0	4113	G2	Mutant	codel
TCGA-S9-A6WG-01A-11R-A33Z-07	MALE	WHITE	31	0	2602	0	2602	0	2602	G3	Mutant	non-codel
TCGA-S9-A6WH-01A-12R-A33Z-07	FEMALE	WHITE	73	0	1173	0	1173	0	1173	G2	Mutant	codel
TCGA-S9-A6WI-01A-21R-A33Z-07	FEMALE	WHITE	56	0	2585	0	2585	0	2585	G2	Mutant	non-codel
TCGA-S9-A6WL-01A-21R-A33Z-07	MALE	WHITE	52	0	946	0	946	1	240	G3	Mutant	codel
TCGA-S9-A6WM-01A-12R-A33Z-07	FEMALE	WHITE	59	0	604	0	604	1	505	G3	WT	non-codel
TCGA-S9-A6WN-01A-12R-A33Z-07	FEMALE	WHITE	38	0	805	0	805	1	303	G3	Mutant	codel
TCGA-S9-A6WO-01A-21R-A34F-07	MALE	WHITE	29	0	566	0	566	1	187	G2	Mutant	non-codel
TCGA-S9-A6WP-01A-12R-A34F-07	MALE	WHITE	42	0	567	0	567	0	567	G3	Mutant	codel
TCGA-S9-A6WQ-01A-12R-A34F-07	FEMALE	WHITE	57	0	428	0	428	0	428	G2	Mutant	non-codel
TCGA-S9-A7IQ-01A-21R-A34F-07	FEMALE	WHITE	45	0	1099	0	1099	0	1099	G2	Mutant	codel
TCGA-S9-A7IS-01A-11R-A34F-07	FEMALE	WHITE	33	1	241	1	241	1	241	G3	Mutant	non-codel
TCGA-S9-A7IX-01A-12R-A34F-07	MALE	WHITE	57	1	819	1	819	1	350	G3	WT	non-codel
TCGA-S9-A7IY-01A-11R-A34F-07	MALE	WHITE	39	0	715	0	715	0	715	G3	Mutant	codel
TCGA-S9-A7IZ-01A-11R-A34F-07	FEMALE	WHITE	48	0	608	0	608	1	467	G3	Mutant	non-codel
TCGA-S9-A7J0-01A-11R-A34F-07	FEMALE	WHITE	30	0	609	0	609	1	390	G3	Mutant	non-codel
TCGA-S9-A7J1-01A-21R-A34R-07	MALE	WHITE	43	0	249	0	249	0	249	G2	Mutant	codel
TCGA-S9-A7J2-01A-11R-A34F-07	MALE	WHITE	25	0	62	0	62	0	62	G3	Mutant	codel
TCGA-S9-A7J3-01A-21R-A34R-07	FEMALE	WHITE	52	0	629	0	629	0	629	G3	Mutant	codel
TCGA-S9-A7QW-01A-11R-A34F-07	FEMALE	WHITE	54	0	458	0	458	1	382	G3	Mutant	non-codel
TCGA-S9-A7QX-01A-11R-A34F-07	FEMALE	WHITE	36	0	564	0	564	0	564	G3	Mutant	non-codel
TCGA-S9-A7QY-01A-11R-A34F-07	FEMALE	WHITE	35	0	863	0	863	0	863	G2	Mutant	codel
TCGA-S9-A7QZ-01A-12R-A34R-07	MALE	WHITE	41	0	826	0	826	1	774	G2	Mutant	codel
TCGA-S9-A7R1-01A-12R-A34R-07	MALE	WHITE	35	1	5166	1	5166	1	3637	G2	Mutant	codel
TCGA-S9-A7R2-01A-21R-A34R-07	MALE	WHITE	69	1	316	1	316	1	316	G3	WT	non-codel
TCGA-S9-A7R3-01A-11R-A34R-07	FEMALE	WHITE	28	0	3013	0	3013	1	970	G2	Mutant	non-codel
TCGA-S9-A7R4-01A-12R-A34R-07	MALE	WHITE	46	0	914	0	914	0	914	G3	Mutant	non-codel
TCGA-S9-A7R7-01A-11R-A34R-07	MALE	WHITE	27	0	3000	0	3000	1	144	G2	Mutant	non-codel
TCGA-S9-A7R8-01A-11R-A34R-07	FEMALE	WHITE	44	1	961	1	961	1	698	G3	Mutant	non-codel
TCGA-S9-A89V-01A-11R-A36H-07	MALE	WHITE	70	0	569	0	569	1	129	G3	WT	non-codel
TCGA-S9-A89Z-01A-11R-A36H-07	MALE	WHITE	40	0	623	0	623	0	623	G3	Mutant	non-codel
TCGA-TM-A7C3-01A-11R-A32Q-07	FEMALE	WHITE	43	1	1666	1	1666	1	713	G3	WT	non-codel
TCGA-TM-A7C4-01A-11R-A32Q-07	FEMALE	WHITE	39	0	1470	0	1470	0	1470	G2	Mutant	non-codel
TCGA-TM-A7C5-01A-11R-A32Q-07	MALE	WHITE	30	0	1500	0	1500	0	1500	G2	Mutant	codel
TCGA-TM-A7CA-01A-21R-A33Z-07	MALE	WHITE	44	0	1058	0	1058	0	1058	G2	Mutant	non-codel
TCGA-TM-A7CF-01A-11R-A32Q-07	FEMALE	WHITE	41	0	1989	0	1989	1	924	G2	Mutant	non-codel
TCGA-TM-A7CF-02A-11R-A32Q-07	FEMALE	WHITE	41	0	1989	0	1989	1	924	G2	Mutant	non-codel
TCGA-TM-A84B-01A-11R-A36H-07	MALE	WHITE	40	1	758	1	758	1	758	G3	WT	non-codel
TCGA-TM-A84C-01A-11R-A36H-07	MALE	WHITE	32	1	492	1	492	1	492	G2	WT	non-codel
TCGA-TM-A84F-01A-11R-A36H-07	MALE	WHITE	48	0	1796	0	1796	0	1796	G3	Mutant	non-codel
TCGA-TM-A84G-01A-11R-A36H-07	FEMALE	WHITE	54	0	1236	0	1236	0	1236	G3	Mutant	codel
TCGA-TM-A84H-01A-11R-A36H-07	FEMALE	WHITE	44	0	926	0	926	0	926	G3	Mutant	non-codel
TCGA-TM-A84I-01A-11R-A36H-07	MALE	WHITE	30	0	854	0	854	0	854	G3	Mutant	non-codel
TCGA-TM-A84J-01A-11R-A36H-07	MALE	WHITE	63	0	735	0	735	1	454	G3	WT	non-codel
TCGA-TM-A84L-01A-11R-A36H-07	MALE	WHITE	31	1	1242	1	1242	1	987	G2	Mutant	non-codel
TCGA-TM-A84M-01A-11R-A36H-07	MALE	WHITE	40	0	754	0	754	0	754	G3	Mutant	codel
TCGA-TM-A84O-01A-11R-A36H-07	FEMALE	WHITE	61	1	1011	1	1011	1	1011	G3	Mutant	codel
TCGA-TM-A84Q-01A-11R-A36H-07	MALE	WHITE	31	0	772	0	772	1	455	G2	Mutant	non-codel
TCGA-TM-A84R-01A-21R-A36H-07	MALE	WHITE	46	0	566	0	566	0	566	G2	Mutant	codel
TCGA-TM-A84S-01A-11R-A36H-07	MALE	WHITE	36	0	454	0	454	0	454	G3	Mutant	codel
TCGA-TM-A84T-01A-11R-A36H-07	MALE	WHITE	19	0	724	0	724	0	724	G2	Mutant	non-codel
TCGA-TQ-A7RF-01A-11R-A33Z-07	FEMALE	WHITE	27	0	650	0	650	0	650		Mutant	non-codel
TCGA-TQ-A7RG-01A-11R-A33Z-07	MALE	WHITE	36	0	599	0	599	0	599		Mutant	codel
TCGA-TQ-A7RH-01A-12R-A34F-07	MALE	BLACK OR AFRICAN AMERICAN	39	0	486	0	486	0	486		Mutant	non-codel
TCGA-TQ-A7RI-01A-11R-A33Z-07	FEMALE	WHITE	37	0	62	0	62	0	62		Mutant	codel
TCGA-TQ-A7RJ-01A-11R-A33Z-07	FEMALE	WHITE	25	0	1229	0	1229	0	1229		Mutant	non-codel
TCGA-TQ-A7RK-01A-11R-A33Z-07	MALE	WHITE	29	0	1341	0	1341	1	858		Mutant	non-codel
TCGA-TQ-A7RK-02A-11R-A36H-07	MALE	WHITE	29	0	1341	0	1341	1	858		Mutant	non-codel
TCGA-TQ-A7RK-02B-11R-A40A-07	MALE	WHITE	29	0	1341	0	1341	1	858		Mutant	non-codel
TCGA-TQ-A7RM-01A-11R-A33Z-07	FEMALE	WHITE	41	0	1116	0	1116	0	1116		Mutant	non-codel
TCGA-TQ-A7RN-01A-11R-A33Z-07	MALE	WHITE	32	0	1026	0	1026	0	1026		Mutant	codel
TCGA-TQ-A7RO-01A-11R-A33Z-07	MALE	BLACK OR AFRICAN AMERICAN	29	0	949	0	949	0	949		Mutant	codel
TCGA-TQ-A7RP-01A-21R-A34F-07	MALE	BLACK OR AFRICAN AMERICAN	66	0	914	0	914	0	914		WT	non-codel
TCGA-TQ-A7RQ-01A-11R-A33Z-07	FEMALE	WHITE	38	0	795	0	795	0	795		Mutant	codel
TCGA-TQ-A7RR-01A-21R-A34F-07	MALE	WHITE	38	0	787	0	787	0	787		Mutant	non-codel
TCGA-TQ-A7RS-01A-12R-A33Z-07	FEMALE	WHITE	25	0	0	0	0	0	0		Mutant	codel
TCGA-TQ-A7RV-01A-21R-A34F-07	MALE	WHITE	27	0	1868	0	1868	1	530		Mutant	non-codel
TCGA-TQ-A7RV-02A-11R-A36H-07	MALE	WHITE	27	0	1868	0	1868	1	530		Mutant	non-codel
TCGA-TQ-A7RW-01A-11R-A33Z-07	MALE	WHITE	32	1	821	1	821	1	511		Mutant	non-codel
TCGA-TQ-A8XE-01A-11R-A36H-07	FEMALE	WHITE	42	1	954	1	954	1	455		Mutant	non-codel
TCGA-TQ-A8XE-02A-11R-A36H-07	FEMALE	WHITE	42	1	954	1	954	1	455		Mutant	non-codel
TCGA-VM-A8C8-01A-11R-A36H-07	FEMALE	WHITE	50	0	1397	0	1397	1	456	G2	Mutant	non-codel
TCGA-VM-A8C9-01A-11R-A36H-07	FEMALE	Not Evaluated	37	0	1314	0	1314	0	1314	G2	WT	non-codel
TCGA-VM-A8CA-01A-11R-A36H-07	MALE	Unknown	54	0	411	0	411	0	411	G2	Mutant	non-codel
TCGA-VM-A8CB-01A-11R-A36H-07	MALE	Unknown	33	0	3	0	3	0	3	G3	Mutant	codel
TCGA-VM-A8CD-01A-11R-A36H-07	MALE	WHITE	58	1	240	1	240	1	240	G3	WT	non-codel
TCGA-VM-A8CE-01A-11R-A36H-07	MALE	WHITE	25	0	1191	0	1191	1	815	G2	Mutant	codel
TCGA-VM-A8CF-01A-11R-A36H-07	FEMALE	WHITE	44	0	609	0	609	0	609		Mutant	non-codel
TCGA-VM-A8CH-01A-12R-A36H-07	FEMALE	WHITE	24	0	714	0	714	0	714	G2	Mutant	non-codel
TCGA-VV-A829-01A-21R-A36H-07	MALE	WHITE	44	0	1127	0	1127	0	1127	G3	Mutant	codel
TCGA-VV-A86M-01A-11R-A36H-07	FEMALE	Not Evaluated	36	0	487	0	487	0	487	G3	Mutant	non-codel
TCGA-VW-A7QS-01A-12R-A33Z-07	FEMALE	ASIAN	35	0	706	0	706	0	706	G3	Mutant	codel
TCGA-VW-A8FI-01A-11R-A36H-07	MALE	WHITE	66	1	245	1	245	1	245	G3	WT	non-codel
TCGA-W9-A837-01A-11R-A36H-07	MALE	WHITE	47	0	1553	0	1553	0	1553	G2	Mutant	codel
TCGA-WH-A86K-01A-11R-A36H-07	MALE	WHITE	65	0	405	0	405	0	405	G2	Mutant	non-codel
TCGA-WY-A858-01A-11R-A36H-07	FEMALE	WHITE	32	0	1337	0	1337	0	1337	G3	Mutant	non-codel
TCGA-WY-A859-01A-12R-A36H-07	FEMALE	WHITE	34	0	1213	0	1213	0	1213		Mutant	non-codel
TCGA-WY-A85A-01A-21R-A36H-07	MALE	WHITE	20	0	1320	0	1320	0	1320		Mutant	non-codel
TCGA-WY-A85B-01A-11R-A36H-07	MALE	WHITE	24	0	1393	0	1393	0	1393		Mutant	non-codel
TCGA-WY-A85C-01A-11R-A36H-07	MALE	WHITE	36	0	1426	0	1426	1	809		Mutant	non-codel
TCGA-WY-A85D-01A-11R-A36H-07	MALE	WHITE	60	0	1147	0	1147	1	887		Mutant	non-codel
TCGA-WY-A85E-01A-11R-A36H-07	FEMALE	WHITE	48	0	633	0	633	1	532		Mutant	non-codel
