# Supplementary material for: A novel prognostic signature of cuproptosis-related genes and the prognostic value of FDX1 in gliomas
Source: Front Genet. 2022 Dec 12;13:992995. doi: 10.3389/fgene.2022.992995 (PMC9792093; doi:10.3389/fgene.2022.992995)
Supplement: Supplementary file 5 [file DataSheet2.CSV]

Table S3 DEGs
	logFC	AveExpr	t	P.Value	adj.P.Val	B
FDX1	0.678641946	4.376206569	32.79901063	5.51E-143	1.90E-138	315.6740565
15-Sep	1.034468856	7.50407744	23.62680274	6.49E-91	1.12E-86	196.5301427
MYCBP	1.050873097	3.144638047	23.01705384	1.88E-87	2.16E-83	188.6052301
FPGT	1.03579668	3.155993483	22.99143096	2.62E-87	2.26E-83	188.2727515
TXNDC12	0.826133045	5.868462368	22.70548278	1.09E-85	7.54E-82	184.5656658
GNG5	1.448771324	7.016891002	22.664477	1.86E-85	1.07E-81	184.0345827
AK2	1.003417818	5.313448956	22.49858794	1.61E-84	7.96E-81	181.8875021
TGIF1	1.459977962	3.139187979	22.17291593	1.11E-82	4.80E-79	177.6793908
CD58	1.693425037	3.459790661	21.99035796	1.19E-81	4.55E-78	175.3248711
RPF1	0.752447143	5.534506401	21.89516281	4.07E-81	1.41E-77	174.0984262
TMED5	0.921395504	4.673436204	21.83117026	9.33E-81	2.93E-77	173.2745069
PSMC2	0.706094212	6.410795536	21.69622034	5.35E-80	1.54E-76	171.5384235
DDOST	0.921896832	7.265239837	21.62441536	1.35E-79	3.59E-76	170.6154885
BCL10	0.702846761	3.706344309	21.5375715	4.15E-79	1.02E-75	169.5000267
GNAI3	0.795124073	3.516754429	21.46957066	9.99E-79	2.30E-75	168.6271963
NECAP2	0.910893183	5.385263907	21.43928609	1.48E-78	3.19E-75	168.2386497
RER1	0.713219598	5.267366495	21.33774657	5.47E-78	1.11E-74	166.9367059
CNN3	1.244445901	8.904668727	21.28551854	1.07E-77	2.06E-74	166.26752
LRRC42	0.922851047	4.791780544	21.27680444	1.20E-77	2.18E-74	166.1559007
WDR77	0.729877133	4.861188548	21.23844976	1.97E-77	3.39E-74	165.6647251
CMTM6	0.9524718	5.150454209	21.19558323	3.42E-77	5.61E-74	165.1159865
REXO2	0.832732666	4.331408918	21.17601545	4.39E-77	6.85E-74	164.865574
SLC39A1	0.871740621	6.48043605	21.17299584	4.57E-77	6.85E-74	164.8269357
DAP	0.847519054	6.431002809	21.1606536	5.35E-77	7.70E-74	164.6690194
CAPZA1	0.94732714	5.794348016	21.11582136	9.53E-77	1.32E-73	164.0955631
CDC42	0.871978711	7.260652012	21.07744588	1.56E-76	2.07E-73	163.6049007
CASP6	1.18503829	3.309774405	20.93427982	9.82E-76	1.26E-72	161.7761004
TNFRSF12A	2.540633152	4.500284953	20.91864803	1.20E-75	1.48E-72	161.576585
PYGL	1.6010975	4.307050712	20.90584144	1.41E-75	1.68E-72	161.4131532
GLA	0.926366047	4.514138984	20.86516248	2.38E-75	2.74E-72	160.8941746
IFNGR2	1.020337225	5.921404321	20.83950569	3.31E-75	3.69E-72	160.5669635
EIF3I	0.726616895	8.056144216	20.7908031	6.19E-75	6.67E-72	159.9460891
HS2ST1	0.923245421	4.702841214	20.7844815	6.71E-75	7.02E-72	159.8655236
SLC30A7	0.871012792	2.981539527	20.73956112	1.19E-74	1.19E-71	159.2931974
ATP5F1	0.661954948	7.012977028	20.73866997	1.21E-74	1.19E-71	159.2818463
CAP1	0.746230511	7.629183917	20.7328706	1.30E-74	1.25E-71	159.2079784
GNG12	1.874710941	5.134957409	20.68191483	2.50E-74	2.33E-71	158.5591477
DPH3	0.624267502	4.98084496	20.62893762	4.92E-74	4.47E-71	157.8849697
HAT1	0.648571194	4.301774256	20.6264197	5.08E-74	4.50E-71	157.8529372
TRAPPC3	0.701541479	5.550326006	20.61293165	6.04E-74	5.21E-71	157.6813602
LSM10	0.847767478	5.943422234	20.61101536	6.19E-74	5.21E-71	157.6569858
MOB1A	0.801696783	5.37983272	20.60224319	6.92E-74	5.69E-71	157.5454146
TMEM230	0.796437039	6.615991641	20.59913393	7.20E-74	5.78E-71	157.5058712
GPR65	1.506119655	1.846352846	20.51582089	2.09E-73	1.64E-70	156.4468294
RRAGC	0.653083223	4.235908309	20.50545159	2.39E-73	1.81E-70	156.3150905
ZMPSTE24	0.709717212	5.694108978	20.50460439	2.41E-73	1.81E-70	156.3043278
ERI1	0.897028357	3.273650876	20.48865584	2.96E-73	2.17E-70	156.1017395
LAMTOR5	0.761720328	6.364262819	20.47578737	3.48E-73	2.51E-70	155.9383037
TXNDC17	0.78805856	4.401360414	20.46629581	3.93E-73	2.77E-70	155.8177724
MSR1	1.943543623	3.110559299	20.42538926	6.63E-73	4.58E-70	155.298463
TMSB4X	1.355410461	10.76627739	20.4160918	7.47E-73	5.05E-70	155.1804668
ACTR3	0.684662417	5.275345947	20.37607672	1.24E-72	8.26E-70	154.6727759
SZRD1	0.768726068	6.080854051	20.36133763	1.50E-72	9.78E-70	154.4858354
UBE2A	0.575551545	5.519232687	20.30935973	2.91E-72	1.86E-69	153.8268504
RHOC	1.116274157	7.082414649	20.28461614	3.99E-72	2.51E-69	153.5132939
CARD8-AS1	0.927330796	2.286056756	20.23022256	7.98E-72	4.92E-69	152.8243423
TAF12	0.690625754	4.659701012	20.22691383	8.33E-72	5.04E-69	152.7824487
TRAM1	0.927277147	6.394514608	20.21157709	1.01E-71	6.03E-69	152.5882852
NMI	1.204527247	3.158919219	20.18901516	1.35E-71	7.89E-69	152.3027183
PLSCR1	1.539000674	4.169060498	20.15294519	2.14E-71	1.23E-68	151.8463486
CKLF	0.880235521	4.181230026	20.11757361	3.35E-71	1.89E-68	151.3990181
POP4	0.635340605	3.718503458	20.0816111	5.29E-71	2.94E-68	150.9444222
C7orf73	0.780206656	5.651669548	20.07179927	5.99E-71	3.28E-68	150.8204292
TMEM218	0.684846412	3.92828901	20.03861331	9.13E-71	4.93E-68	150.4011717
ATRAID	0.848349419	6.987665904	20.03486458	9.58E-71	5.09E-68	150.3538231
TPST1	1.058852902	6.000821997	20.0336956	9.72E-71	5.09E-68	150.3390588
CCDC109B	1.913235505	3.165715283	20.0209355	1.14E-70	5.89E-68	150.1779116
IRAK4	0.734169185	3.40056023	20.01355449	1.26E-70	6.37E-68	150.0847093
OSTC	1.037866351	5.973091643	19.99925406	1.51E-70	7.53E-68	149.9041587
TTC26	1.045513023	2.562875207	19.98741874	1.75E-70	8.63E-68	149.7547572
VASP	0.952688244	4.855125058	19.97960276	1.93E-70	9.40E-68	149.6561061
ALOX5AP	2.095769528	5.16495184	19.96970074	2.19E-70	1.05E-67	149.5311401
S100A11	1.957997549	7.494329758	19.96804983	2.24E-70	1.06E-67	149.5103069
VIM	2.174218092	8.998507156	19.95711746	2.57E-70	1.20E-67	149.3723598
CLIC1	1.913486277	6.549769432	19.95437291	2.66E-70	1.23E-67	149.3377315
AP1S2	0.952719487	5.251153083	19.93481818	3.41E-70	1.55E-67	149.0910447
MAGOH	0.779402224	5.228666832	19.92280367	3.97E-70	1.78E-67	148.9395109
CASP1	1.452288044	3.217509683	19.92062833	4.08E-70	1.81E-67	148.912077
AAED1	0.731206492	3.702216172	19.8985767	5.40E-70	2.33E-67	148.6340213
ORMDL2	0.761351339	3.873453006	19.8984502	5.41E-70	2.33E-67	148.6324265
GTF2B	0.600450528	5.15620722	19.84626621	1.05E-69	4.47E-67	147.9747533
SSR3	0.741981984	6.432660722	19.84083333	1.12E-69	4.73E-67	147.9063097
SNRNP40	0.806422217	4.691291004	19.82552515	1.36E-69	5.67E-67	147.7134838
SEC22B	0.693224576	3.87433847	19.81342958	1.59E-69	6.53E-67	147.5611536
TMEM106C	1.228091125	5.267397951	19.76528223	2.92E-69	1.18E-66	146.955042
SNAPIN	0.63146047	6.604018131	19.76516382	2.93E-69	1.18E-66	146.9535518
ANXA5	1.278831058	8.301502765	19.75628536	3.28E-69	1.30E-66	146.841828
SERPINA1	2.004342136	3.757684338	19.70425309	6.33E-69	2.48E-66	146.1873478
ANXA2	2.193336145	4.841436121	19.69814482	6.84E-69	2.65E-66	146.1105471
EDEM2	0.848144031	5.232946202	19.68000718	8.60E-69	3.30E-66	145.8825373
TMEM234	0.697478264	3.09358128	19.6740352	9.27E-69	3.52E-66	145.8074759
TMEM147	0.801445281	6.644601619	19.66050918	1.10E-68	4.13E-66	145.6374916
PDPN	3.048231119	4.583740307	19.63273534	1.56E-68	5.80E-66	145.2885544
GAPT	1.230727747	1.502286603	19.63162018	1.59E-68	5.82E-66	145.2745469
GPX7	1.31901043	4.32640664	19.61757	1.89E-68	6.88E-66	145.0980827
CASP4	1.361337312	2.246176269	19.59524404	2.51E-68	9.02E-66	144.8177514
ARPC2	0.581604008	6.406430971	19.53939927	5.08E-68	1.81E-65	144.1169433
RIT1	0.664078493	4.759722759	19.51937885	6.54E-68	2.30E-65	143.8658413
SOAT1	0.774841513	4.299531525	19.50780271	7.57E-68	2.64E-65	143.7206835
SH3GLB1	0.77820965	5.85260808	19.4740975	1.16E-67	3.99E-65	143.298181
NUP37	0.753205452	3.399979849	19.46908909	1.23E-67	4.21E-65	143.2354175
SERPINB8	1.072690685	2.844656483	19.46373393	1.32E-67	4.46E-65	143.1683137
TCTN1	0.818659841	3.811418007	19.43657916	1.86E-67	6.22E-65	142.8281278
DNALI1	1.242845889	4.713430875	19.4241991	2.17E-67	7.20E-65	142.6730803
LAP3	0.958778581	6.482227155	19.41789803	2.35E-67	7.72E-65	142.5941768
STEAP3	2.136939546	3.785222225	19.41691391	2.38E-67	7.74E-65	142.5818541
FCGR2A	1.684413457	3.888184817	19.40434541	2.79E-67	8.99E-65	142.4244931
ARPC5	0.825648955	5.183746559	19.37615751	3.97E-67	1.27E-64	142.0716808
SP100	1.185659246	2.46925708	19.3743273	4.07E-67	1.29E-64	142.0487783
APOBEC3C	1.545231049	4.077928353	19.36191134	4.75E-67	1.49E-64	141.8934264
PPP1CB	0.68582505	7.395403259	19.33525152	6.65E-67	2.07E-64	141.5599505
ANXA1	2.622597297	5.212453615	19.32580347	7.49E-67	2.31E-64	141.4418014
PPT1	0.622029782	7.884756489	19.32091003	7.96E-67	2.43E-64	141.3806151
TWSG1	1.048114383	5.048227287	19.2989031	1.05E-66	3.18E-64	141.1055023
IFT22	0.834426205	4.734327311	19.28141171	1.31E-66	3.93E-64	140.8869054
OST4	0.761398041	8.422898175	19.27305254	1.45E-66	4.32E-64	140.7824583
CNIH4	0.687590315	4.19314909	19.27141138	1.48E-66	4.38E-64	140.7619538
KDELR1	0.900126748	7.118491455	19.23989256	2.20E-66	6.45E-64	140.3682603
ZNRF2	0.765782125	3.152705815	19.22670127	2.60E-66	7.55E-64	140.2035484
RPN2	0.768810027	8.00107046	19.22589853	2.63E-66	7.56E-64	140.1935262
RP11-347E10.1	1.684949344	2.019166713	19.21842812	2.89E-66	8.23E-64	140.1002637
ABCC3	2.271444025	1.845700188	19.18429935	4.43E-66	1.25E-63	139.6743304
NAMPT	1.768009514	5.039385673	19.14737505	7.04E-66	1.98E-63	139.2137657
LINC00998	0.728043892	5.999114537	19.14253075	7.48E-66	2.08E-63	139.1533617
TMEM50A	0.56203956	6.401829291	19.13395785	8.33E-66	2.30E-63	139.0464767
SYDE1	1.084066803	4.231964762	19.1182672	1.01E-65	2.78E-63	138.850887
CASP8	0.912876427	1.96807305	19.1175649	1.02E-65	2.78E-63	138.8421338
SPATS2L	0.968212826	4.554218609	19.11665203	1.03E-65	2.79E-63	138.8307562
SQRDL	1.227818571	3.043383849	19.08819781	1.48E-65	3.96E-63	138.476198
ZNF613	0.593339703	2.423216914	19.08097953	1.62E-65	4.30E-63	138.3862793
KDELR2	0.92831778	6.762228829	19.06367862	2.01E-65	5.30E-63	138.1708026
IKBIP	1.16862864	3.083745058	19.05539249	2.23E-65	5.83E-63	138.0676232
PDCD1LG2	1.423794255	1.938003584	19.03836939	2.76E-65	7.16E-63	137.8556938
PSMB2	0.551000245	6.116836223	19.01713626	3.60E-65	9.27E-63	137.5914333
SLC16A4	1.343847228	3.771607078	19.01438608	3.73E-65	9.53E-63	137.5572122
CLIC4	1.068238486	7.793087224	19.00054398	4.43E-65	1.12E-62	137.3849951
STK40	0.959092557	4.93603984	18.98654491	5.28E-65	1.33E-62	137.2108645
ZMYM6NB	0.903660152	3.188353399	18.94486069	8.89E-65	2.21E-62	136.6926028
B3GNT5	1.239189011	2.13006255	18.94480671	8.90E-65	2.21E-62	136.6919319
PSMA5	0.620250178	5.102865948	18.94323059	9.07E-65	2.24E-62	136.672343
C14orf142	0.761973813	4.610733433	18.9225754	1.17E-64	2.88E-62	136.4156752
HDAC3	0.593530475	5.067121938	18.9207513	1.20E-64	2.92E-62	136.3930126
TMEM69	0.58184844	4.8069019	18.90703706	1.43E-64	3.44E-62	136.2226489
PARP9	1.180512324	4.011986776	18.89294848	1.70E-64	4.08E-62	136.0476756
HEBP2	0.783532776	2.801797238	18.8572835	2.66E-64	6.32E-62	135.604918
FOPNL	0.501140671	5.400051198	18.85571577	2.71E-64	6.40E-62	135.5854618
TRNAU1AP	0.697503433	3.701590172	18.83958785	3.31E-64	7.78E-62	135.3853366
PHEX	1.014627167	1.749845048	18.83249293	3.62E-64	8.44E-62	135.2973156
MED8	0.640508794	4.890288507	18.81595837	4.45E-64	1.03E-61	135.0922258
CAPZA2	0.779166722	5.87309789	18.79342375	5.89E-64	1.36E-61	134.8128056
PSMC4	0.611757238	6.816877633	18.77220457	7.67E-64	1.75E-61	134.5497943
ADPRHL2	0.694284305	6.111189955	18.75565635	9.43E-64	2.14E-61	134.3447459
ARPC3	0.582381434	7.117139142	18.73119138	1.28E-63	2.89E-61	134.041708
FNDC3B	1.017811251	2.79804313	18.73046	1.29E-63	2.89E-61	134.0326507
RPA3	0.945620952	3.999517638	18.71972453	1.48E-63	3.29E-61	133.8997166
NIP7	0.618715625	4.244207143	18.71720335	1.52E-63	3.37E-61	133.8685012
GLB1	0.787973289	4.96382385	18.71665018	1.53E-63	3.37E-61	133.8616525
CTBS	0.921625923	2.772449491	18.7122006	1.62E-63	3.54E-61	133.8065648
TMEM60	0.70831875	5.483330233	18.70922335	1.68E-63	3.65E-61	133.7697077
CNOT11	0.490745661	5.121871441	18.70203228	1.84E-63	3.95E-61	133.6806929
RPN1	0.602297737	7.423879041	18.70191459	1.84E-63	3.95E-61	133.6792361
HDAC1	0.91281571	5.340037783	18.67086992	2.71E-63	5.78E-61	133.2950778
CMTM3	0.981360923	5.78282519	18.65573716	3.27E-63	6.93E-61	133.1078948
GPN1	0.648804181	5.075341402	18.6539868	3.35E-63	7.04E-61	133.0862471
CARD16	1.536344824	2.355201279	18.63715723	4.12E-63	8.63E-61	132.8781403
RAP1B	0.837371592	2.820967778	18.61706551	5.29E-63	1.10E-60	132.6297758
PTPN7	1.062450675	1.325389269	18.61040543	5.75E-63	1.19E-60	132.5474665
RNFT1	0.804563295	3.199135632	18.60739996	5.97E-63	1.23E-60	132.5103263
SDF4	0.735027402	6.275696158	18.59839988	6.68E-63	1.36E-60	132.3991191
TMEM107	0.729725779	3.785364686	18.59016889	7.40E-63	1.49E-60	132.2974305
MRPS15	0.829253848	4.972532775	18.59010008	7.40E-63	1.49E-60	132.2965805
RNASE2	2.065053391	3.127644514	18.56430908	1.02E-62	2.05E-60	131.978046
PI4K2B	0.82689043	2.810831593	18.5593814	1.08E-62	2.16E-60	131.9172028
KTI12	0.642185633	4.072617485	18.54895084	1.23E-62	2.45E-60	131.7884321
GIMAP2	1.13761057	3.525822327	18.5039181	2.16E-62	4.26E-60	131.2327556
ITGB3BP	0.905809295	2.641741167	18.49561165	2.39E-62	4.69E-60	131.1303082
LEPROT	0.620051797	5.661324759	18.48962776	2.58E-62	5.03E-60	131.0565157
NUP54	0.608173705	4.478971723	18.46440488	3.52E-62	6.81E-60	130.7455586
DNAJC8	0.578837567	6.891656856	18.46424049	3.53E-62	6.81E-60	130.7435324
RAB32	1.540846908	4.46314702	18.45661709	3.88E-62	7.44E-60	130.6495765
FCGR3A	2.069930862	5.759432424	18.45458046	3.98E-62	7.59E-60	130.6244781
TMEM67	0.860452981	2.371224725	18.45187239	4.12E-62	7.81E-60	130.5911063
BZW1	0.695427652	5.395346064	18.44598748	4.43E-62	8.35E-60	130.5185921
NRAS	0.768254201	5.522389478	18.44068477	4.73E-62	8.87E-60	130.4532583
HLA-DRA	2.136752117	9.122458711	18.43653421	4.98E-62	9.29E-60	130.4021245
RGS19	0.917530843	4.792518069	18.41542161	6.47E-62	1.20E-59	130.1420828
S100A6	1.549417195	9.238442584	18.41397915	6.58E-62	1.22E-59	130.1243198
DUSP14	0.659657355	4.798486882	18.39619271	8.21E-62	1.51E-59	129.9053302
ARHGAP15	0.824472778	1.472298741	18.39334275	8.50E-62	1.55E-59	129.8702477
FSTL1	1.579865204	5.106436166	18.38158948	9.83E-62	1.79E-59	129.7255864
RBMS1	1.019710124	2.82687657	18.38025799	9.99E-62	1.81E-59	129.7092003
CTSC	1.364123205	3.464777083	18.37882585	1.02E-61	1.83E-59	129.6915758
GEMIN7	0.742138986	4.092578417	18.37722438	1.04E-61	1.85E-59	129.6718681
PDIA4	1.137910202	6.826710235	18.37716263	1.04E-61	1.85E-59	129.6711083
TMEM59	0.585339995	6.186623244	18.37686403	1.04E-61	1.85E-59	129.6674337
CRYZ	1.094956342	4.201652095	18.3574332	1.33E-61	2.33E-59	129.4283659
SP140L	1.013345786	2.014802973	18.35695776	1.33E-61	2.34E-59	129.4225173
ZNF529-AS1	0.72580529	2.62314371	18.33729931	1.70E-61	2.96E-59	129.1807389
ADPGK	0.676636688	4.37120328	18.33434048	1.76E-61	3.06E-59	129.1443561
METTL7B	2.745143086	4.860756312	18.33270334	1.80E-61	3.11E-59	129.1242261
WEE1	1.449899962	2.955607523	18.32428855	2.00E-61	3.43E-59	129.0207689
VMP1	0.8985021	5.213781795	18.30334064	2.59E-61	4.42E-59	128.763292
NDC1	0.808427802	3.896025626	18.30294907	2.60E-61	4.42E-59	128.75848
GBP1	1.870877338	4.103683233	18.30228908	2.62E-61	4.44E-59	128.7503695
RIPK1	0.702844456	4.524830552	18.28999023	3.05E-61	5.14E-59	128.5992509
ETV6	0.739346344	3.694061908	18.28943139	3.07E-61	5.15E-59	128.5923851
PPP4C	0.735353485	6.375214781	18.27852533	3.52E-61	5.87E-59	128.4584106
BTN2A2	0.887960101	2.801353559	18.2686113	3.98E-61	6.60E-59	128.3366466
LINC00339	0.729010299	4.431532129	18.26657421	4.08E-61	6.73E-59	128.31163
APOBEC3G	1.179157341	2.020447838	18.26454431	4.18E-61	6.87E-59	128.2867026
MSN	1.630651816	6.62470857	18.26217404	4.30E-61	7.04E-59	128.2575966
UROD	0.609438291	6.426599621	18.25963904	4.44E-61	7.23E-59	128.2264691
NMNAT1	0.606105546	3.067261999	18.25234255	4.86E-61	7.88E-59	128.1368835
MYL12B	0.72750517	8.001625241	18.2405435	5.62E-61	9.07E-59	127.9920422
BCAS2	0.591972327	6.488186759	18.23122486	6.31E-61	1.01E-58	127.8776726
ANG	1.304824267	2.22659883	18.21876941	7.36E-61	1.18E-58	127.7248358
LAPTM4A	0.650226867	8.468036572	18.2177859	7.45E-61	1.18E-58	127.7127691
ATG4A	0.539556051	3.584256303	18.21559104	7.65E-61	1.21E-58	127.685841
ZFAND6	0.6200998	5.363344622	18.20712312	8.49E-61	1.34E-58	127.581961
RHOQ	0.665706842	5.306093529	18.20148072	9.11E-61	1.43E-58	127.5127524
PFN1	0.820548245	8.839647634	18.18823808	1.07E-60	1.67E-58	127.35035
ARHGDIB	1.182239009	6.763212679	18.18609837	1.10E-60	1.71E-58	127.3241135
APITD1	0.738917156	2.119216683	18.18202147	1.16E-60	1.79E-58	127.2741263
FCER1G	1.592999825	6.487152251	18.18150547	1.17E-60	1.80E-58	127.2677999
CD276	1.147511518	5.201556901	18.17532213	1.26E-60	1.93E-58	127.191994
B2M	1.137190181	10.01652148	18.16466447	1.43E-60	2.19E-58	127.0613552
SNX17	0.457025054	6.914538862	18.15543324	1.61E-60	2.44E-58	126.9482231
SF3A3	0.609468765	5.725121565	18.15508001	1.61E-60	2.44E-58	126.9438945
DDX20	0.655917473	3.230932348	18.15356471	1.64E-60	2.48E-58	126.925326
FAM111A	1.014419373	3.534012486	18.14118538	1.92E-60	2.87E-58	126.7736499
RAP1A	0.583435973	5.431399222	18.12426296	2.36E-60	3.52E-58	126.566369
NAGA	0.858096397	4.940890096	18.12412123	2.36E-60	3.52E-58	126.5646333
RAB42	1.480735418	2.093626598	18.12096815	2.46E-60	3.64E-58	126.5260193
RAP2B	0.695454694	4.322890356	18.09947545	3.20E-60	4.72E-58	126.2628728
PQLC3	0.95552499	3.774976857	18.09547335	3.36E-60	4.94E-58	126.2138852
PGM2	0.842719804	4.276529261	18.09206715	3.51E-60	5.13E-58	126.1721947
SMS	0.994759943	6.309499414	18.09112804	3.55E-60	5.17E-58	126.1607009
MRPL47	0.547849645	6.009785733	18.08657824	3.75E-60	5.44E-58	126.1050186
PNO1	0.651047276	4.678911305	18.08362652	3.89E-60	5.62E-58	126.0688969
TMEM248	0.626859226	6.479995674	18.08037943	4.05E-60	5.83E-58	126.029163
TNFRSF1A	1.308525382	5.855230813	18.0629389	5.02E-60	7.19E-58	125.8157906
CLEC18B	1.344874848	1.642777634	18.05499615	5.54E-60	7.90E-58	125.7186411
ACTB	0.663934983	12.08748603	18.04871005	5.98E-60	8.50E-58	125.6417651
ADPRH	0.969022172	2.522152311	18.04682142	6.12E-60	8.66E-58	125.6186699
HEXB	0.973213715	4.957688486	18.0357909	7.01E-60	9.88E-58	125.4838002
ALG14	0.549518856	2.232847461	18.02082487	8.43E-60	1.18E-57	125.3008582
PNRC2	0.661475641	5.803777304	18.01868611	8.65E-60	1.21E-57	125.2747188
LINC01358	0.913813906	1.087502663	18.01582348	8.96E-60	1.25E-57	125.2397342
MED18	0.664595045	4.15501067	18.01546039	9.00E-60	1.25E-57	125.235297
TMEM179B	0.613019145	5.951235622	18.01464928	9.09E-60	1.26E-57	125.2253847
ZNF691	0.594022682	4.174812332	18.00850916	9.81E-60	1.35E-57	125.1503539
COMMD10	0.725728128	4.764795471	18.00462364	1.03E-59	1.41E-57	125.1028785
DIRAS3	1.887162655	3.591176604	18.00354824	1.04E-59	1.42E-57	125.0897393
MUL1	0.606578218	5.756872173	17.99849597	1.11E-59	1.51E-57	125.0280148
LHFPL2	1.049196877	4.325715135	17.99533563	1.15E-59	1.56E-57	124.9894074
CDK2	1.26138883	3.849527811	17.99341241	1.18E-59	1.59E-57	124.9659142
APOL4	2.09673377	2.838887294	17.99287431	1.19E-59	1.60E-57	124.9593411
CEP89	0.690907478	3.420825562	17.98837614	1.26E-59	1.68E-57	124.9043975
DNAAF5	0.756906589	4.053865123	17.98772929	1.27E-59	1.69E-57	124.8964968
WARS2	0.686048756	3.257310096	17.98200505	1.36E-59	1.80E-57	124.8265852
PHTF1	0.792444467	2.875230935	17.95274421	1.95E-59	2.57E-57	124.4693402
SPPL2A	0.684219137	4.361608743	17.94396728	2.17E-59	2.85E-57	124.3622238
ZNF552	0.582141223	1.850323527	17.94173673	2.23E-59	2.92E-57	124.3350045
ZCCHC9	0.589201556	3.111934203	17.94051698	2.26E-59	2.96E-57	124.3201205
LYPLA1	0.990589175	4.574416287	17.9391819	2.30E-59	2.99E-57	124.3038294
PLEK2	1.281265469	1.270692131	17.93039732	2.56E-59	3.32E-57	124.196649
TAF13	0.735101039	6.157256923	17.92633288	2.69E-59	3.48E-57	124.1470652
KIAA0040	1.672175734	3.421217472	17.91999876	2.91E-59	3.75E-57	124.0698009
RDH10	1.535039485	3.753976205	17.91712438	3.01E-59	3.87E-57	124.0347421
TUBA1C	1.839997403	3.929920166	17.90704631	3.41E-59	4.36E-57	123.9118362
CD63	1.034738257	9.122190671	17.90449187	3.52E-59	4.48E-57	123.8806878
AGTRAP	1.041033827	5.174226014	17.89524721	3.94E-59	5.00E-57	123.7679736
TMED9	0.668465559	7.308881315	17.89198308	4.10E-59	5.19E-57	123.7281812
IFT57	0.643684116	4.793881395	17.8842856	4.51E-59	5.66E-57	123.6343531
NNMT	2.682690937	3.021681772	17.88419516	4.51E-59	5.66E-57	123.6332508
CROT	0.944077845	4.175884892	17.87471089	5.07E-59	6.34E-57	123.5176632
DPY19L1	1.133532114	5.311010528	17.8706078	5.33E-59	6.64E-57	123.4676646
PLAUR	1.579619675	2.744110177	17.87004259	5.37E-59	6.66E-57	123.4607774
FAM206A	0.606750853	4.642618585	17.86370088	5.80E-59	7.18E-57	123.3835089
CNEP1R1	0.493365034	3.85428148	17.86168349	5.95E-59	7.33E-57	123.3589308
FCGRT	0.932192885	6.440399693	17.85833337	6.20E-59	7.61E-57	123.3181181
ETHE1	0.758332119	5.020712364	17.85153178	6.73E-59	8.24E-57	123.2352666
DPAGT1	0.543349236	4.185701168	17.84772311	7.06E-59	8.61E-57	123.1888776
UBE2D2	0.381475331	6.543532965	17.84304243	7.47E-59	9.08E-57	123.1318725
RP11-124N14.3	1.868034359	1.641182562	17.84201296	7.57E-59	9.16E-57	123.1193355
HSPB11	0.687875979	3.748305908	17.84058991	7.70E-59	9.29E-57	123.1020058
ARFIP1	0.524113428	4.632969795	17.83814449	7.93E-59	9.54E-57	123.0722273
NANP	0.739868036	2.585027844	17.83707545	8.04E-59	9.63E-57	123.0592097
ARMC10	0.570802984	4.519525366	17.8248348	9.34E-59	1.12E-56	122.9101774
WDR78	1.025777269	1.746499594	17.80769424	1.15E-58	1.37E-56	122.7015508
HLA-DMB	1.561060591	4.379083713	17.8022901	1.23E-58	1.46E-56	122.6357896
LRR1	0.92124568	2.955965263	17.79514003	1.34E-58	1.59E-56	122.548794
PPIH	0.736281103	5.301385409	17.77902981	1.64E-58	1.93E-56	122.3528265
MYL12A	1.29915744	5.589651149	17.77641752	1.69E-58	1.98E-56	122.3210564
PAFAH2	0.566804501	3.648414624	17.77292224	1.76E-58	2.06E-56	122.2785501
TLR1	1.176444784	2.443162184	17.77130526	1.80E-58	2.10E-56	122.2588871
GBE1	0.926964793	4.308643968	17.7477464	2.40E-58	2.79E-56	121.9724774
SPA17	1.030316528	2.702543711	17.7449291	2.48E-58	2.88E-56	121.9382363
ARF4	0.696717075	7.547895191	17.73944726	2.66E-58	3.07E-56	121.8716167
IL10RB	0.787068775	4.710940071	17.73830144	2.69E-58	3.10E-56	121.8576927
KDELC2	1.270084713	3.779283283	17.73407627	2.84E-58	3.25E-56	121.8063515
UTP11L	0.525052182	4.734114195	17.72452985	3.19E-58	3.64E-56	121.6903671
ZFP36L2	0.974107954	7.057868874	17.71134655	3.74E-58	4.26E-56	121.5302347
C20orf24	0.560381508	4.963015487	17.70586797	4.00E-58	4.54E-56	121.4637016
DR1	0.613242527	3.935935304	17.69620405	4.50E-58	5.10E-56	121.3463594
C19orf40	0.787353727	1.959824941	17.69083961	4.81E-58	5.42E-56	121.2812331
LY96	1.507394059	4.346055051	17.69024973	4.84E-58	5.45E-56	121.2740723
C14orf119	0.589196255	4.93376813	17.68661064	5.06E-58	5.67E-56	121.2298971
RHOA	0.478499973	9.246662176	17.67785218	5.64E-58	6.30E-56	121.1235915
HMGCL	0.634562355	4.168061729	17.67354994	5.94E-58	6.61E-56	121.0713804
DRAM2	0.645388155	5.122551521	17.66529271	6.57E-58	7.29E-56	120.9711856
MFSD1	0.679980261	5.170441057	17.66441268	6.64E-58	7.35E-56	120.9605083
RNF135	1.118448952	3.344421615	17.66171895	6.86E-58	7.57E-56	120.9278265
PYURF	0.665897405	3.082681534	17.65398335	7.54E-58	8.29E-56	120.8339844
GNPDA1	0.571950447	5.648428513	17.65294518	7.64E-58	8.36E-56	120.8213913
PLK3	0.973564825	3.618846146	17.65281165	7.65E-58	8.36E-56	120.8197716
MAP3K7CL	1.476467099	2.028134825	17.64490236	8.43E-58	9.17E-56	120.7238407
PSENEN	0.717099954	5.865406439	17.64110823	8.82E-58	9.58E-56	120.677828
DPYD	1.553713431	2.963836025	17.63979237	8.97E-58	9.70E-56	120.6618709
SERBP1	0.616891206	6.445365555	17.63383909	9.64E-58	1.04E-55	120.5896828
RUNX1	1.313962753	2.094012121	17.63349654	9.68E-58	1.04E-55	120.5855294
PCNA	1.044671517	7.149139422	17.62750086	1.04E-57	1.12E-55	120.5128371
GAL3ST4	1.064183677	5.101169042	17.61568445	1.20E-57	1.29E-55	120.3696006
LPAR6	1.091497795	3.892165493	17.61533533	1.21E-57	1.29E-55	120.3653692
EMP1	1.810319874	5.387596608	17.6001169	1.45E-57	1.55E-55	120.1809489
CD164	0.828833856	5.806266744	17.59264616	1.59E-57	1.69E-55	120.0904389
ZBTB8OS	0.584825545	3.773737422	17.58896	1.67E-57	1.76E-55	120.0457855
HLA-DMA	1.472622152	5.529348807	17.58803732	1.69E-57	1.77E-55	120.0346089
RFC2	0.896854059	5.510325033	17.58439801	1.76E-57	1.85E-55	119.9905273
ZBTB42	1.099144843	2.266890166	17.56520838	2.23E-57	2.33E-55	119.7581478
BBS12	0.653944337	2.69745999	17.56093034	2.35E-57	2.45E-55	119.7063554
TMEM71	1.247547841	1.411538085	17.56064772	2.35E-57	2.45E-55	119.7029341
GLIPR1	1.213200777	3.340738551	17.55541747	2.51E-57	2.60E-55	119.6396205
SLC7A7	1.184157893	3.355464369	17.55235554	2.60E-57	2.69E-55	119.6025584
ADH5	0.537184721	6.356292265	17.54961899	2.69E-57	2.77E-55	119.5694369
RNPEP	0.615816278	5.218983307	17.54733367	2.77E-57	2.84E-55	119.5417783
OLFML3	1.35476429	5.506567752	17.54699316	2.78E-57	2.85E-55	119.5376573
SMIM3	1.515008073	4.877068887	17.54442835	2.87E-57	2.93E-55	119.5066179
AC093673.5	1.1984448	5.23744516	17.53264879	3.31E-57	3.37E-55	119.3640837
IGFLR1	0.823201418	2.130163981	17.52423364	3.67E-57	3.72E-55	119.2622816
CNPY4	0.79774103	5.050327494	17.5146477	4.12E-57	4.17E-55	119.1463388
C3orf38	0.630914328	4.450856748	17.48588167	5.85E-57	5.90E-55	118.7985566
TPRG1	0.361546458	0.367922589	17.48087609	6.21E-57	6.25E-55	118.7380614
ITPKC	0.958445242	4.579876135	17.47097374	7.01E-57	7.03E-55	118.6184055
WDR1	0.635807585	6.628546515	17.46520113	7.52E-57	7.52E-55	118.5486637
CSTA	1.447688818	1.654439067	17.46323215	7.70E-57	7.68E-55	118.5248776
SERTAD3	0.966126239	4.015056243	17.4606563	7.94E-57	7.90E-55	118.4937617
NTAN1	0.715567071	3.346568734	17.45482319	8.53E-57	8.46E-55	118.423305
SIGLEC9	1.280420964	2.659768126	17.44857892	9.20E-57	9.10E-55	118.3478921
BUD31	0.649836307	6.122897214	17.44730044	9.34E-57	9.21E-55	118.3324531
EMP3	2.625971249	4.594535412	17.43352944	1.10E-56	1.09E-54	118.1661804
C1GALT1C1	0.603664742	4.813609349	17.43195837	1.13E-56	1.10E-54	118.1472143
MIR4435-1HG	1.550133271	1.834246815	17.43172368	1.13E-56	1.10E-54	118.1443812
ERMAP	0.75207386	3.744901616	17.42868407	1.17E-56	1.14E-54	118.1076888
TNFRSF11B	1.62690242	1.765087803	17.42258239	1.26E-56	1.23E-54	118.0340406
TYMP	1.775762514	3.625183837	17.42146167	1.28E-56	1.24E-54	118.0205144
ST7L	0.463694322	2.382748847	17.41417255	1.40E-56	1.35E-54	117.9325488
RP11-342M1.3	0.534529032	1.154766975	17.41125753	1.45E-56	1.40E-54	117.8973741
FAM136A	0.550289555	4.69521424	17.40817992	1.50E-56	1.44E-54	117.86024
BCL2L12	1.127434784	2.739022155	17.40638931	1.54E-56	1.47E-54	117.8386359
FPR1	1.814763585	4.369861247	17.40310567	1.60E-56	1.53E-54	117.7990202
CTSS	1.413227687	4.805541251	17.40245611	1.61E-56	1.54E-54	117.7911838
S100A4	2.138965702	4.085599983	17.3943771	1.78E-56	1.69E-54	117.6937279
PLAU	1.998347513	3.373112076	17.39348627	1.80E-56	1.70E-54	117.6829831
SERTAD1	1.107836477	4.340552605	17.39059338	1.86E-56	1.76E-54	117.6480915
CHI3L2	2.767547719	4.707063862	17.38303859	2.04E-56	1.92E-54	117.5569827
CAPNS1	0.676227386	7.752520106	17.37954428	2.13E-56	2.00E-54	117.5148475
C5orf15	0.678608436	6.00664429	17.36551471	2.52E-56	2.37E-54	117.3457087
VAMP8	1.320173749	5.703223937	17.36180919	2.64E-56	2.47E-54	117.3010442
PALLD	0.884248145	5.056129659	17.35857232	2.74E-56	2.56E-54	117.2620318
SPOCD1	2.271424137	2.712898531	17.35579138	2.84E-56	2.64E-54	117.2285166
MIPEP	0.625539911	3.579673265	17.33930607	3.46E-56	3.22E-54	117.0298832
GLRX	1.028416095	3.406405565	17.33750992	3.54E-56	3.28E-54	117.0082456
ARHGAP18	1.17863214	3.277723375	17.32147163	4.30E-56	3.97E-54	116.8150771
RWDD4	0.561820634	3.66651076	17.31956153	4.40E-56	4.05E-54	116.7920761
LINC00665	0.6920493	3.579249277	17.31213824	4.82E-56	4.42E-54	116.702696
KCNE3	1.126921348	2.205420848	17.31019783	4.93E-56	4.51E-54	116.6793349
NEDD1	0.788915144	3.750768491	17.30779809	5.08E-56	4.63E-54	116.6504454
CLEC5A	1.750151621	1.562809327	17.30640533	5.16E-56	4.70E-54	116.6336792
RBM47	1.066573963	1.93882769	17.29869429	5.67E-56	5.15E-54	116.5408624
FAM96A	0.657052685	5.287459174	17.29131458	6.20E-56	5.61E-54	116.4520491
SEPN1	0.885446433	7.287866394	17.28543198	6.65E-56	6.01E-54	116.3812638
RP11-767N6.7	0.607283366	3.704206912	17.2827111	6.88E-56	6.20E-54	116.3485267
CRNDE	1.763019181	2.366819612	17.27673512	7.39E-56	6.65E-54	116.2766319
EED	0.456077612	3.263198889	17.27550326	7.50E-56	6.73E-54	116.2618131
NCF1	0.989372446	1.588575705	17.27437544	7.61E-56	6.80E-54	116.2482462
FCGBP	2.35467308	4.319019552	17.27399524	7.64E-56	6.82E-54	116.2436728
TMEM154	0.741547136	0.925293365	17.26581106	8.44E-56	7.51E-54	116.145234
C1R	1.85269024	5.444151254	17.26309709	8.72E-56	7.74E-54	116.1125947
TAGLN2	1.803179346	7.043373419	17.25212777	9.96E-56	8.81E-54	115.9806936
CA13	0.736092711	1.74298974	17.24296497	1.11E-55	9.82E-54	115.8705405
TANK	0.538954872	4.408030715	17.24252027	1.12E-55	9.85E-54	115.865195
ERP44	0.534780445	4.93106444	17.23865318	1.17E-55	1.03E-53	115.8187132
MS4A6A	1.774416078	3.903400274	17.236482	1.20E-55	1.05E-53	115.7926177
BTG3	0.907423944	5.362311003	17.23564186	1.22E-55	1.06E-53	115.7825203
ZNF416	0.656794866	3.19748048	17.23415208	1.24E-55	1.08E-53	115.7646158
P3H2	1.23499099	2.468325048	17.2303074	1.30E-55	1.13E-53	115.7184121
YTHDF2	0.593529533	5.666505084	17.22816938	1.33E-55	1.15E-53	115.6927202
PLP2	1.917027858	5.344564088	17.22792854	1.33E-55	1.15E-53	115.6898262
ELK3	1.030479825	4.325154797	17.22423184	1.40E-55	1.20E-53	115.6454072
TLR2	1.443547347	3.552144399	17.22209335	1.43E-55	1.23E-53	115.6197131
RP11-84A19.3	1.945105444	1.847425376	17.21732499	1.52E-55	1.30E-53	115.5624256
NXT1	0.919436199	5.327197977	17.20942424	1.67E-55	1.43E-53	115.4675192
UGCG	0.894504218	4.509094091	17.20883865	1.68E-55	1.43E-53	115.4604857
FAM114A1	1.244433252	3.3466903	17.20873288	1.68E-55	1.43E-53	115.4592152
ALG8	0.516260626	4.804708492	17.20787918	1.70E-55	1.45E-53	115.4489615
ST8SIA4	1.053455503	2.588264898	17.20110204	1.85E-55	1.57E-53	115.3675689
IQGAP1	1.175669228	4.523848939	17.19538394	1.98E-55	1.67E-53	115.2989053
CA3	2.25936366	2.300641963	17.19489366	1.99E-55	1.68E-53	115.2930182
PLBD1	1.321171222	2.345419728	17.19485425	1.99E-55	1.68E-53	115.2925451
JPH3	-2.032624639	4.125709026	-17.19440626	2.00E-55	1.68E-53	115.287166
TOE1	0.545885612	3.799929094	17.194387	2.00E-55	1.68E-53	115.2869348
MLX	0.567224865	4.722701924	17.19032472	2.10E-55	1.76E-53	115.238161
SRPX2	2.024239484	2.930720609	17.18580832	2.22E-55	1.85E-53	115.1839403
YIPF1	0.739047572	5.064804509	17.18154072	2.34E-55	1.94E-53	115.1327116
CALU	1.156727474	6.454182389	17.18025135	2.37E-55	1.97E-53	115.117235
TPM3	0.586078775	6.125680962	17.17099742	2.65E-55	2.19E-53	115.0061708
BST1	0.937459698	1.840417716	17.17094259	2.66E-55	2.19E-53	115.0055128
BLOC1S5	0.545688888	3.616851704	17.16884226	2.72E-55	2.24E-53	114.9803084
CAPG	1.636091833	5.809165936	17.16816977	2.75E-55	2.26E-53	114.9722385
ETF1	0.450673584	6.069404446	17.1610849	2.99E-55	2.45E-53	114.8872288
PIH1D2	0.737172949	1.980859	17.15625336	3.17E-55	2.59E-53	114.8292643
PIGC	0.471362865	4.011511865	17.15141144	3.36E-55	2.74E-53	114.7711818
HMGN2	0.891981364	7.56089198	17.1485371	3.48E-55	2.83E-53	114.7367051
C21orf62	1.838289126	3.322766921	17.14113686	3.81E-55	3.09E-53	114.6479523
PDIA5	1.119293681	2.52616651	17.12785229	4.47E-55	3.62E-53	114.4886659
DNTTIP1	0.503264316	5.785325911	17.12608521	4.56E-55	3.69E-53	114.4674817
ADAM9	0.992153825	5.73789994	17.12541862	4.60E-55	3.71E-53	114.4594908
ZNF684	0.514109264	2.468019769	17.11219618	5.40E-55	4.34E-53	114.3010075
CENPL	0.794451659	2.289768145	17.10903958	5.61E-55	4.50E-53	114.2631801
CUX2	-1.730741715	2.249725835	-17.10714607	5.74E-55	4.59E-53	114.2404903
RPA2	0.57607433	6.643088098	17.10360665	5.99E-55	4.78E-53	114.1980804
CD300A	1.263166804	3.901644594	17.09055353	7.01E-55	5.59E-53	114.0417065
GSTK1	0.690674257	5.974478305	17.08348002	7.63E-55	6.07E-53	113.9569874
PEPD	0.622354098	6.190329631	17.08254438	7.72E-55	6.12E-53	113.9457823
CYBA	1.278834612	5.183718734	17.07973144	7.98E-55	6.32E-53	113.9120965
NEK6	1.145118316	5.43285086	17.07430311	8.52E-55	6.73E-53	113.847097
CAST	0.757292049	4.315978214	17.06773058	9.22E-55	7.27E-53	113.7684078
HRH3	-1.855457568	2.558134753	-17.06572983	9.45E-55	7.43E-53	113.7444565
GPN3	0.493566061	4.58850734	17.06245087	9.83E-55	7.71E-53	113.7052057
PPM1M	0.869695967	4.19754677	17.06195827	9.89E-55	7.74E-53	113.6993093
NOP10	0.757781287	7.736532995	17.06147221	9.95E-55	7.77E-53	113.6934913
ELMOD2	0.540566454	3.565529586	17.05981702	1.01E-54	7.91E-53	113.6736796
CD74	1.736898229	9.50048094	17.05742482	1.04E-54	8.12E-53	113.6450475
ZNF436	0.921847944	4.798895068	17.05106197	1.13E-54	8.75E-53	113.568899
HLA-DQA1	1.971294831	3.366236028	17.04861829	1.16E-54	8.99E-53	113.5396568
MYL6	0.778109224	8.424756398	17.04620181	1.20E-54	9.23E-53	113.5107419
VRK3	0.534820143	3.485172279	17.03722785	1.33E-54	1.03E-52	113.4033764
LIMS1	0.740645019	4.408494831	17.03220538	1.41E-54	1.09E-52	113.3432971
GPR82	1.117170879	1.139634914	17.02679369	1.51E-54	1.16E-52	113.2785699
NUDT19	0.674709694	3.59340068	17.02608105	1.52E-54	1.17E-52	113.2700468
MRPL13	0.620544529	4.190309627	17.01211846	1.80E-54	1.38E-52	113.1030869
CRY2	-1.03355845	5.296242116	-17.01056473	1.84E-54	1.40E-52	113.0845115
WTAP	0.684549086	5.607621943	17.00599151	1.94E-54	1.47E-52	113.0298405
PPP1CA	0.614166021	6.824831862	17.00043198	2.07E-54	1.57E-52	112.9633869
LINC00324	0.60647285	1.795220316	16.99297655	2.27E-54	1.72E-52	112.8742851
ZNF599	0.51506418	2.2877109	16.99050431	2.34E-54	1.76E-52	112.8447423
B9D2	0.836685016	3.536991982	16.98842636	2.40E-54	1.81E-52	112.8199126
IFRD1	0.645307525	4.819630493	16.98622349	2.46E-54	1.85E-52	112.7935914
PDRG1	0.618535414	5.477198491	16.98507374	2.49E-54	1.87E-52	112.7798542
FAM120AOS	0.540494714	5.004773827	16.97866181	2.69E-54	2.02E-52	112.7032508
PSMA7	0.607644423	7.920567024	16.96264453	3.27E-54	2.44E-52	112.5119442
PDIA3	0.692892544	7.309447498	16.95816096	3.45E-54	2.57E-52	112.4584068
DHRSX	0.769798979	4.367134996	16.9543182	3.61E-54	2.69E-52	112.4125257
CTD-2521M24.9	1.244140064	2.283530766	16.94477307	4.05E-54	3.00E-52	112.2985789
GAS2L3	1.307275219	1.625348796	16.93160213	4.74E-54	3.51E-52	112.1413918
TTC30B	0.669427236	3.028198246	16.92078656	5.40E-54	3.99E-52	112.0123521
CCDC23	0.637184106	5.117672498	16.90704024	6.37E-54	4.70E-52	111.8483947
SLC11A1	1.641601473	3.051980782	16.90526304	6.50E-54	4.79E-52	111.8272014
GNAL	-1.404168489	3.030542372	-16.90234382	6.74E-54	4.95E-52	111.7923914
GPX1	0.8921431	8.911714709	16.90082445	6.86E-54	5.03E-52	111.7742747
PHC2	0.69286232	7.006358277	16.90009203	6.92E-54	5.06E-52	111.7655418
CLCF1	1.555470226	2.086726149	16.88853693	7.95E-54	5.80E-52	111.6277859
SGSM1	-1.320197274	2.679263131	-16.87837564	8.98E-54	6.54E-52	111.5066786
LYN	1.048721722	3.911561536	16.87191862	9.70E-54	7.05E-52	111.4297363
SERPINH1	1.648644524	4.898342307	16.86731906	1.03E-53	7.44E-52	111.374935
PSD	-1.650554578	4.996844263	-16.86710992	1.03E-53	7.44E-52	111.3724434
NPC2	1.080206646	6.906168248	16.84531385	1.33E-53	9.64E-52	111.1128407
IFT52	0.603001277	5.542997275	16.84513726	1.34E-53	9.64E-52	111.110738
SCP2	0.568962642	5.438370411	16.84131207	1.40E-53	1.01E-51	111.0651925
APOBEC3F	0.915512636	1.4560585	16.83460853	1.52E-53	1.09E-51	110.9853857
TXLNA	0.746846621	5.482741462	16.83193329	1.57E-53	1.12E-51	110.9535402
ABHD15	0.735989665	3.333877515	16.81931061	1.82E-53	1.30E-51	110.8033109
MRPL37	0.602617211	5.978991782	16.81829166	1.85E-53	1.32E-51	110.7911857
RRP36	0.445745646	5.692271507	16.80715475	2.11E-53	1.50E-51	110.6586817
C1orf174	0.63823468	3.701861929	16.80643114	2.13E-53	1.51E-51	110.6500736
ACTL6A	0.793145676	4.848736664	16.80601319	2.14E-53	1.51E-51	110.6451018
SLC16A3	1.368640983	3.038160864	16.80122721	2.26E-53	1.60E-51	110.5881723
TM2D1	0.512101121	3.944967373	16.80072453	2.28E-53	1.61E-51	110.5821933
FADD	0.628660581	3.866973107	16.79887675	2.33E-53	1.64E-51	110.5602159
STXBP6	-1.259748333	2.659531118	-16.7972917	2.37E-53	1.67E-51	110.5413642
CHI3L1	4.156005374	6.135551336	16.79712419	2.38E-53	1.67E-51	110.5393721
PLOD1	0.957034628	5.974429612	16.79456406	2.45E-53	1.72E-51	110.508925
LAPTM5	1.36664261	7.629468258	16.79362353	2.48E-53	1.73E-51	110.49774
SPCS2	0.447310779	5.895651773	16.79327142	2.49E-53	1.74E-51	110.4935527
RAC1	0.426591558	8.706710109	16.79134344	2.55E-53	1.77E-51	110.4706257
SLC2A10	1.450498684	3.054897753	16.79086731	2.56E-53	1.78E-51	110.4649638
SLC2A9	0.595964281	1.174992474	16.79035708	2.58E-53	1.78E-51	110.4588967
MGST2	0.823291743	3.769126192	16.79027639	2.58E-53	1.78E-51	110.4579372
TUBB6	1.5620128	4.17119806	16.78594352	2.72E-53	1.88E-51	110.4064173
ATP6V0E1	0.652770252	7.931314052	16.78026644	2.91E-53	2.00E-51	110.3389226
HLA-DRB1	1.862150635	8.054357942	16.77968249	2.93E-53	2.01E-51	110.3319805
PDCD5	0.611977611	5.725698791	16.76860769	3.34E-53	2.29E-51	110.2003418
C1orf162	1.174330655	3.940429206	16.7587556	3.76E-53	2.58E-51	110.0832672
SNX7	0.775468764	5.146533495	16.75605818	3.89E-53	2.66E-51	110.0512182
DHDDS	0.52135784	4.359514297	16.75575399	3.90E-53	2.66E-51	110.0476042
SNRPG	0.769183715	5.883961879	16.75229484	4.06E-53	2.77E-51	110.0065082
MBD2	0.504644261	4.352664316	16.75203617	4.08E-53	2.77E-51	110.0034353
MYDGF	0.725485053	6.615601651	16.74964749	4.19E-53	2.84E-51	109.9750592
ANAPC10	0.423869536	3.329568526	16.74479362	4.45E-53	3.01E-51	109.9174033
TMEM217	0.630882429	1.16853204	16.74086587	4.66E-53	3.15E-51	109.8707534
LRRC25	1.268173881	3.036785898	16.73723855	4.87E-53	3.28E-51	109.8276757
PPP1R8	0.498706843	6.039792011	16.73029242	5.29E-53	3.56E-51	109.7451952
MAGT1	0.778729191	5.683824374	16.72464597	5.66E-53	3.80E-51	109.6781581
FAM46A	1.183328301	3.041583539	16.72197964	5.84E-53	3.91E-51	109.6465056
SRPR	0.619209737	5.834628435	16.71828899	6.10E-53	4.08E-51	109.6026967
ZNF432	0.718611536	3.112586659	16.71764337	6.15E-53	4.10E-51	109.5950335
BCL7B	0.514028464	5.688421593	16.71672369	6.22E-53	4.14E-51	109.5841174
AC147651.4	1.214440542	2.014991922	16.71570561	6.29E-53	4.18E-51	109.5720338
NAA20	0.46937912	5.943665731	16.71400599	6.42E-53	4.26E-51	109.5518616
C12orf5	0.789182079	3.937960812	16.71298769	6.50E-53	4.31E-51	109.5397761
RHOH	0.612983954	0.807412622	16.71166894	6.60E-53	4.37E-51	109.5241254
PINK1-AS	0.594687426	2.091367515	16.70811588	6.89E-53	4.55E-51	109.4819606
AC002456.2	1.127935582	2.791885944	16.70569763	7.09E-53	4.67E-51	109.4532649
IFI16	1.037618963	5.368685068	16.69890017	7.69E-53	5.06E-51	109.3726138
FTSJ2	0.541186716	5.240561209	16.69636098	7.93E-53	5.20E-51	109.3424901
ZNF816	0.721206066	2.035798588	16.69274974	8.28E-53	5.42E-51	109.2996515
NUCB1	0.679086193	7.396982427	16.69191961	8.36E-53	5.46E-51	109.2898046
TRAPPC2B	0.557641687	3.286312946	16.68327074	9.27E-53	6.05E-51	109.1872249
TREM1	1.57141007	1.263741636	16.68053135	9.58E-53	6.23E-51	109.1547391
TOR3A	0.548184877	5.015327796	16.68041168	9.59E-53	6.23E-51	109.15332
POLD3	0.599321913	3.468291282	16.67201963	1.06E-52	6.88E-51	109.053815
PTX3	2.134523206	2.827853382	16.66698783	1.13E-52	7.29E-51	108.9941628
PLEKHA4	1.668846363	4.670363494	16.66221093	1.19E-52	7.70E-51	108.9375396
MYH7B	-0.871524447	1.665208146	-16.65939933	1.23E-52	7.95E-51	108.9042153
HAUS1	0.840970657	4.469521065	16.65678098	1.27E-52	8.19E-51	108.8731838
CD69	1.13770326	1.58265262	16.65334464	1.32E-52	8.51E-51	108.8324608
SDCBP	0.58538776	7.042384412	16.64851621	1.40E-52	9.00E-51	108.7752467
DCUN1D5	0.554339849	5.049702242	16.64456602	1.47E-52	9.42E-51	108.7284444
HLA-DPB1	1.768200696	6.47641968	16.63893472	1.57E-52	1.01E-50	108.6617324
GABBR1	-1.501158669	6.93792818	-16.63445223	1.66E-52	1.06E-50	108.6086368
COMMD7	0.558933866	6.018194992	16.62896847	1.77E-52	1.13E-50	108.5436893
BARD1	0.866682431	2.998105311	16.6245452	1.87E-52	1.19E-50	108.4913084
ATL3	0.749770849	4.728482244	16.62388699	1.88E-52	1.19E-50	108.4835144
ERCC1	0.553712408	5.239688452	16.6203223	1.96E-52	1.24E-50	108.4413059
LAMTOR2	0.603167356	6.17789858	16.61987939	1.97E-52	1.25E-50	108.4360618
KCNJ9	-1.700890139	4.599273147	-16.61745486	2.03E-52	1.28E-50	108.4073562
NADK	0.669436604	4.936175008	16.61651366	2.05E-52	1.29E-50	108.3962133
GMFG	1.038939907	4.7026248	16.60845765	2.26E-52	1.42E-50	108.3008481
MED31	0.597856671	3.553723051	16.6035929	2.40E-52	1.50E-50	108.2432698
SH3BGRL3	0.752383371	7.575666399	16.60244778	2.43E-52	1.52E-50	108.2297174
SNX5	0.469288393	5.614401465	16.60015267	2.50E-52	1.56E-50	108.2025562
PTPN2	0.557795676	3.186678456	16.59793445	2.56E-52	1.60E-50	108.1763065
DTX3L	0.990308433	4.324022115	16.59173069	2.76E-52	1.72E-50	108.1029012
TYROBP	1.372036916	7.351834599	16.58939629	2.84E-52	1.76E-50	108.0752827
PSMD9	0.38459777	2.898293442	16.58352972	3.04E-52	1.89E-50	108.0058821
PIFO	1.436399644	3.316922629	16.58222404	3.09E-52	1.92E-50	107.9904375
RBBP4	0.616312194	5.993493616	16.58128755	3.13E-52	1.93E-50	107.9793603
KCNIP2	-1.887072157	4.635973083	-16.58077338	3.14E-52	1.94E-50	107.9732786
CD53	1.333232209	5.863461843	16.58011143	3.17E-52	1.95E-50	107.9654491
PRMT6	0.72917157	4.671645307	16.57729126	3.28E-52	2.02E-50	107.9320935
SDHB	0.481641414	6.207472899	16.57329178	3.44E-52	2.11E-50	107.884794
S1PR3	1.415797387	3.807562008	16.5695331	3.59E-52	2.20E-50	107.8403468
CD300C	1.062182203	2.36074433	16.56622102	3.74E-52	2.29E-50	107.8011841
CLP1	0.529027316	3.510620201	16.5633981	3.87E-52	2.36E-50	107.7678081
PSMB4	0.481834856	8.052065024	16.56180745	3.94E-52	2.40E-50	107.7490026
AIDA	0.656213389	4.212184947	16.55883228	4.08E-52	2.49E-50	107.7138306
SASH3	1.265265571	4.195789638	16.55513776	4.27E-52	2.59E-50	107.6701583
RAC2	1.308294775	3.184660287	16.5525255	4.40E-52	2.67E-50	107.6392818
FBXW9	0.716276641	4.256792428	16.55234372	4.41E-52	2.67E-50	107.6371332
C1RL	1.420601781	3.243165373	16.55037136	4.51E-52	2.73E-50	107.6138218
EVA1C	1.233882103	3.227885239	16.54997454	4.54E-52	2.74E-50	107.6091318
CRTAC1	-2.049018249	4.843353944	-16.54884366	4.60E-52	2.77E-50	107.5957666
UBE2F	0.449561812	4.411553234	16.54553539	4.78E-52	2.88E-50	107.55667
RP11-230B22.1	0.904612842	1.715731191	16.54398329	4.87E-52	2.92E-50	107.5383287
RP11-806H10.4	0.994203797	0.887640299	16.5371808	5.28E-52	3.17E-50	107.4579519
MRPL20	0.52975525	6.076698906	16.53224264	5.60E-52	3.35E-50	107.3996125
SOD2	1.588825752	5.942859351	16.52979869	5.77E-52	3.44E-50	107.3707425
SCPEP1	0.806323258	4.908819168	16.52709175	5.95E-52	3.55E-50	107.338768
CLN5	0.630518898	3.747975211	16.52285034	6.26E-52	3.73E-50	107.2886728
UPRT	0.485213308	4.141485845	16.51935867	6.53E-52	3.88E-50	107.2474369
SCRT1	-1.981005635	3.39072504	-16.51819387	6.62E-52	3.93E-50	107.2336816
DOK3	0.994068895	2.7358826	16.51174945	7.15E-52	4.23E-50	107.1575866
FHL3	0.953677966	5.065890038	16.51088906	7.22E-52	4.27E-50	107.1474282
SNAP91	-1.916441832	4.504842698	-16.50739272	7.53E-52	4.44E-50	107.10615
SCIMP	0.985623187	1.938747576	16.5072398	7.54E-52	4.44E-50	107.1043447
C8orf88	1.162027992	2.422960525	16.50654374	7.60E-52	4.47E-50	107.0961274
BOLA3	0.652205058	3.395861728	16.50090944	8.13E-52	4.77E-50	107.0296177
CTD-2380F24.1	-1.223166299	2.023088859	-16.49515004	8.70E-52	5.10E-50	106.9616413
C8orf76	0.606059671	3.091273759	16.49491472	8.73E-52	5.11E-50	106.9588642
MRPS12	0.783603702	4.854804153	16.47775076	1.07E-51	6.25E-50	106.7563458
PSMD8	0.686216037	6.899869437	16.4749245	1.11E-51	6.45E-50	106.7230074
RARS	0.527160395	4.99265373	16.47199745	1.15E-51	6.67E-50	106.6884827
CD44	1.713574151	6.088035997	16.46046023	1.31E-51	7.63E-50	106.5524264
PLOD2	1.155632442	4.314755204	16.45907799	1.34E-51	7.75E-50	106.5361287
TMX1	0.67559372	5.371751236	16.45828036	1.35E-51	7.81E-50	106.5267243
STARD3NL	0.595914106	5.729285863	16.45694201	1.37E-51	7.92E-50	106.5109449
PCED1B-AS1	1.15418771	2.872344911	16.45678353	1.37E-51	7.92E-50	106.5090765
TNC	1.711542116	6.218594381	16.4459621	1.56E-51	8.99E-50	106.3815115
SERPINE1	2.508228389	4.54807358	16.44297325	1.62E-51	9.30E-50	106.3462848
UBE2D3	0.41973419	6.097040807	16.43742314	1.73E-51	9.92E-50	106.2808783
CTSB	0.885974836	8.269563729	16.4368652	1.74E-51	9.97E-50	106.2743038
RNF19B	0.701268489	4.936997572	16.42998322	1.89E-51	1.08E-49	106.1932161
HLA-DOA	1.657529224	3.832170896	16.42477204	2.01E-51	1.15E-49	106.1318248
FRRS1	0.675228867	0.738160208	16.41991046	2.13E-51	1.21E-49	106.0745596
CPVL	1.467191387	4.664232584	16.4192139	2.14E-51	1.22E-49	106.0663554
RP11-10L12.4	0.501855206	2.724315831	16.41782101	2.18E-51	1.24E-49	106.0499501
C1orf50	0.438993357	3.923399068	16.40805454	2.45E-51	1.39E-49	105.9349383
CAPZB	0.522385577	7.791330932	16.40489155	2.54E-51	1.44E-49	105.8976967
SLC30A5	0.568185246	4.296653571	16.40420839	2.56E-51	1.45E-49	105.8896534
SDHD	0.512424935	6.024066259	16.40394009	2.57E-51	1.45E-49	105.8864947
FAM103A1	0.488988015	4.121153602	16.40256102	2.61E-51	1.47E-49	105.8702587
VAMP3	0.662781852	6.894971304	16.40216049	2.62E-51	1.48E-49	105.8655433
TMEM50B	0.553198562	5.440929767	16.39244373	2.94E-51	1.65E-49	105.7511646
RNASE6	1.277727165	5.112651564	16.38630686	3.16E-51	1.78E-49	105.6789411
UBE2J2	0.563336414	4.904662576	16.38434231	3.24E-51	1.82E-49	105.6558232
PSMA1	0.4998202	5.472662671	16.37457709	3.64E-51	2.03E-49	105.5409288
IRF1	1.095685204	3.094781663	16.37256622	3.72E-51	2.08E-49	105.5172733
C5AR1	1.545452896	3.519000384	16.37021031	3.83E-51	2.14E-49	105.4895604
CALR	0.723926886	9.374052945	16.36588069	4.03E-51	2.24E-49	105.4386351
SLC35A2	0.492320094	4.490081313	16.36357684	4.14E-51	2.30E-49	105.4115395
CCNYL1	0.659183421	3.576213082	16.35416348	4.63E-51	2.57E-49	105.3008461
ZNF468	0.798602494	2.511628828	16.35128892	4.79E-51	2.65E-49	105.2670492
SNRPD2	0.818605149	7.538141133	16.34603616	5.10E-51	2.82E-49	105.205298
S100PBP	0.587581415	3.495509403	16.34500543	5.16E-51	2.85E-49	105.1931818
STK17A	0.947685065	4.865014925	16.34361879	5.25E-51	2.89E-49	105.1768824
ADCY5	-1.150142404	3.740851352	-16.3433079	5.26E-51	2.90E-49	105.1732282
FAM26F	1.449758638	2.718836116	16.33830667	5.59E-51	3.07E-49	105.1144463
SLC35F5	0.655127033	3.760651131	16.33772348	5.62E-51	3.09E-49	105.1075923
PDE2A	-1.537637194	4.349579496	-16.33321688	5.93E-51	3.25E-49	105.0546318
SYTL3	0.897229914	2.472096195	16.3310498	6.09E-51	3.33E-49	105.029167
HLA-DPA1	1.799197072	5.880773983	16.32823318	6.29E-51	3.44E-49	104.9960719
DNPEP	0.494277643	4.980406741	16.32495684	6.54E-51	3.57E-49	104.9575784
GLMP	0.992178637	4.17220954	16.32144246	6.82E-51	3.71E-49	104.9162918
EXT2	0.612384793	5.412040864	16.31955879	6.97E-51	3.79E-49	104.8941642
KIF9	0.674954307	2.371499768	16.3179732	7.10E-51	3.86E-49	104.8755391
GADD45A	1.394493234	5.825161798	16.31360267	7.48E-51	4.05E-49	104.8242049
LINC01057	0.910249687	1.437839402	16.31335578	7.50E-51	4.06E-49	104.8213052
NME7	0.472386783	3.365780662	16.3111698	7.70E-51	4.16E-49	104.7956322
CCR5	1.170124095	1.711927021	16.30743612	8.05E-51	4.34E-49	104.7517859
CHRNA4	-1.369305248	2.289289938	-16.30577689	8.21E-51	4.42E-49	104.7323022
LAIR1	1.24172009	3.387057481	16.30179446	8.60E-51	4.62E-49	104.6855415
NOG	-1.671334218	3.851710047	-16.30142767	8.64E-51	4.64E-49	104.6812351
CTB-25B13.12	0.905613515	3.532951216	16.29958128	8.83E-51	4.73E-49	104.6595572
FAM129A	1.405406044	2.789307205	16.29326489	9.51E-51	5.09E-49	104.5854068
SLC30A6	0.523728926	3.879549518	16.29199059	9.66E-51	5.16E-49	104.5704489
KCNK12	-1.167818044	1.604098604	-16.28130899	1.10E-50	5.84E-49	104.4450869
ZNF701	0.531370925	1.664925346	16.27926261	1.12E-50	5.98E-49	104.4210742
LDHA	1.430905333	6.513765923	16.2780841	1.14E-50	6.05E-49	104.4072458
DPY30	0.446787065	5.193613808	16.27614611	1.16E-50	6.18E-49	104.3845071
FUCA1	0.889785227	4.880888959	16.27548144	1.17E-50	6.22E-49	104.3767086
DENND2D	0.967399857	1.578704379	16.27484048	1.18E-50	6.26E-49	104.3691885
PSMA2	0.561193768	3.568532808	16.26745341	1.29E-50	6.82E-49	104.2825285
OSMR	1.501867005	3.429323474	16.26569469	1.32E-50	6.95E-49	104.261899
ZDHHC4	0.53812201	5.615969209	16.26083944	1.40E-50	7.35E-49	104.2049529
ZNF530	0.708010209	1.880369301	16.2606753	1.40E-50	7.35E-49	104.2030278
FBXO4	0.774718581	3.42601175	16.25375368	1.52E-50	7.97E-49	104.121859
VIM-AS1	0.558886769	0.927382887	16.25300583	1.53E-50	8.03E-49	104.11309
TMEM138	0.462209906	3.430647356	16.23933783	1.80E-50	9.42E-49	103.9528559
ATP8A1	-1.341701663	4.322779941	-16.23270183	1.94E-50	1.02E-48	103.8750818
APH1A	0.502611363	7.448229258	16.23034615	2.00E-50	1.04E-48	103.8474766
MR1	0.925809218	3.037119445	16.23017425	2.00E-50	1.04E-48	103.8454622
FUCA2	1.18185049	4.944269609	16.22909449	2.03E-50	1.05E-48	103.8328096
ERGIC1	0.569290133	5.038908502	16.22907633	2.03E-50	1.05E-48	103.8325967
RUNDC3A	-1.495834943	5.759488479	-16.22887831	2.03E-50	1.06E-48	103.8302764
LOXL3	0.982594695	3.926415263	16.21668408	2.35E-50	1.22E-48	103.6874114
GNB2	0.598678667	8.133039868	16.2152285	2.39E-50	1.24E-48	103.6703614
GLB1L	0.635964815	3.184791599	16.21362542	2.43E-50	1.26E-48	103.6515844
UNC5A	-1.574946476	3.952024023	-16.20564864	2.67E-50	1.38E-48	103.558164
C8orf4	1.704053524	4.544549204	16.20519063	2.69E-50	1.39E-48	103.5528007
GABRB3	-1.691273188	3.405495567	-16.19906488	2.89E-50	1.49E-48	103.4810735
FAM155A	-1.512097017	3.278276127	-16.18613972	3.37E-50	1.73E-48	103.3297711
RP5-1119A7.17	-2.204266074	3.248994428	-16.18581422	3.38E-50	1.73E-48	103.3259614
GALM	0.921810765	3.469220176	16.17801647	3.70E-50	1.90E-48	103.2347076
LINC00152	1.650711761	1.965984601	16.17777062	3.71E-50	1.90E-48	103.2318309
TEF	-1.074281373	5.297710835	-16.17458922	3.86E-50	1.97E-48	103.1946062
PIGT	0.670330515	7.025503781	16.17425528	3.87E-50	1.97E-48	103.190699
MIR155HG	1.003175228	1.121224607	16.17381547	3.89E-50	1.98E-48	103.1855532
C1QB	1.509554445	8.458044349	16.1686854	4.13E-50	2.10E-48	103.1255359
PSRC1	1.413252745	5.689696324	16.15577972	4.81E-50	2.44E-48	102.9745886
PVT1	0.938407531	1.310750385	16.15519596	4.85E-50	2.46E-48	102.9677621
SNRPC	0.619158952	7.119403762	16.1513316	5.07E-50	2.57E-48	102.9225751
SHMT1	0.712080637	3.230593466	16.14806167	5.27E-50	2.66E-48	102.8843427
SEC24D	0.976996384	2.701113933	16.14572019	5.42E-50	2.73E-48	102.856968
GPR84	1.136389689	1.545959818	16.14286781	5.60E-50	2.82E-48	102.8236226
UNC93B1	1.138805462	4.135723941	16.13527987	6.13E-50	3.08E-48	102.7349299
GSR	0.436776598	5.645212347	16.13021382	6.50E-50	3.27E-48	102.6757249
ZNF230	0.504518073	1.8100485	16.11665123	7.63E-50	3.83E-48	102.5172658
IQGAP2	1.394325165	2.544830733	16.1149458	7.78E-50	3.90E-48	102.4973445
ARL11	0.790803589	1.506965652	16.11360714	7.90E-50	3.95E-48	102.4817082
SRA1	0.54644201	5.260935445	16.11145259	8.11E-50	4.05E-48	102.4565431
LSP1	1.550001107	2.722462063	16.11059106	8.19E-50	4.08E-48	102.4464809
IGFBP7	1.202309876	8.936592698	16.10467408	8.78E-50	4.37E-48	102.3773801
COQ2	0.624679037	3.4179247	16.10206493	9.05E-50	4.50E-48	102.3469131
MB21D1	0.804816608	1.506371557	16.1016071	9.10E-50	4.52E-48	102.3415673
SMIM12	0.549978842	3.592323697	16.08648307	1.09E-49	5.39E-48	102.1650104
HAVCR2	1.262695464	4.488790338	16.08473739	1.11E-49	5.50E-48	102.1446363
MORN2	0.604606965	5.527127519	16.0826136	1.14E-49	5.63E-48	102.1198506
TWISTNB	0.559452615	4.045995298	16.07901908	1.19E-49	5.86E-48	102.077904
LAT2	1.101417974	3.925383014	16.07433089	1.25E-49	6.18E-48	102.0232012
S100A10	1.701840314	6.995705167	16.07177692	1.29E-49	6.36E-48	101.9934039
SSBP1	0.548352598	5.266606622	16.0706736	1.31E-49	6.44E-48	101.9805321
CRLF3	0.510172168	3.359236144	16.06338882	1.43E-49	7.00E-48	101.8955548
MALSU1	0.611204986	4.160241232	16.05789526	1.52E-49	7.46E-48	101.8314837
SERPINB1	1.082687353	4.351725855	16.05302359	1.61E-49	7.88E-48	101.7746741
ZNF600	0.54517157	1.140407378	16.04559495	1.76E-49	8.59E-48	101.688062
FAM201A	-0.975620636	1.262419935	-16.04393466	1.79E-49	8.75E-48	101.6687069
HILPDA	1.331382157	4.787811264	16.04114102	1.85E-49	9.03E-48	101.6361415
HFE	1.024713728	1.843969846	16.04085826	1.86E-49	9.04E-48	101.6328455
PTGS1	1.314817077	3.5893041	16.03953252	1.89E-49	9.17E-48	101.6173924
CCZ1	0.702548304	2.378569884	16.03586662	1.97E-49	9.56E-48	101.574665
FAM20C	1.234163079	5.69134711	16.03457337	2.00E-49	9.69E-48	101.5595927
SEC61A1	0.651928633	7.730233881	16.03411162	2.01E-49	9.73E-48	101.5542114
SEPHS2	0.521403837	5.764143202	16.03340234	2.03E-49	9.80E-48	101.5459455
ARPC1B	1.076229275	5.38075157	16.02833448	2.15E-49	1.04E-47	101.4868891
MRC2	1.461677443	5.092641938	16.02599225	2.21E-49	1.07E-47	101.4595978
FAM76A	0.557164629	3.576384982	16.02518341	2.23E-49	1.07E-47	101.4501737
EIF2B3	0.522309765	4.397704109	16.02463865	2.25E-49	1.08E-47	101.4438266
CTIF	-0.838474899	5.222699418	-16.02425458	2.26E-49	1.08E-47	101.4393518
TMED10	0.609316017	7.533236527	16.02169141	2.33E-49	1.11E-47	101.4094896
TMCC2	-1.083906527	4.748682602	-16.02165222	2.33E-49	1.11E-47	101.409033
RAB27A	0.834559311	2.202540306	16.02049303	2.36E-49	1.13E-47	101.3955286
PDIA6	0.776978996	6.488075786	16.01698489	2.46E-49	1.17E-47	101.3546621
SPG21	0.414735201	5.922265941	16.01621616	2.48E-49	1.18E-47	101.3457075
RAD54B	0.600478727	1.202140151	16.01327987	2.57E-49	1.22E-47	101.3115064
SUMF1	0.635163545	3.425813728	16.01270936	2.58E-49	1.23E-47	101.3048615
RIOK3	0.497230725	4.858647833	16.00925186	2.69E-49	1.28E-47	101.2645937
LCP2	1.00983837	3.246285427	16.0089361	2.70E-49	1.28E-47	101.2609164
GDAP2	0.462509054	1.999000981	16.00636699	2.78E-49	1.32E-47	101.2309981
PPIB	0.663997589	7.833417802	15.99092874	3.34E-49	1.58E-47	101.0512597
ELF4	1.050701085	2.308637038	15.99018295	3.36E-49	1.59E-47	101.0425788
MT-ATP6	-0.761331472	14.13679655	-15.9865147	3.51E-49	1.66E-47	100.9998841
HPS3	0.628714951	3.645795084	15.98498734	3.58E-49	1.68E-47	100.9821086
ZDHHC12	1.019710676	3.55903318	15.98152012	3.72E-49	1.75E-47	100.9417595
DCTD	1.132355882	5.172352991	15.97883163	3.84E-49	1.80E-47	100.9104755
USP1	0.673750973	5.150224015	15.97062702	4.23E-49	1.98E-47	100.8150195
ANO6	0.930143862	4.769972672	15.96312415	4.62E-49	2.16E-47	100.7277475
SNX20	0.900206205	1.394604852	15.95836475	4.88E-49	2.28E-47	100.6723967
RBBP8	0.89393726	3.904463231	15.95440152	5.12E-49	2.39E-47	100.6263111
GRIN3A	-1.496421264	1.799870561	-15.95235897	5.24E-49	2.44E-47	100.6025617
VPS29	0.477241513	5.648211085	15.95025524	5.37E-49	2.50E-47	100.5781024
ALOX5	1.254483226	3.522289275	15.94391595	5.78E-49	2.69E-47	100.5044069
FGL2	1.280507467	3.56959557	15.93902388	6.12E-49	2.85E-47	100.4475448
HMOX1	1.468018126	5.936885875	15.93764895	6.22E-49	2.89E-47	100.431565
MGME1	0.665343492	4.502153854	15.93310415	6.56E-49	3.04E-47	100.3787486
RHEB	0.584553329	6.690214154	15.93241831	6.62E-49	3.06E-47	100.370779
RUSC2	-0.818093288	5.485161281	-15.93236514	6.62E-49	3.06E-47	100.3701611
XRN2	0.668849909	6.123447967	15.92374398	7.32E-49	3.38E-47	100.2699934
REEP4	0.87425474	4.254554325	15.9227534	7.41E-49	3.41E-47	100.2584856
MAP7D3	0.756758427	2.342192122	15.92001266	7.65E-49	3.52E-47	100.2266477
CTD-3138B18.5	0.614049042	2.352772918	15.91849612	7.79E-49	3.58E-47	100.2090318
PPCS	1.021967492	4.383784778	15.91635246	7.98E-49	3.66E-47	100.1841327
MICB	0.952977621	1.874915654	15.91426618	8.18E-49	3.75E-47	100.1599015
VKORC1	0.76540381	4.811876833	15.91337998	8.27E-49	3.78E-47	100.1496091
CYTIP	0.965196839	1.883792259	15.91257706	8.34E-49	3.81E-47	100.1402843
TBC1D1	0.843357544	3.977379303	15.91098253	8.50E-49	3.88E-47	100.1217664
TMED2	0.585325614	6.890917313	15.90861553	8.74E-49	3.98E-47	100.0942792
PEX13	0.400869049	3.725956716	15.9019237	9.45E-49	4.30E-47	100.0165794
RP11-524D16__A.3	1.634966255	1.996783075	15.89834277	9.85E-49	4.48E-47	99.97500698
SLC43A3	1.451615489	3.031529686	15.89795664	9.90E-49	4.50E-47	99.97052441
CTNNA1	0.583773204	6.834545265	15.89385684	1.04E-48	4.71E-47	99.92293403
SEC61B	0.532369831	7.083410356	15.89346744	1.04E-48	4.73E-47	99.91841413
PEF1	0.511433671	6.690265121	15.89055041	1.08E-48	4.88E-47	99.88455717
TMSB10	1.219160618	11.12141065	15.88861475	1.10E-48	4.99E-47	99.86209218
ZNF345	0.548004253	2.058974439	15.88612027	1.14E-48	5.13E-47	99.83314351
STT3A	0.588884319	5.332407666	15.880631	1.21E-48	5.46E-47	99.76944735
ATP5J2	0.689471008	6.979467866	15.87453011	1.30E-48	5.86E-47	99.69866605
CD302	0.983915326	2.483589787	15.87434267	1.30E-48	5.86E-47	99.69649158
SSU72	0.476107668	5.546717204	15.87407848	1.31E-48	5.87E-47	99.69342682
RP11-162A12.2	0.619076377	2.293876361	15.87140643	1.35E-48	6.05E-47	99.66243065
LSM12	0.554809947	3.381497376	15.86595133	1.44E-48	6.44E-47	99.59915814
TGFB2	1.704366487	3.706139362	15.86497837	1.45E-48	6.51E-47	99.58787407
ITPRIPL1	1.140335754	2.08448803	15.86376249	1.48E-48	6.59E-47	99.57377312
FAM159A	0.62232123	0.860452353	15.86285929	1.49E-48	6.65E-47	99.5632987
RP11-437L7.1	1.066527075	0.929049352	15.85637638	1.61E-48	7.16E-47	99.48812476
HLA-A	1.093483818	9.238378581	15.85609416	1.61E-48	7.18E-47	99.4848526
MLF1	0.830118218	4.432915754	15.85262375	1.68E-48	7.47E-47	99.44461696
HSD3B7	0.930064575	2.898417925	15.84975335	1.74E-48	7.71E-47	99.41134083
OSER1	0.504482228	6.079121801	15.84472101	1.84E-48	8.16E-47	99.35300845
SAT1	0.932545984	7.863760192	15.84466569	1.84E-48	8.16E-47	99.35236721
TNFRSF19	1.337655734	4.072850333	15.84459105	1.85E-48	8.16E-47	99.35150216
DYRK3	0.812843245	2.222074844	15.84271223	1.89E-48	8.33E-47	99.32972602
TMEM237	0.57352993	3.902507346	15.84233403	1.90E-48	8.35E-47	99.3253428
SAMD9	1.128528336	2.816974892	15.84060181	1.93E-48	8.51E-47	99.30526713
SAMD9L	1.254964777	3.373571227	15.83204402	2.14E-48	9.40E-47	99.20610118
DTYMK	0.857987724	5.21350687	15.82103664	2.43E-48	1.07E-46	99.07858667
RAB11FIP4	-1.207715948	3.591936746	-15.82035357	2.45E-48	1.07E-46	99.070675
MPV17	0.437342509	5.216271505	15.81904958	2.49E-48	1.09E-46	99.0555721
ANTXR2	0.923149164	2.608626125	15.81729876	2.54E-48	1.11E-46	99.03529469
TMEM43	0.574859465	6.177429074	15.81641159	2.56E-48	1.12E-46	99.02502023
ECM2	1.40933705	3.475739108	15.81597754	2.58E-48	1.12E-46	99.01999364
FERMT3	1.081851177	4.287988742	15.80994146	2.76E-48	1.20E-46	98.95009685
RTP5	-2.098017568	3.975273588	-15.80906811	2.79E-48	1.22E-46	98.93998457
TIMP1	2.666648224	6.245865727	15.8065193	2.88E-48	1.25E-46	98.91047437
VAMP5	1.173027688	6.67613072	15.80421657	2.96E-48	1.28E-46	98.88381512
DYNLL1-AS1	0.764140764	3.841884361	15.8008541	3.07E-48	1.33E-46	98.84489027
ITGB2	1.341809085	5.200320535	15.79985993	3.11E-48	1.35E-46	98.83338225
ITGA5	1.365010332	3.56788842	15.79976206	3.11E-48	1.35E-46	98.8322493
ALG6	0.735918686	3.105342535	15.79925407	3.13E-48	1.35E-46	98.82636928
C3	1.692449952	7.363836454	15.79819362	3.17E-48	1.37E-46	98.81409453
RBM7	0.530757153	3.125762941	15.79488128	3.30E-48	1.42E-46	98.77575688
OAZ1	0.536057936	8.37342047	15.79328026	3.36E-48	1.44E-46	98.75722765
ZNF217	0.952742605	3.113138153	15.79303414	3.37E-48	1.45E-46	98.75437926
CDCP1	1.031784476	1.579916593	15.79195471	3.41E-48	1.46E-46	98.74188721
ADCK4	0.597519127	4.633695097	15.79169667	3.42E-48	1.47E-46	98.73890104
YPEL4	-1.159181148	3.352726326	-15.79045883	3.47E-48	1.49E-46	98.72457632
ADARB2	-1.519824091	2.583733464	-15.7879509	3.57E-48	1.53E-46	98.69555526
STX1B	-1.373017479	5.001067471	-15.78755587	3.59E-48	1.53E-46	98.69098434
TRIP6	1.174730622	5.841061112	15.78182977	3.84E-48	1.64E-46	98.6247324
BAK1	0.595107479	4.296147174	15.7814014	3.86E-48	1.64E-46	98.61977657
GGCX	0.458009709	3.820812166	15.77111424	4.35E-48	1.85E-46	98.50078236
TMEM255A	1.188859456	5.15545417	15.77093425	4.36E-48	1.85E-46	98.49870063
LMAN2	0.632883846	6.995197881	15.76961484	4.42E-48	1.88E-46	98.48344143
HSPA5	0.725210632	8.320741931	15.7635411	4.75E-48	2.01E-46	98.41320503
HUS1	0.55769679	3.490171739	15.7598134	4.96E-48	2.10E-46	98.37010447
BX470102.3	0.791283373	1.008801942	15.75456783	5.27E-48	2.23E-46	98.30946191
EMR2	0.915831441	1.261730543	15.75422502	5.29E-48	2.23E-46	98.30549907
TSPAN6	0.770511482	5.516534746	15.75221254	5.42E-48	2.29E-46	98.28223618
C1orf123	0.457126532	5.207345836	15.75183726	5.44E-48	2.29E-46	98.27789829
LINC01426	0.812201502	0.745129962	15.74953344	5.59E-48	2.35E-46	98.25126967
CXCL10	2.269779213	2.647883078	15.74533561	5.87E-48	2.47E-46	98.20275387
MT-CO3	-0.712978904	14.48120928	-15.73819532	6.37E-48	2.68E-46	98.12024504
HOXC4	1.383233304	1.818036021	15.73667029	6.49E-48	2.72E-46	98.10262499
RDX	0.692060654	6.67146697	15.73370541	6.72E-48	2.81E-46	98.06837137
COTL1	0.822174682	6.321843141	15.72888073	7.10E-48	2.97E-46	98.01263773
HMGN4	0.607542927	6.739306326	15.7206488	7.82E-48	3.27E-46	97.91756281
RP11-294N21.3	-0.829369548	1.51631435	-15.71937897	7.93E-48	3.31E-46	97.90289905
MYD88	1.136831586	4.313443035	15.71614412	8.24E-48	3.43E-46	97.86554583
CISH	0.957900593	1.360773152	15.71609839	8.24E-48	3.43E-46	97.8650178
BPGM	0.5521606	5.479390175	15.71148248	8.70E-48	3.62E-46	97.81172384
CTTNBP2NL	0.680228253	3.989095223	15.71027419	8.82E-48	3.66E-46	97.79777436
ATP1B3	0.593607813	6.709731954	15.70742514	9.12E-48	3.78E-46	97.76488499
FBP1	1.240720682	3.044943829	15.70720206	9.14E-48	3.79E-46	97.7623098
VNN2	0.990622015	1.311852565	15.70708803	9.15E-48	3.79E-46	97.76099346
POLR2G	0.540215243	7.104602323	15.70400065	9.49E-48	3.92E-46	97.72535628
TP53I13	0.806775307	4.076804433	15.70242244	9.66E-48	3.99E-46	97.70714043
GALNT2	0.727959718	5.442883913	15.70017161	9.92E-48	4.09E-46	97.68116274
CD151	1.06401127	6.394989388	15.69919691	1.00E-47	4.13E-46	97.6699139
KIF18A	1.048899706	1.347362976	15.69494612	1.05E-47	4.34E-46	97.62086003
CPSF4	0.615956111	5.145646161	15.69357733	1.07E-47	4.40E-46	97.60506561
COL4A1	2.169218584	4.914397587	15.68705104	1.16E-47	4.74E-46	97.52976798
TSEN34	0.580454674	5.225004416	15.6725095	1.37E-47	5.61E-46	97.36204696
TWF1	0.639831053	5.594177828	15.66900168	1.42E-47	5.83E-46	97.32159912
TMEM109	0.628686041	6.021299502	15.66656804	1.47E-47	5.99E-46	97.29353985
ZSCAN5A	0.452893542	1.586966639	15.66178443	1.55E-47	6.33E-46	97.23839207
DCLRE1B	0.695089986	3.63072744	15.6591922	1.60E-47	6.51E-46	97.20851091
CAMSAP3	-1.357378902	2.985924729	-15.65734891	1.63E-47	6.64E-46	97.18726433
CASP3	0.837197025	5.246110804	15.64909433	1.79E-47	7.30E-46	97.09213305
MRPS10	0.449137746	5.675995651	15.64744599	1.83E-47	7.44E-46	97.07313927
TEAD2	1.312061037	3.493023139	15.64673395	1.84E-47	7.49E-46	97.06493477
HM13	0.598950422	5.377979655	15.63856879	2.03E-47	8.22E-46	96.97086423
CLEC2B	1.097359305	2.416577132	15.635966	2.09E-47	8.47E-46	96.94088242
CHEK2	0.847645812	2.1214712	15.63534045	2.10E-47	8.52E-46	96.93367697
ABRACL	1.033532125	4.121967237	15.63480816	2.12E-47	8.56E-46	96.92754597
DUSP11	0.416652303	4.050080477	15.63146133	2.20E-47	8.89E-46	96.88899835
SERPINA3	1.410988828	1.616674376	15.63103813	2.21E-47	8.92E-46	96.88412436
TMBIM4	0.578835335	4.626963391	15.62716581	2.31E-47	9.31E-46	96.83952978
UPP1	1.225168842	3.682834878	15.62712632	2.32E-47	9.31E-46	96.83907505
GLT8D1	0.446888188	5.708569505	15.62702392	2.32E-47	9.31E-46	96.83789587
FAM86C1	0.655875122	2.252727605	15.62312882	2.42E-47	9.73E-46	96.79304441
ZNF28	0.707543939	2.863733015	15.61929733	2.53E-47	1.02E-45	96.74893074
CHGB	-1.998084099	5.245496031	-15.6163581	2.62E-47	1.05E-45	96.71509351
MREG	1.056271771	4.023767912	15.61399864	2.70E-47	1.08E-45	96.68793293
CALD1	0.991583035	5.459293994	15.61308813	2.72E-47	1.09E-45	96.67745224
PPP1R3B	0.975473082	2.911044799	15.61303077	2.73E-47	1.09E-45	96.67679204
FEM1C	0.71366164	4.786044157	15.61227534	2.75E-47	1.10E-45	96.66809665
SNIP1	0.449616421	3.668741637	15.61155033	2.77E-47	1.10E-45	96.65975163
SPP1	2.138623182	9.627152008	15.60704838	2.92E-47	1.16E-45	96.60793739
SHISA5	0.683186871	6.556261345	15.60610667	2.95E-47	1.17E-45	96.59709986
MT-CO2	-0.69530419	14.56079626	-15.60418145	3.02E-47	1.20E-45	96.57494477
DPM1	0.466254417	5.889330093	15.59929614	3.20E-47	1.27E-45	96.51873127
ABI3	1.143818003	4.272203934	15.59915123	3.20E-47	1.27E-45	96.51706401
KIAA1244	-1.299512976	3.768052463	-15.59879213	3.21E-47	1.27E-45	96.5129323
TMEM255B	0.667639437	1.463647226	15.59714472	3.28E-47	1.29E-45	96.49397843
ARHGAP44	-1.148401265	2.211605663	-15.59685133	3.29E-47	1.30E-45	96.490603
OTUD7A	-0.887589419	2.335575608	-15.59667242	3.29E-47	1.30E-45	96.48854462
RP11-74E22.8	-1.505594032	3.606795765	-15.59638081	3.31E-47	1.30E-45	96.48518967
CABP4	0.715833609	1.119309259	15.59575135	3.33E-47	1.31E-45	96.477948
LOX	1.725969393	2.254388942	15.5952628	3.35E-47	1.32E-45	96.47232754
SLC25A19	0.642854852	2.909691752	15.59409678	3.39E-47	1.33E-45	96.4589134
CBWD2	0.383028652	2.118889697	15.59395396	3.40E-47	1.33E-45	96.45727045
DEGS1	0.466530917	6.865810846	15.59340928	3.42E-47	1.34E-45	96.45100459
MT-CO1	-0.706583896	14.70625751	-15.59068096	3.53E-47	1.38E-45	96.41962015
AMER3	-1.51181702	1.930061263	-15.58466441	3.79E-47	1.48E-45	96.3504197
GSAP	0.990699002	2.261921296	15.58155572	3.92E-47	1.53E-45	96.31466948
EIF2S2	0.416765316	6.450962117	15.58011413	3.99E-47	1.55E-45	96.29809232
CACNG2	-1.774324538	2.197506815	-15.57986346	4.00E-47	1.56E-45	96.29520985
GNG10	0.560087698	4.553747722	15.57915859	4.04E-47	1.57E-45	96.28710471
HOTAIRM1	1.749147948	2.047940792	15.57343372	4.31E-47	1.67E-45	96.22128204
EBNA1BP2	0.461300789	5.511836979	15.57226078	4.37E-47	1.70E-45	96.20779739
CCZ1B	0.636246542	2.25833706	15.56754627	4.62E-47	1.79E-45	96.15360217
C1orf109	0.579486199	3.966752747	15.56561222	4.72E-47	1.83E-45	96.13137172
MSRB1	0.506965254	5.377647754	15.5653779	4.73E-47	1.83E-45	96.12867854
TPM4	0.980811491	6.226431156	15.56513137	4.75E-47	1.83E-45	96.12584492
TWF2	0.620958364	5.924411263	15.56143252	4.95E-47	1.91E-45	96.08333383
HAR1A	-1.208542763	1.758494222	-15.56068354	5.00E-47	1.93E-45	96.07472632
C1QC	1.377279407	8.593390263	15.55957122	5.06E-47	1.95E-45	96.06194353
COLGALT1	0.842142262	5.382101962	15.55917718	5.09E-47	1.95E-45	96.05741541
SHANK2	-1.247467107	2.122628353	-15.55676979	5.23E-47	2.01E-45	96.02975165
MIR219A2	-1.721928674	3.755841901	-15.55664815	5.24E-47	2.01E-45	96.02835393
DNM3	-1.225127969	4.120480569	-15.55538719	5.31E-47	2.04E-45	96.01386477
TUBA1A	0.836548504	10.51135709	15.55462543	5.36E-47	2.05E-45	96.0051121
RTCA	0.547178274	4.796374438	15.55232578	5.50E-47	2.10E-45	95.97869007
DOK6	-1.353605773	2.557137792	-15.55196512	5.53E-47	2.11E-45	95.97454631
GGH	1.047250163	4.227230789	15.5430419	6.13E-47	2.34E-45	95.87204098
WWTR1	1.322813138	4.756473897	15.53739292	6.54E-47	2.49E-45	95.80716303
RELB	0.896936736	3.337523827	15.53526163	6.71E-47	2.55E-45	95.78268822
RUNDC3A-AS1	-0.690907238	1.215442041	-15.53308051	6.88E-47	2.61E-45	95.75764305
TBCCD1	0.565225365	3.950724304	15.53210168	6.95E-47	2.64E-45	95.74640388
RP11-403A3.3	1.889024708	4.531679385	15.5314971	7.00E-47	2.66E-45	95.73946216
HOXA5	1.94860874	1.438210008	15.5275815	7.33E-47	2.78E-45	95.69450668
CETN2	0.653209798	6.835292404	15.52749535	7.33E-47	2.78E-45	95.69351764
BZRAP1	-1.268341393	4.225817831	-15.52588647	7.47E-47	2.83E-45	95.67504758
BRI3	0.624546524	5.200877529	15.52562201	7.50E-47	2.83E-45	95.67201163
LPXN	0.634719902	4.301851252	15.525031	7.55E-47	2.85E-45	95.66522707
CD101	0.961861648	1.589977382	15.52471978	7.57E-47	2.85E-45	95.66165439
SEMA6B	-1.179606378	5.310343686	-15.5242801	7.61E-47	2.87E-45	95.65660719
PRELID1	0.58742974	5.849829815	15.52412608	7.63E-47	2.87E-45	95.65483917
STIL	0.909001821	1.711216451	15.52256981	7.76E-47	2.92E-45	95.63697483
COPS4	0.444073248	5.449960135	15.51133597	8.84E-47	3.32E-45	95.50804809
RNF7	0.440007113	5.56731663	15.50875354	9.11E-47	3.41E-45	95.47841685
C1orf112	0.60940319	2.02282886	15.49681829	1.05E-46	3.91E-45	95.34150043
PLCH2	-1.144052295	2.211178258	-15.49329574	1.09E-46	4.07E-45	95.30110095
CCNB1	1.456152474	4.178721191	15.4892557	1.14E-46	4.26E-45	95.25477184
C2	1.197542638	2.492158609	15.48900515	1.14E-46	4.27E-45	95.25189877
TFEC	0.790878523	1.548851181	15.48829739	1.15E-46	4.30E-45	95.24378325
CEPT1	0.545713292	3.20202858	15.48806113	1.16E-46	4.31E-45	95.24107418
SLC25A27	-1.165458103	4.102433353	-15.48613353	1.18E-46	4.40E-45	95.21897236
LAMC1	1.265904829	4.662999622	15.48573598	1.19E-46	4.41E-45	95.21441421
BAX	0.70580082	5.771279352	15.48192789	1.24E-46	4.61E-45	95.1707551
CYTL1	1.485648937	4.046273808	15.47889696	1.29E-46	4.77E-45	95.13600968
AATK	-1.385100981	4.804989429	-15.47362731	1.37E-46	5.06E-45	95.07560833
INTS12	0.474916144	4.452148827	15.47315895	1.37E-46	5.08E-45	95.07024035
RCAN1	1.027339977	5.664142064	15.47153187	1.40E-46	5.17E-45	95.05159292
EXTL2	0.65247959	4.392788523	15.46719559	1.47E-46	5.43E-45	95.00190064
IL18	1.163821262	3.59132111	15.46358964	1.53E-46	5.66E-45	94.96058282
LRIT2	-0.763330202	0.973110194	-15.46328582	1.54E-46	5.67E-45	94.95710182
TMEM151B	-1.717443838	3.860723382	-15.46208759	1.56E-46	5.74E-45	94.94337328
IGFBP2	2.609091252	4.868515261	15.46153027	1.57E-46	5.77E-45	94.93698809
STAT3	0.617187679	6.135980251	15.45990432	1.60E-46	5.88E-45	94.9183603
SLC25A24	0.91354681	2.062629423	15.45795772	1.64E-46	6.00E-45	94.89606031
HLA-B	1.189801531	9.164692816	15.4571514	1.65E-46	6.05E-45	94.88682349
GNS	0.841240877	5.935995963	15.45354102	1.72E-46	6.31E-45	94.8454679
MMADHC	0.51190163	6.201088269	15.4507918	1.78E-46	6.50E-45	94.81397977
ARID5A	0.927279041	4.668918158	15.44927645	1.81E-46	6.61E-45	94.79662487
ZYX	1.038317352	7.207181059	15.44729106	1.85E-46	6.75E-45	94.77388802
SVOP	-1.895406842	2.741842994	-15.44664737	1.87E-46	6.80E-45	94.76651677
RP11-4C20.3	0.623737778	0.896624188	15.43764156	2.07E-46	7.53E-45	94.66340122
C1QA	1.387741001	8.161079958	15.43331751	2.17E-46	7.91E-45	94.6139017
DNAJC10	0.498186964	3.702525933	15.42981927	2.26E-46	8.23E-45	94.57386055
KLHDC8A	1.616881117	5.248036045	15.42960545	2.27E-46	8.24E-45	94.57141319
ERGIC3	0.581972784	6.62135368	15.42804692	2.31E-46	8.38E-45	94.55357568
JAKMIP3	-0.959105176	1.973055744	-15.42360083	2.43E-46	8.81E-45	94.50269458
FAM114A2	0.465885271	3.614467452	15.42051325	2.52E-46	9.12E-45	94.46736447
ACADM	0.561206026	5.150571297	15.41932272	2.56E-46	9.24E-45	94.45374249
PTPN22	0.643109988	0.625709914	15.41912188	2.56E-46	9.25E-45	94.45144461
CHRNA9	1.513938765	1.111338687	15.41726756	2.62E-46	9.44E-45	94.43022881
IFI30	0.720733715	0.802475331	15.41698658	2.63E-46	9.46E-45	94.42701417
SLC35D2	0.67137882	4.765573831	15.41637504	2.64E-46	9.52E-45	94.42001775
SLC8A2	-1.674863658	3.179731786	-15.41453287	2.70E-46	9.71E-45	94.39894274
TLR3	0.831639532	2.271458554	15.4135579	2.73E-46	9.81E-45	94.38778933
BATF3	1.135099604	2.423241238	15.41026537	2.84E-46	1.02E-44	94.35012605
FBXL5	0.499514589	6.618138623	15.40661411	2.96E-46	1.06E-44	94.30836387
SMIM4	0.66907771	3.340487605	15.40607712	2.98E-46	1.07E-44	94.30222236
MIER1	0.519455065	3.742947113	15.40375622	3.06E-46	1.09E-44	94.27567937
SERPINB6	0.782347024	6.055733335	15.40355215	3.06E-46	1.09E-44	94.27334562
MRPL36	0.604495286	5.343169637	15.3991704	3.22E-46	1.15E-44	94.22323946
CLEC7A	1.133216168	2.548998681	15.39878226	3.24E-46	1.15E-44	94.21880138
FAM91A1	0.568631344	4.411166249	15.39522705	3.37E-46	1.20E-44	94.1781525
GUSB	0.859017339	5.117610566	15.39285692	3.47E-46	1.23E-44	94.15105585
PPA2	0.475524057	4.655555182	15.38991625	3.59E-46	1.27E-44	94.11743928
DHRS7B	0.422642735	3.925683766	15.38946807	3.60E-46	1.28E-44	94.11231623
KCNIP3	-1.488187137	4.362399291	-15.38884881	3.63E-46	1.29E-44	94.10523751
CASKIN1	-1.24339832	3.898456161	-15.38720444	3.70E-46	1.31E-44	94.08644185
ABCD3	0.584824406	5.084582597	15.38613864	3.74E-46	1.33E-44	94.07425985
FLNA	1.163339787	6.8833704	15.38449461	3.82E-46	1.35E-44	94.05546955
HSPE1	0.502732247	6.814604691	15.38320256	3.87E-46	1.37E-44	94.04070293
GPR183	1.340646113	3.440520174	15.38270077	3.90E-46	1.37E-44	94.03496818
TBL2	0.603800548	4.65215868	15.38264159	3.90E-46	1.37E-44	94.03429184
CPLX1	-1.64356737	4.997495801	-15.37603284	4.21E-46	1.48E-44	93.95877223
ZNF765	0.469074593	1.753799073	15.37547094	4.23E-46	1.49E-44	93.95235197
SPTBN2	-1.376579707	4.779392755	-15.36853344	4.58E-46	1.61E-44	93.87309411
IQCH	0.453056515	0.957382113	15.36688908	4.67E-46	1.64E-44	93.85431054
HLF	-1.224225124	4.005254872	-15.36232121	4.92E-46	1.73E-44	93.80213693
PSMB8	1.019993855	6.091359729	15.36151019	4.97E-46	1.74E-44	93.79287436
MTFR1L	0.437266326	5.255840186	15.36039546	5.03E-46	1.76E-44	93.78014357
GBP2	1.536484441	4.04539061	15.35937547	5.09E-46	1.78E-44	93.76849505
BIRC2	0.468535724	5.350870867	15.35527224	5.34E-46	1.87E-44	93.72163936
SHOX2	1.661172916	1.294968469	15.35278552	5.50E-46	1.92E-44	93.69324597
ADAP2	0.924708997	3.845154065	15.35054105	5.64E-46	1.97E-44	93.66762035
HK2	1.205688839	4.1065338	15.34856447	5.77E-46	2.01E-44	93.64505502
CTSA	0.652268017	5.876075457	15.34562527	5.97E-46	2.08E-44	93.61150256
MTFR1	0.586384857	3.198847472	15.34089401	6.30E-46	2.19E-44	93.55749938
MTERF3	0.503311023	4.71907244	15.33937305	6.41E-46	2.23E-44	93.54014074
CDK7	0.416307483	4.252724996	15.33181275	6.99E-46	2.43E-44	93.45386771
SIGLEC7	1.062126319	1.812526702	15.33168859	7.00E-46	2.43E-44	93.4524511
PPIA	0.831660699	7.904473527	15.33069365	7.08E-46	2.45E-44	93.44109907
PTGFRN	1.23143427	4.817106744	15.32943764	7.19E-46	2.49E-44	93.42676886
RP11-118K6.3	-0.944162944	2.631795865	-15.32902427	7.22E-46	2.49E-44	93.42205277
RIMS2	-1.364944051	2.075105444	-15.32548082	7.52E-46	2.60E-44	93.38162808
EMC8	0.409609423	4.834302752	15.32314582	7.72E-46	2.66E-44	93.35499229
BET1	0.589569054	3.508652322	15.32137579	7.88E-46	2.72E-44	93.33480254
KIF2C	1.556336046	2.882640123	15.31531117	8.45E-46	2.91E-44	93.26563536
TMEM14C	0.487161914	7.64513604	15.30943657	9.04E-46	3.11E-44	93.19864826
NUAK2	1.010170389	2.065459341	15.30676402	9.32E-46	3.20E-44	93.16817781
FTL	1.043939854	12.37505191	15.29760834	1.04E-45	3.55E-44	93.06381122
ZNF527	0.460696243	2.326040703	15.2945634	1.07E-45	3.68E-44	93.0291084
ALG2	0.503179036	4.709633402	15.29117166	1.11E-45	3.82E-44	92.99045718
PLB1	0.726173751	1.687902911	15.29059446	1.12E-45	3.84E-44	92.98387995
PIGF	0.436682857	3.401934461	15.2857482	1.19E-45	4.06E-44	92.92866185
ACTG1	0.531046511	11.3508258	15.28453158	1.20E-45	4.11E-44	92.91480104
DEGS2	-0.6986552	1.67894286	-15.28138061	1.25E-45	4.25E-44	92.87890506
ELFN2	-1.82665273	4.094386318	-15.27489174	1.34E-45	4.58E-44	92.80499493
C4orf47	1.070750814	2.458265209	15.27436643	1.35E-45	4.60E-44	92.79901217
VWA5B2	-1.066922618	2.218768798	-15.27263212	1.38E-45	4.69E-44	92.77926082
RP11-332M2.1	0.659629343	3.58550637	15.27072562	1.41E-45	4.79E-44	92.75754985
MT-ND1	-0.847179962	13.4733314	-15.26983102	1.42E-45	4.83E-44	92.7473626
BCL3	1.129502156	3.20080565	15.26687398	1.47E-45	5.00E-44	92.71369179
ZNF584	0.546684557	3.543248249	15.26674409	1.48E-45	5.00E-44	92.71221278
MT-ND4	-0.802592631	14.53128131	-15.26658115	1.48E-45	5.00E-44	92.7103576
PLAT	1.659911363	3.703476167	15.2663677	1.48E-45	5.01E-44	92.70792726
HLA-DQB1	1.772718712	4.186607538	15.26560878	1.49E-45	5.05E-44	92.69928634
CTB-70G10.1	0.600386309	0.414116852	15.26233044	1.55E-45	5.24E-44	92.66196219
S100A3	1.60894307	2.471036231	15.25845403	1.62E-45	5.47E-44	92.61783402
SOCS3	2.139796166	4.270767213	15.25617772	1.67E-45	5.61E-44	92.59192362
ATP6V0B	0.658117986	6.681395365	15.25565791	1.68E-45	5.64E-44	92.58600713
FAM181A-AS1	1.18063033	1.719871948	15.25446876	1.70E-45	5.71E-44	92.57247243
SFRP4	1.687811595	3.376751668	15.2525885	1.74E-45	5.83E-44	92.5510728
ZMYM1	0.611150501	2.749974927	15.25202039	1.75E-45	5.86E-44	92.54460728
PSMB8-AS1	0.927058724	3.584201466	15.24916982	1.80E-45	6.05E-44	92.51216736
SPCS1	0.404250867	5.783926233	15.24910676	1.81E-45	6.05E-44	92.51144974
IAH1	0.51959305	4.095814791	15.24635313	1.86E-45	6.23E-44	92.48011586
SPHKAP	-1.824700842	2.718708339	-15.24248326	1.95E-45	6.51E-44	92.436085
SNX3	0.517764349	8.555550528	15.24170898	1.97E-45	6.56E-44	92.42727607
ABCC8	-1.61130107	3.276965511	-15.23724551	2.07E-45	6.90E-44	92.37649943
KPNA4	0.381825267	5.176179847	15.23520042	2.12E-45	7.06E-44	92.35323687
NGLY1	0.429664774	3.492544255	15.23294099	2.17E-45	7.23E-44	92.32753798
NPHP1	0.53925456	1.726233867	15.23046327	2.24E-45	7.44E-44	92.29935838
MOSPD1	0.523603135	3.677680168	15.22932359	2.27E-45	7.53E-44	92.28639743
NSUN7	0.96445648	1.006294279	15.22675773	2.33E-45	7.74E-44	92.25721892
AC002398.13	0.815598182	2.28049265	15.22647793	2.34E-45	7.76E-44	92.25403726
NOX4	0.948319747	1.056429005	15.21899998	2.55E-45	8.45E-44	92.16901401
PTPRC	1.158828859	3.021230017	15.21764861	2.59E-45	8.57E-44	92.15365133
TMEM165	0.809922023	4.635537313	15.21166912	2.77E-45	9.17E-44	92.08568332
CRISPLD1	1.247549565	5.34021409	15.21114123	2.79E-45	9.21E-44	92.07968352
TMCO1	0.471159792	5.882671943	15.20705128	2.92E-45	9.65E-44	92.033202
CTD-3128G10.7	1.179383507	1.465811268	15.20359238	3.04E-45	1.00E-43	91.99389713
AKIRIN1	0.56616928	6.612063056	15.20227453	3.09E-45	1.02E-43	91.97892307
UBA3	0.387927318	5.580180616	15.20211667	3.09E-45	1.02E-43	91.97712942
SNAPC2	0.704501972	5.037127092	15.20034044	3.16E-45	1.04E-43	91.95694808
RP1-63G5.5	-0.938072617	1.442594681	-15.2000558	3.17E-45	1.04E-43	91.95371414
GTF2E2	0.504855818	4.31024368	15.19594804	3.32E-45	1.09E-43	91.90704722
CHPF2	0.73367405	5.196845704	15.1956781	3.33E-45	1.09E-43	91.90398068
PRDX6	0.78630617	7.830108773	15.18963097	3.57E-45	1.17E-43	91.83529318
CDHR1	-1.540322736	3.742806139	-15.18534862	3.75E-45	1.23E-43	91.78665955
IL4I1	1.137637797	1.736215719	15.18047071	3.96E-45	1.29E-43	91.73127046
LSM5	0.632577663	4.658053375	15.18007767	3.98E-45	1.30E-43	91.72680784
DGCR9	-1.151400495	2.640352277	-15.17985133	3.99E-45	1.30E-43	91.724238
RP2	0.729765505	4.29777041	15.17736758	4.10E-45	1.34E-43	91.69603885
SH3GL3	-1.447075458	3.415103897	-15.17682846	4.13E-45	1.34E-43	91.68991821
CENPA	1.435208353	1.941666257	15.17681785	4.13E-45	1.34E-43	91.68979782
MMP14	1.572220122	5.657321124	15.1767328	4.13E-45	1.34E-43	91.68883224
STK38	0.639133984	4.781031996	15.17107273	4.41E-45	1.43E-43	91.62458071
GNGT2	0.776652714	1.956342455	15.17013461	4.46E-45	1.45E-43	91.61393259
DOCK7	0.878470193	4.368347419	15.16839472	4.55E-45	1.47E-43	91.59418492
DNTTIP2	0.423905572	4.425966929	15.16765207	4.59E-45	1.49E-43	91.58575618
ZNF561	0.584341033	3.821088711	15.15865365	5.08E-45	1.64E-43	91.48364467
TCAF2	0.908000009	1.222824611	15.15672192	5.20E-45	1.68E-43	91.4617279
LRGUK	0.678898675	0.885432657	15.15348842	5.39E-45	1.74E-43	91.42504479
CFI	1.607947766	3.83046432	15.15315498	5.41E-45	1.75E-43	91.4212622
SLC7A14	-1.521752199	3.018016399	-15.14958895	5.64E-45	1.82E-43	91.38081161
PSMA3	0.430015644	5.667592247	15.14740068	5.78E-45	1.86E-43	91.35599176
KPNA2	0.980714222	5.967759289	15.14633528	5.85E-45	1.88E-43	91.34390838
DERL2	0.391384098	4.367944889	15.14431073	5.99E-45	1.92E-43	91.32094789
UNG	0.549686751	5.699434864	15.14270937	6.10E-45	1.96E-43	91.30278792
LIF	1.687318582	1.776632008	15.14056616	6.25E-45	2.00E-43	91.27848453
SLFN12	0.782456872	1.538197124	15.14030751	6.27E-45	2.01E-43	91.27555167
SLC10A3	0.620591235	4.043303397	15.13999853	6.29E-45	2.01E-43	91.27204811
KIAA0226L	1.128120319	2.377983363	15.13199486	6.89E-45	2.20E-43	91.18130601
E2F6	0.456023411	3.854144843	15.13026613	7.03E-45	2.25E-43	91.16170961
POMGNT1	0.496250495	5.755718444	15.12987344	7.06E-45	2.25E-43	91.15725833
KIAA1644	-1.693845662	2.868913911	-15.12903453	7.13E-45	2.27E-43	91.14774923
STK3	0.483905439	2.121500145	15.12664927	7.33E-45	2.33E-43	91.12071347
CHST14	0.726279955	4.559394241	15.12599987	7.38E-45	2.35E-43	91.11335315
PRR11	0.976596053	3.106922825	15.12561299	7.41E-45	2.36E-43	91.10896834
PIGK	0.505882695	4.198984402	15.12529451	7.44E-45	2.36E-43	91.10535888
CXCR4	1.294899047	5.386219439	15.12287574	7.65E-45	2.43E-43	91.07794674
AKR1B1	0.47426458	6.936540975	15.12168291	7.75E-45	2.46E-43	91.0644291
SOCS2	1.43892127	2.939359788	15.12119757	7.80E-45	2.47E-43	91.0589292
CHIC2	0.89925913	4.791614041	15.12075281	7.84E-45	2.48E-43	91.0538891
CYP17A1	-0.597005015	1.018533167	-15.12065586	7.84E-45	2.48E-43	91.05279057
TNFSF8	0.880223383	1.633434793	15.10981871	8.88E-45	2.81E-43	90.93000801
CTD-2510F5.4	1.141970406	3.380511577	15.10971183	8.89E-45	2.81E-43	90.92879736
ULK4	0.537949455	1.315785417	15.10829522	9.03E-45	2.85E-43	90.91275078
SHKBP1	0.755210415	4.556400975	15.10403553	9.48E-45	2.99E-43	90.86450404
CD33	0.821560187	1.879623349	15.10340197	9.55E-45	3.01E-43	90.85732864
MRPL22	0.442988735	3.305325604	15.09733039	1.02E-44	3.22E-43	90.78857293
RASL10A	-1.618418234	4.432684697	-15.09674016	1.03E-44	3.24E-43	90.78188981
TRIM38	0.756850613	2.042908174	15.0960446	1.04E-44	3.26E-43	90.77401424
POLR2F	-0.911637665	1.905818692	-15.09288147	1.08E-44	3.38E-43	90.73820131
RAB33B	0.675622557	2.881181015	15.08503784	1.18E-44	3.69E-43	90.64941229
PREB	0.402083119	5.862449454	15.08420018	1.19E-44	3.72E-43	90.63993143
FAM177B	0.76519399	1.077626591	15.07746658	1.28E-44	4.02E-43	90.5637285
TCTN2	0.74801197	3.558425614	15.07606259	1.30E-44	4.08E-43	90.54784192
SHQ1	0.478646138	2.678748087	15.06696282	1.45E-44	4.52E-43	90.44489336
GPX8	1.624846439	1.816276478	15.06663948	1.45E-44	4.53E-43	90.44123597
OSCAR	0.967501587	2.768164969	15.06643574	1.46E-44	4.54E-43	90.43893133
TGFB2-AS1	1.32983395	2.873352294	15.06612315	1.46E-44	4.55E-43	90.4353955
PINLYP	1.354997179	2.016784586	15.06374439	1.50E-44	4.67E-43	90.40848979
MTMR11	0.968252798	3.366575512	15.05670115	1.63E-44	5.06E-43	90.3288375
MRPS18C	0.356063295	3.22891356	15.05410708	1.67E-44	5.20E-43	90.29950584
SLC1A6	-1.100420245	1.666952973	-15.05339751	1.69E-44	5.24E-43	90.29148299
NTNG2	-1.146811946	3.651925537	-15.05251441	1.71E-44	5.29E-43	90.28149838
SH2D4A	1.214315094	1.384817188	15.04941249	1.77E-44	5.47E-43	90.24642946
RAB8A	0.516143265	4.098143626	15.04934867	1.77E-44	5.47E-43	90.245708
FAM118B	0.457343959	4.661296492	15.04840678	1.79E-44	5.53E-43	90.23506021
LMAN2L	0.508886657	5.303312071	15.04424039	1.87E-44	5.79E-43	90.18796421
WDR83OS	0.489007709	6.692757674	15.04136272	1.94E-44	5.98E-43	90.15543951
C7orf49	0.519588354	3.970464243	15.04053352	1.95E-44	6.03E-43	90.1460681
MGAT1	0.506562131	5.92581407	15.03372877	2.11E-44	6.51E-43	90.06917248
TPPP	-1.584756345	5.749987702	-15.03222507	2.15E-44	6.61E-43	90.05218252
SERPING1	1.64651176	5.791134288	15.03098978	2.18E-44	6.70E-43	90.03822599
CD86	1.127669296	3.573852417	15.02625244	2.30E-44	7.06E-43	89.98470795
CASP5	0.562819583	0.625207024	15.0262372	2.30E-44	7.06E-43	89.98453585
IGF2BP3	1.223295606	0.928547281	15.0241016	2.36E-44	7.23E-43	89.96041256
PSMD12	0.395039549	5.01929239	15.02355514	2.37E-44	7.27E-43	89.95424026
GPR160	0.663630936	1.475194979	15.02330338	2.38E-44	7.28E-43	89.9513966
LCTL	0.948436437	1.351945534	15.02314677	2.38E-44	7.29E-43	89.9496277
RP11-307B6.3	-1.155102247	1.928155713	-15.01930626	2.49E-44	7.61E-43	89.90625191
RP11-834C11.4	1.321856854	4.102402849	15.015741	2.59E-44	7.92E-43	89.86599004
RPS6KA1	0.979750523	3.864500083	15.01164816	2.71E-44	8.29E-43	89.81977616
REPS2	-1.333976378	3.23354811	-15.00988508	2.77E-44	8.45E-43	89.79987056
IFI44	1.152495317	4.982363975	15.00887365	2.80E-44	8.54E-43	89.78845168
MAPKAPK3	0.64923291	5.017279767	15.00641701	2.88E-44	8.77E-43	89.76071851
TRHDE-AS1	-0.558899184	0.521020627	-15.00575105	2.90E-44	8.83E-43	89.75320082
IQCG	0.783750226	3.263228443	15.00294862	3.00E-44	9.11E-43	89.7215675
MAP2K3	0.778652006	3.975670646	15.00258666	3.01E-44	9.14E-43	89.71748196
PSMB9	1.107426349	4.580504844	15.00073894	3.07E-44	9.32E-43	89.69662702
SRSF9	0.492962865	5.884661047	14.99920783	3.13E-44	9.48E-43	89.67934672
HSPBAP1	0.423718453	2.834643794	14.99796646	3.17E-44	9.60E-43	89.66533707
LTF	3.147955516	2.856351557	14.99786232	3.18E-44	9.61E-43	89.66416177
GPSM3	0.967665677	5.043605743	14.99444805	3.30E-44	9.98E-43	89.62563272
BBS4	0.529940281	4.36935281	14.99417284	3.31E-44	1.00E-42	89.62252725
MYOF	1.112278408	3.350469963	14.99359716	3.33E-44	1.01E-42	89.61603136
CD163	2.195473034	3.907998167	14.98742394	3.58E-44	1.08E-42	89.54638174
NET1	-1.100038545	5.297882555	-14.97382185	4.17E-44	1.26E-42	89.39296675
YBX1	0.812581117	9.220892544	14.97237019	4.24E-44	1.28E-42	89.37659801
PLEKHF2	0.78904811	4.193932138	14.97222502	4.25E-44	1.28E-42	89.37496117
PRDX4	0.932713878	6.485210519	14.96965304	4.37E-44	1.31E-42	89.34596187
WDR41	0.456938783	4.327952155	14.96803037	4.46E-44	1.34E-42	89.32766747
PQLC2	0.516089889	4.555763503	14.96619125	4.55E-44	1.36E-42	89.30693397
LSM1	0.381771721	5.390309901	14.96585527	4.57E-44	1.37E-42	89.3031464
CBLN1	-1.530625264	2.581611538	-14.96538976	4.59E-44	1.37E-42	89.29789865
CHCHD3	0.522339995	5.526233529	14.9637705	4.68E-44	1.40E-42	89.27964535
SRGN	1.176307156	7.308190795	14.96089936	4.83E-44	1.44E-42	89.24728252
TNK2	-1.189409369	6.097612586	-14.95992416	4.89E-44	1.46E-42	89.23629099
TEFM	0.484113207	2.747139856	14.95720187	5.04E-44	1.50E-42	89.20560989
PARPBP	0.82657102	1.466392342	14.95566396	5.13E-44	1.53E-42	89.1882783
HAMP	1.577999951	2.362361748	14.95484027	5.18E-44	1.54E-42	89.17899613
CIITA	1.073907392	1.938099017	14.95432442	5.21E-44	1.55E-42	89.17318314
EFNA4	0.893344786	2.769632873	14.95236921	5.32E-44	1.58E-42	89.15115119
COPB1	0.560399141	5.862003077	14.9517239	5.36E-44	1.59E-42	89.14387991
PDE6G	0.532395644	0.918804667	14.95170954	5.36E-44	1.59E-42	89.14371815
DEPDC1	1.155368592	1.230917344	14.95164295	5.37E-44	1.59E-42	89.14296779
SHCBP1	1.127948442	2.18819867	14.95059473	5.43E-44	1.61E-42	89.13115702
JPH4	-1.557838462	5.492526147	-14.94983837	5.48E-44	1.62E-42	89.12263503
FOXJ1	1.666365091	3.807813442	14.94970984	5.49E-44	1.62E-42	89.12118684
GNL2	0.573774514	4.371722365	14.94867654	5.55E-44	1.64E-42	89.10954492
LAMB2	0.819458441	6.284224306	14.94665833	5.68E-44	1.68E-42	89.08680742
PSME2	0.646592097	5.75843245	14.94387028	5.86E-44	1.73E-42	89.05539939
MT-ND2	-0.830858692	13.37273604	-14.94272538	5.94E-44	1.75E-42	89.04250273
LACTB	0.442500104	3.415049339	14.93580805	6.42E-44	1.89E-42	88.9645933
ZNF776	0.657583478	3.64575059	14.92674858	7.12E-44	2.09E-42	88.86258495
CTSZ	1.072069162	6.778739898	14.92550287	7.22E-44	2.12E-42	88.84856101
SPAG1	0.889068521	2.73128452	14.92509999	7.25E-44	2.13E-42	88.84402554
ATP5SL	0.515054504	4.739540243	14.92306473	7.42E-44	2.18E-42	88.82111438
RTN4R	-1.173050063	3.213122323	-14.92208081	7.50E-44	2.20E-42	88.81003896
IFT46	0.478411569	5.206449064	14.92062403	7.63E-44	2.24E-42	88.79364139
SHISA7	-1.507048846	3.869694224	-14.91117797	8.49E-44	2.49E-42	88.687336
GBP5	0.906090416	0.919332712	14.90954186	8.65E-44	2.53E-42	88.66892678
CDCA8	1.523302226	2.867142122	14.90864482	8.74E-44	2.55E-42	88.65883391
P4HB	0.666086181	7.530794442	14.9076384	8.84E-44	2.58E-42	88.64751074
RP11-1C8.7	-1.504221357	2.036555508	-14.90368114	9.24E-44	2.70E-42	88.60299162
WSCD2	-1.373090548	1.74857188	-14.90219689	9.40E-44	2.74E-42	88.58629538
OSTM1	0.567077329	4.47692229	14.90101277	9.53E-44	2.78E-42	88.57297596
SETD9	0.703500575	2.654109952	14.90006332	9.63E-44	2.80E-42	88.56229651
SPRN	-0.998033271	3.457071977	-14.89468987	1.02E-43	2.98E-42	88.50186252
FRMD8	0.590582037	4.9389383	14.89222559	1.05E-43	3.06E-42	88.47415099
DUSP26	-1.455680966	5.615339462	-14.89207393	1.05E-43	3.06E-42	88.47244556
CTD-2270L9.4	0.585935926	2.448307461	14.88957745	1.08E-43	3.15E-42	88.44437452
AC025048.1	0.855261326	1.056333887	14.88389077	1.16E-43	3.35E-42	88.38044107
RP11-346C4.3	-0.810041761	1.106874696	-14.8835705	1.16E-43	3.36E-42	88.37684075
TNFAIP6	1.814910396	2.497587362	14.88243554	1.18E-43	3.40E-42	88.36408238
REST	0.807972954	3.141788982	14.88203449	1.18E-43	3.41E-42	88.35957421
MANF	0.720903719	5.693055317	14.881479	1.19E-43	3.43E-42	88.35333011
ATP6V1G2	-1.325419057	6.735361604	-14.87853551	1.23E-43	3.55E-42	88.32024505
FAM109B	0.988221356	2.45875606	14.87847572	1.23E-43	3.55E-42	88.31957308
ARPC4	0.464076455	6.606183742	14.87703041	1.25E-43	3.60E-42	88.3033289
HIST1H2BK	1.266528095	4.91245805	14.87382739	1.30E-43	3.73E-42	88.26733244
RP11-149I23.3	-0.645589828	1.597376674	-14.87038338	1.35E-43	3.88E-42	88.22863205
AC092675.3	0.89409041	1.808852686	14.8693674	1.36E-43	3.92E-42	88.21721635
CPEB3	-0.989010129	2.795895624	-14.86668555	1.41E-43	4.04E-42	88.18708473
KRT10	0.650064638	5.226013658	14.86285813	1.47E-43	4.21E-42	88.14408677
LCP1	1.10019199	4.521843617	14.86130778	1.49E-43	4.28E-42	88.12667155
YY2	0.497239076	1.020394121	14.86096468	1.50E-43	4.29E-42	88.12281763
FCGR1A	1.264955897	3.741132891	14.85547268	1.60E-43	4.57E-42	88.0611335
CD300LF	0.987089182	1.891072699	14.85532189	1.60E-43	4.57E-42	88.05944007
RP11-565P22.2	1.318493754	1.240097571	14.84835077	1.73E-43	4.94E-42	87.98116043
PLEK	1.155570663	3.908797009	14.84726395	1.75E-43	5.00E-42	87.96895802
ZNF35	0.507710924	3.347895783	14.84689886	1.76E-43	5.01E-42	87.96485912
PCED1B	0.870766406	2.408139591	14.84564517	1.78E-43	5.08E-42	87.95078396
PTCHD1-AS	0.449371493	0.588805566	14.84373091	1.82E-43	5.19E-42	87.92929382
YBX3	0.976149281	4.212220779	14.84080786	1.88E-43	5.36E-42	87.89648129
TMCO4	0.888244825	2.990131099	14.83915305	1.92E-43	5.45E-42	87.87790683
PTPN12	0.597604863	5.409078404	14.83876728	1.93E-43	5.47E-42	87.87357695
GK	0.624125884	2.560404445	14.83434568	2.03E-43	5.75E-42	87.82395249
HSD17B10	0.561864173	7.649948992	14.83291037	2.06E-43	5.84E-42	87.80784528
CYBB	1.318287761	5.113626687	14.82462119	2.26E-43	6.41E-42	87.7148394
CANT1	0.630859915	5.099921275	14.823169	2.30E-43	6.51E-42	87.69854832
RP1-198K11.5	0.693763393	2.139184051	14.82230918	2.32E-43	6.57E-42	87.68890312
ROMO1	0.75895224	7.642807651	14.82191944	2.33E-43	6.59E-42	87.68453111
PUSL1	0.642668119	3.610378486	14.81947682	2.40E-43	6.77E-42	87.65713228
TIFA	0.862438024	2.065901488	14.81930238	2.40E-43	6.78E-42	87.65517567
P2RX4	0.563358529	2.981210337	14.81590243	2.49E-43	7.04E-42	87.61704245
IL1RAP	1.37454527	2.877648081	14.81210245	2.60E-43	7.34E-42	87.57442796
APOC2	1.071678566	1.968992766	14.81186846	2.61E-43	7.35E-42	87.57180403
PDLIM1	1.604324377	3.609521544	14.81172843	2.62E-43	7.36E-42	87.57023384
ALG5	0.567748788	5.103280695	14.81163265	2.62E-43	7.36E-42	87.56915986
KYNU	0.439051712	0.513762026	14.8115158	2.62E-43	7.36E-42	87.56784956
ADAM12	1.429506569	1.65022852	14.80790866	2.73E-43	7.66E-42	87.52740362
PRIM2	0.621105545	2.718612832	14.80773715	2.74E-43	7.67E-42	87.52548068
APEX2	0.450736499	4.410949967	14.80703236	2.76E-43	7.73E-42	87.51757873
CALN1	-1.799410395	3.035352954	-14.80457889	2.84E-43	7.94E-42	87.49007236
FRA10AC1	-0.682681161	3.529189977	-14.8035868	2.87E-43	8.02E-42	87.47895051
PAIP1	0.441166356	5.732026084	14.79990788	2.99E-43	8.35E-42	87.43771126
UBL5	0.535978105	7.585706778	14.79740722	3.07E-43	8.59E-42	87.40968296
AKR1A1	0.482543686	6.273096956	14.79554602	3.14E-43	8.76E-42	87.38882342
NRBP1	0.44617167	5.838200533	14.79486743	3.16E-43	8.82E-42	87.38121846
H3F3A	0.861067521	4.862470751	14.79376604	3.20E-43	8.92E-42	87.36887549
SLC35B1	0.446491946	4.823728436	14.79211311	3.26E-43	9.08E-42	87.35035253
SSTR2	-1.493993719	3.21921569	-14.78697559	3.46E-43	9.62E-42	87.29278741
AC011899.9	0.691077273	1.06306201	14.78671982	3.47E-43	9.64E-42	87.28992189
EPHA10	-1.016302216	1.600967085	-14.78667531	3.47E-43	9.64E-42	87.28942314
TIMM8B	0.688838866	6.513210975	14.786024	3.50E-43	9.70E-42	87.28212614
THADA	0.390352764	3.099046323	14.78139494	3.68E-43	1.02E-41	87.23026895
BST2	1.299566128	6.851656684	14.78078404	3.71E-43	1.03E-41	87.22342591
COMMD8	0.531313914	4.451011118	14.78042904	3.72E-43	1.03E-41	87.21944942
TGFBR1	0.755001782	4.857583565	14.78001251	3.74E-43	1.03E-41	87.2147838
CAPN5	1.039739736	5.106613217	14.77851451	3.80E-43	1.05E-41	87.19800496
ITGB3	0.821887063	0.914902396	14.77461159	3.98E-43	1.10E-41	87.1542933
PSMB3	0.549091748	7.756195759	14.77420375	3.99E-43	1.10E-41	87.14972595
PNP	0.73981882	4.615047723	14.77272294	4.06E-43	1.12E-41	87.13314302
RP11-295G20.2	0.684141988	2.074852684	14.76726647	4.32E-43	1.19E-41	87.07204609
TEX261	0.507456879	6.289536154	14.76713301	4.33E-43	1.19E-41	87.07055188
BATF	1.035124777	1.592814013	14.76461873	4.45E-43	1.22E-41	87.04240311
FAM181A	1.691259825	3.251073306	14.76006017	4.68E-43	1.29E-41	86.99137388
TREM2	1.40337315	6.92823201	14.7581941	4.78E-43	1.31E-41	86.9704872
CD14	1.473684917	6.792665824	14.75192376	5.13E-43	1.41E-41	86.90031404
SPATA33	0.521768315	2.760194793	14.75104326	5.19E-43	1.42E-41	86.8904613
SLA	1.103180075	3.535348	14.75086484	5.20E-43	1.42E-41	86.88846483
ZNF45	0.616280816	3.534553251	14.74871074	5.32E-43	1.46E-41	86.86436215
FOSL1	1.401163133	2.358795795	14.74774341	5.38E-43	1.47E-41	86.85353909
CEBPG	0.582925539	5.27373386	14.74175316	5.76E-43	1.57E-41	86.78652484
ST14	1.30055037	2.564794678	14.73653172	6.11E-43	1.67E-41	86.7281229
TNFAIP8	0.725316452	1.00478183	14.73649789	6.11E-43	1.67E-41	86.72774447
HRH1	1.14330696	3.626028319	14.73530848	6.19E-43	1.69E-41	86.71444245
IQSEC3	-1.592781613	2.712916926	-14.73393475	6.29E-43	1.71E-41	86.69907974
PTTG1	1.586666309	3.906397279	14.73386002	6.29E-43	1.71E-41	86.69824399
PIK3CD-AS2	1.053744998	1.214263439	14.72934115	6.62E-43	1.80E-41	86.64771376
RGS16	1.536543041	3.858918404	14.72863288	6.67E-43	1.81E-41	86.6397946
FAIM2	-1.178002736	7.176770674	-14.72537468	6.92E-43	1.88E-41	86.60336719
SLC1A5	1.104350108	4.010094328	14.71875738	7.46E-43	2.02E-41	86.52939723
RPL26L1	0.553173381	5.619934688	14.71857436	7.48E-43	2.03E-41	86.52735162
PPM1H	-0.886333795	3.34335158	-14.71359597	7.91E-43	2.14E-41	86.47171348
RFESD	0.37080422	1.037117433	14.71323512	7.94E-43	2.15E-41	86.4676811
PRUNE	0.458061143	4.770585131	14.71135841	8.11E-43	2.19E-41	86.44670993
CHST2	1.00450823	4.609736456	14.70882394	8.34E-43	2.25E-41	86.41839093
PGM1	0.589278468	5.950987642	14.70831027	8.39E-43	2.27E-41	86.4126517
PROS1	1.102516162	4.547139565	14.70620994	8.59E-43	2.32E-41	86.38918592
CNTNAP2	-1.525601913	3.143625361	-14.70556681	8.65E-43	2.33E-41	86.382001
RP11-162J8.3	1.131047446	1.569328275	14.698807	9.34E-43	2.52E-41	86.30649114
PDK3	0.811102467	2.64945764	14.69334817	9.93E-43	2.67E-41	86.24552701
HLA-C	1.036991257	8.980058869	14.69173602	1.01E-42	2.72E-41	86.22752478
CKMT1B	-1.043059103	1.821849216	-14.69139889	1.01E-42	2.73E-41	86.22376022
RP11-86H7.7	0.900211864	1.590304459	14.68985639	1.03E-42	2.77E-41	86.20653702
DLGAP1-AS1	0.745784881	2.853508041	14.68886213	1.04E-42	2.80E-41	86.19543572
CDC26	0.471413314	4.178827437	14.68012148	1.15E-42	3.09E-41	86.09786039
CRHR1	-0.972223539	1.959177839	-14.68000728	1.15E-42	3.09E-41	86.09658579
NAT1	0.645695149	1.35729622	14.67877825	1.17E-42	3.13E-41	86.08286807
HOXA1	0.856896557	0.710274139	14.67532599	1.22E-42	3.25E-41	86.04433936
YIPF2	0.474067958	5.160077474	14.67487487	1.22E-42	3.27E-41	86.03930501
CNNM1	-1.191300968	1.688302539	-14.67198954	1.26E-42	3.37E-41	86.00710761
PRRT1	-0.904879737	4.138575299	-14.67107617	1.28E-42	3.40E-41	85.99691608
MILR1	1.046846594	3.078956908	14.66957334	1.30E-42	3.46E-41	85.98014786
SPI1	1.124363926	5.317660315	14.66623905	1.35E-42	3.59E-41	85.94294777
WNT7B	-1.625798767	3.121708887	-14.66614681	1.35E-42	3.59E-41	85.94191875
AC000095.11	-1.027096688	1.937207184	-14.66570228	1.35E-42	3.61E-41	85.93695958
BTK	0.901688043	2.791474604	14.66471112	1.37E-42	3.64E-41	85.92590252
SAP30	0.622352487	5.668942924	14.66317181	1.39E-42	3.70E-41	85.90873117
ZNF480	0.577201153	3.378239114	14.66285325	1.40E-42	3.71E-41	85.90517763
C15orf65	0.707338788	2.534136227	14.66182041	1.42E-42	3.75E-41	85.89365673
EVA1B	1.137831627	3.695540708	14.66084729	1.43E-42	3.79E-41	85.88280242
RAN	0.48785685	7.166629883	14.65947971	1.45E-42	3.85E-41	85.86754877
LRRN4CL	1.486230455	2.354220033	14.65638211	1.50E-42	3.98E-41	85.83300179
IBSP	2.084398067	1.497019023	14.65477827	1.53E-42	4.05E-41	85.81511592
MCF2L2	-0.902903771	1.704213452	-14.65383133	1.55E-42	4.09E-41	85.80455623
RP11-1035H13.3	0.557977842	0.703355157	14.65095189	1.60E-42	4.22E-41	85.77244872
CFAP61	0.726106724	1.080034931	14.65017073	1.61E-42	4.26E-41	85.76373885
MS4A4A	1.359815042	3.827713378	14.64948356	1.63E-42	4.29E-41	85.75607716
FKBP9	1.329744341	4.981738009	14.64530021	1.70E-42	4.49E-41	85.70943862
SPATA17	0.756987662	1.096634094	14.64470983	1.71E-42	4.52E-41	85.70285718
AP2S1	0.721598842	6.728543856	14.64412961	1.73E-42	4.54E-41	85.69638928
PRICKLE3	0.871692389	1.598492784	14.64362953	1.74E-42	4.56E-41	85.69081471
SLITRK5	-0.959098779	2.261841154	-14.64259953	1.76E-42	4.61E-41	85.67933337
SLC35D1	0.669785972	3.465951405	14.63995448	1.81E-42	4.75E-41	85.64985122
C7orf31	0.792617777	2.1597199	14.63947969	1.82E-42	4.77E-41	85.64455936
C10orf11	0.602178198	1.543546225	14.6387052	1.83E-42	4.81E-41	85.63592743
SAMSN1	1.120896433	3.516899698	14.63798632	1.85E-42	4.84E-41	85.62791553
RP1-28H20.3	0.537094793	1.285815212	14.63577107	1.90E-42	4.96E-41	85.60322779
MIOS	0.457072484	3.931011879	14.63262463	1.96E-42	5.14E-41	85.56816592
WLS	0.830137481	7.479817658	14.62569134	2.12E-42	5.55E-41	85.4909198
LATS2	0.933844356	2.476509783	14.62517066	2.14E-42	5.58E-41	85.4851195
ATP5EP2	1.129584697	2.283722981	14.62038377	2.25E-42	5.88E-41	85.43179927
PDCL3	0.465114137	4.798422901	14.61863057	2.30E-42	5.99E-41	85.41227312
HCLS1	1.115027093	4.917817014	14.61625343	2.36E-42	6.15E-41	85.38579964
PKIB	1.50808331	2.474852386	14.61466963	2.40E-42	6.25E-41	85.36816276
ECI2	0.514783133	5.589359164	14.61398242	2.42E-42	6.30E-41	85.36051035
GRIN1	-2.160588999	3.740146251	-14.612727	2.46E-42	6.38E-41	85.34653122
MBNL3	0.710703439	1.418925853	14.61052887	2.52E-42	6.54E-41	85.32205648
ZNF761	0.576936969	2.858949889	14.61040079	2.52E-42	6.54E-41	85.32063049
SEC22A	0.383829169	3.443316637	14.6085218	2.57E-42	6.67E-41	85.2997108
DTX2	0.578280357	2.646482641	14.60202578	2.77E-42	7.17E-41	85.22739855
COL4A2	1.827471679	5.176629097	14.59376027	3.04E-42	7.86E-41	85.13541323
ALG3	0.587445653	4.5510763	14.58869152	3.21E-42	8.32E-41	85.07901771
C1QTNF9B-AS11	0.440082647	0.730202295	14.58504536	3.35E-42	8.66E-41	85.03845643
ZDHHC11B	-1.093369768	3.098627034	-14.58477859	3.36E-42	8.68E-41	85.03548893
KSR2	-1.087796691	1.448346678	-14.58460729	3.36E-42	8.69E-41	85.03358353
LTBR	0.85884111	3.056943061	14.5838567	3.39E-42	8.75E-41	85.02523446
C16orf54	0.640672559	1.157906797	14.58374755	3.40E-42	8.76E-41	85.02402034
IGFBP5	1.473360256	7.459525247	14.58035155	3.53E-42	9.09E-41	84.98624851
CD48	1.185669723	1.564079243	14.58022375	3.53E-42	9.10E-41	84.9848271
CHEK1	0.857828298	2.636017795	14.57555437	3.72E-42	9.58E-41	84.93290005
SPRY1	1.391273656	3.604414833	14.56757086	4.07E-42	1.05E-40	84.84413758
DOK1	0.69517509	4.308759362	14.56465299	4.21E-42	1.08E-40	84.81170238
TMEM214	0.494695657	5.181632521	14.5645155	4.21E-42	1.08E-40	84.81017423
AC114730.2	0.999741375	1.024246346	14.55676933	4.60E-42	1.18E-40	84.72408464
TMEM19	0.476196215	4.047905983	14.5551866	4.68E-42	1.20E-40	84.70649745
CEP112	0.724153862	1.868829221	14.55201036	4.85E-42	1.24E-40	84.67120622
CTSL	0.720191387	6.979195697	14.55105127	4.90E-42	1.25E-40	84.66055067
ZNF790	0.502285216	2.808135349	14.55096907	4.90E-42	1.25E-40	84.65963743
GLIS3	1.102185711	3.227985916	14.55001006	4.96E-42	1.27E-40	84.6489831
SLAMF8	1.276637486	2.16805063	14.54590133	5.19E-42	1.32E-40	84.60334045
SECTM1	1.327548168	2.320296914	14.54318702	5.35E-42	1.36E-40	84.5731917
PROSER3	0.704907778	2.422545054	14.54121419	5.47E-42	1.39E-40	84.55128073
UMAD1	0.484539195	4.196691033	14.54089902	5.49E-42	1.40E-40	84.54778041
PPIE	0.410012858	4.022241992	14.53571629	5.82E-42	1.48E-40	84.49022723
MPZL3	0.495886089	0.968299003	14.5355122	5.83E-42	1.48E-40	84.48796113
DAP3	0.400970241	5.649341669	14.5345695	5.89E-42	1.50E-40	84.4774938
INA	-2.17126024	4.952244898	-14.53289356	6.00E-42	1.52E-40	84.458886
TBCA	0.465952035	6.259271197	14.53208965	6.06E-42	1.54E-40	84.44996061
TSPO	1.098795207	6.282043468	14.53171671	6.08E-42	1.54E-40	84.44582012
NFKB1	0.561878995	3.993938822	14.52644268	6.45E-42	1.64E-40	84.38727283
DDIAS	0.906365245	1.606266365	14.52597765	6.49E-42	1.64E-40	84.38211099
GRN	0.75795952	7.257587181	14.52594303	6.49E-42	1.64E-40	84.38172671
AC064875.2	1.436501862	1.376962618	14.52498481	6.56E-42	1.66E-40	84.37109087
RB1	0.66257581	5.256035604	14.52438372	6.60E-42	1.67E-40	84.36441917
11-Mar	-0.841447903	0.867860402	-14.52405985	6.63E-42	1.67E-40	84.36082449
TMEM150A	0.495525651	4.285038182	14.52392612	6.64E-42	1.67E-40	84.35934029
TRIM17	-0.752994254	1.603812032	-14.52336038	6.68E-42	1.68E-40	84.35306121
SMN1	0.469772517	2.424747154	14.52139688	6.83E-42	1.72E-40	84.33126962
SURF4	0.53630468	7.327307124	14.52065331	6.88E-42	1.73E-40	84.32301759
KCNJ11	-1.568333358	3.668440509	-14.51847685	7.05E-42	1.77E-40	84.29886491
ZNF799	0.389822892	1.572681882	14.51844297	7.06E-42	1.77E-40	84.29848902
FOXD3-AS1	1.582511283	2.187972082	14.51366441	7.44E-42	1.87E-40	84.24546709
TOR1A	0.43209401	5.243522425	14.51336469	7.47E-42	1.87E-40	84.24214177
HMP19	-2.160099476	6.055227804	-14.51213215	7.57E-42	1.90E-40	84.22846747
RRAS	0.809447442	5.51903312	14.50505702	8.19E-42	2.05E-40	84.14998476
UNC50	0.394173004	5.886098504	14.50480332	8.22E-42	2.06E-40	84.14717082
SLC25A39	0.494330072	6.174790278	14.50296265	8.39E-42	2.10E-40	84.12675632
BTF3L4	0.502960888	5.189488994	14.49370217	9.30E-42	2.33E-40	84.02407059
PTP4A2	0.523602058	6.666292511	14.49340012	9.33E-42	2.33E-40	84.02072197
GTF3A	0.501182541	6.366708609	14.48043394	1.08E-41	2.69E-40	83.87700544
TMED7	0.494659067	6.228805133	14.47904812	1.10E-41	2.73E-40	83.86164914
LYZ	1.930479586	3.757210868	14.47645061	1.13E-41	2.81E-40	83.83286827
CHMP2A	0.499666936	7.304049538	14.47395801	1.16E-41	2.89E-40	83.80525225
MORF4L1	0.436186948	7.06819118	14.47254587	1.18E-41	2.93E-40	83.78960811
STAR	-0.730608214	1.096703573	-14.47060977	1.20E-41	3.00E-40	83.76816055
CASP7	0.742861399	3.275057076	14.46958827	1.22E-41	3.03E-40	83.7568453
CORO6	-1.219820967	2.166161907	-14.46701237	1.25E-41	3.11E-40	83.72831372
NKX2-5	1.489033449	1.0868081	14.46537441	1.28E-41	3.17E-40	83.71017251
CSMD3	-1.343416375	2.072349093	-14.46374234	1.30E-41	3.22E-40	83.69209764
CDC20	1.768004916	3.556273474	14.46358544	1.30E-41	3.23E-40	83.69036001
TPRG1-AS1	0.601627403	0.967781648	14.46339779	1.30E-41	3.23E-40	83.68828191
POFUT1	0.598152625	5.324000063	14.46121129	1.34E-41	3.31E-40	83.66406876
OSMR-AS1	0.614274518	0.639039907	14.46056249	1.35E-41	3.33E-40	83.65688446
GALE	0.515014909	3.785355355	14.45885526	1.37E-41	3.39E-40	83.63798056
E2F8	0.849914347	1.058619968	14.45670516	1.41E-41	3.47E-40	83.6141745
TMED4	0.503101318	6.564270522	14.45646698	1.41E-41	3.48E-40	83.61153745
RNASE4	0.463177131	0.683965199	14.45550434	1.42E-41	3.51E-40	83.60087978
BCAT1	1.502295521	3.145104769	14.45361459	1.45E-41	3.59E-40	83.57995878
TMEM53	0.443668201	3.339234139	14.45322713	1.46E-41	3.60E-40	83.57566957
TMEM258	0.511264768	5.748096793	14.45185473	1.48E-41	3.65E-40	83.56047718
CSTB	0.478844745	6.718997001	14.45171493	1.49E-41	3.66E-40	83.55892963
CHRM1	-1.672725869	2.973813951	-14.4501523	1.51E-41	3.72E-40	83.54163248
NUTF2	0.374291911	6.30516537	14.44863556	1.54E-41	3.78E-40	83.52484428
AC004067.5	0.922392589	1.712342119	14.44704524	1.57E-41	3.84E-40	83.50724264
CCRL2	0.72206478	1.841647088	14.44676024	1.57E-41	3.85E-40	83.50408836
FAM151B	0.370371547	1.328052793	14.44513888	1.60E-41	3.92E-40	83.48614439
CKS1B	0.917789222	3.670394414	14.44319406	1.63E-41	4.00E-40	83.46462202
POLR2J	0.598776042	6.869719769	14.43892054	1.71E-41	4.20E-40	83.41733458
DNAJB6	0.4392451	4.288058019	14.43869637	1.72E-41	4.20E-40	83.41485433
POLR2C	0.378705741	5.879085792	14.43619858	1.77E-41	4.32E-40	83.38721945
RAB38	0.783986177	1.094339361	14.4352701	1.78E-41	4.36E-40	83.37694765
PARS2	0.491020939	3.438059906	14.43404818	1.81E-41	4.42E-40	83.36343002
CARD6	0.750824528	2.33876555	14.42643761	1.97E-41	4.80E-40	83.27925107
GRWD1	0.554342029	4.031618243	14.42521749	2.00E-41	4.87E-40	83.26575779
IL13RA1	0.967398618	5.424292909	14.42510384	2.00E-41	4.87E-40	83.26450101
PVRL1	-0.946143627	4.73942657	-14.4244622	2.01E-41	4.90E-40	83.25740535
CABP1	-1.392439462	2.690900931	-14.42383657	2.03E-41	4.93E-40	83.25048697
BCL2A1	1.486555692	2.570487613	14.42352088	2.03E-41	4.95E-40	83.24699604
MACC1	0.293446907	0.252750784	14.41559477	2.22E-41	5.40E-40	83.15936184
PDZD4	-1.15849469	7.051796535	-14.41534648	2.23E-41	5.41E-40	83.15661706
TRIP10	0.854532481	3.991654368	14.41529761	2.23E-41	5.41E-40	83.15607676
SCAMP5	-0.875703021	6.914213035	-14.41463943	2.25E-41	5.44E-40	83.14880091
RP11-1055B8.3	-1.389510121	3.496314792	-14.41392757	2.26E-41	5.48E-40	83.14093181
FASTKD2	0.42787055	3.785435245	14.41328502	2.28E-41	5.52E-40	83.13382916
WDR53	0.410861402	3.623860662	14.41204311	2.31E-41	5.59E-40	83.12010158
DERA	0.528499614	5.331488489	14.41034628	2.36E-41	5.69E-40	83.10134655
CEP55	1.236623616	1.908851521	14.408414	2.41E-41	5.81E-40	83.07999056
AAGAB	0.493272692	4.966145676	14.40838384	2.41E-41	5.81E-40	83.07965733
PMM2	0.521870602	1.548765706	14.40580785	2.48E-41	5.98E-40	83.05118933
PRSS23	1.092457631	2.971842326	14.4053122	2.49E-41	6.01E-40	83.04571206
TRIM21	0.887738829	4.305845313	14.40353007	2.54E-41	6.12E-40	83.02601922
AHR	1.181245592	3.285304655	14.40328594	2.55E-41	6.13E-40	83.02332156
SKAP2	1.174245923	3.84544062	14.40253039	2.57E-41	6.18E-40	83.01497306
MED21	0.469518151	4.629765434	14.39609293	2.76E-41	6.64E-40	82.94385148
FAM13C	-1.028035865	3.727253906	-14.39108404	2.92E-41	7.01E-40	82.88852476
B3GALT5-AS1	0.905330353	1.852700693	14.38632152	3.08E-41	7.39E-40	82.83592885
HIST1H2BH	1.167582534	0.948347427	14.38472779	3.13E-41	7.51E-40	82.81833018
EMR1	0.982996958	1.006937052	14.3791655	3.33E-41	7.99E-40	82.75691743
ZNF568	0.449951425	2.483548395	14.37685238	3.42E-41	8.19E-40	82.73138217
FKBP1A	0.582317182	7.557525905	14.37570177	3.46E-41	8.29E-40	82.71868112
TEX26	1.336994164	1.710703445	14.37172036	3.62E-41	8.66E-40	82.67473616
PPIL1	0.524901129	6.520562674	14.36973092	3.70E-41	8.85E-40	82.65278012
TMEM54	0.777826363	6.203163093	14.3696121	3.71E-41	8.85E-40	82.65146883
NCF2	0.980436896	3.522476051	14.36764947	3.79E-41	9.04E-40	82.6298104
MYBPH	1.323846194	1.355556169	14.36742712	3.80E-41	9.06E-40	82.62735676
AC010226.4	0.831537875	1.62569195	14.36714026	3.81E-41	9.08E-40	82.62419134
PCBP3	-1.065646763	2.594778704	-14.3665469	3.83E-41	9.13E-40	82.6176437
RP11-428J1.5	0.562976735	1.525377083	14.36102962	4.08E-41	9.71E-40	82.55676929
ARHGAP9	0.788236432	2.549121977	14.35507841	4.36E-41	1.04E-39	82.49112112
GCLM	0.671591596	3.483752876	14.35345438	4.44E-41	1.05E-39	82.47320896
FSIP1	0.591427072	1.297722415	14.35174343	4.52E-41	1.07E-39	82.45433925
ZNF576	0.426181281	4.031601441	14.35159746	4.53E-41	1.07E-39	82.4527294
SRSF10	0.492458665	4.572828481	14.35102946	4.56E-41	1.08E-39	82.44646539
RP1-293L6.1	-1.583538922	2.078042903	-14.34733231	4.75E-41	1.13E-39	82.40569547
PARVG	0.903080242	2.625485717	14.34562805	4.84E-41	1.15E-39	82.38690391
HEATR3	0.504472002	4.00292893	14.34424274	4.91E-41	1.16E-39	82.37162999
PTPLAD2	0.681996607	1.568371647	14.34189124	5.04E-41	1.19E-39	82.34570508
TMEM8A	0.608577212	5.101861956	14.3417938	5.05E-41	1.19E-39	82.34463084
TXNDC9	0.441912614	4.470603242	14.34091323	5.10E-41	1.20E-39	82.33492335
CYP2S1	0.701856187	1.530916251	14.33945162	5.18E-41	1.22E-39	82.318811
VSIG4	1.526612815	6.344289762	14.33897184	5.21E-41	1.23E-39	82.31352226
MAPK8IP2	-1.121978085	5.41294236	-14.33574889	5.40E-41	1.27E-39	82.27799743
TUB	-1.1050562	5.570959968	-14.33261876	5.59E-41	1.32E-39	82.24349975
TMEM167B	0.504348708	5.389510761	14.330777	5.71E-41	1.34E-39	82.22320331
CKMT1A	-0.948695687	1.567228504	-14.33061042	5.72E-41	1.34E-39	82.22136758
EVI2B	1.106270773	4.258072458	14.32955444	5.78E-41	1.36E-39	82.2097313
TTF2	0.616249775	2.082569165	14.32923353	5.80E-41	1.36E-39	82.20619513
CBLN2	-1.23938096	1.648677428	-14.32602459	6.01E-41	1.41E-39	82.17083763
RP11-143K11.5	-0.687024884	0.762978604	-14.32591576	6.02E-41	1.41E-39	82.16963851
NCF4	1.00555734	3.766898921	14.32475294	6.10E-41	1.43E-39	82.15682715
ARSK	0.543336453	2.770226148	14.32393553	6.16E-41	1.44E-39	82.14782175
RAB34	1.541475132	4.079266031	14.3220435	6.29E-41	1.47E-39	82.1269782
SCYL2	0.527245145	4.303654422	14.32182225	6.30E-41	1.47E-39	82.12454086
CCDC126	0.495217844	3.20026572	14.31886952	6.51E-41	1.52E-39	82.0920153
MSRA	0.422451272	4.283414314	14.31766412	6.60E-41	1.54E-39	82.07873835
NSUN4	0.441010573	3.144418503	14.31610028	6.71E-41	1.57E-39	82.06151431
FN3K	-0.64768342	5.230040808	-14.31541522	6.77E-41	1.58E-39	82.05396931
MYO1G	0.829490314	1.037319676	14.31464556	6.82E-41	1.59E-39	82.04549298
HCP5	1.161883724	3.116272402	14.31311729	6.94E-41	1.62E-39	82.0286625
CCDC90B	0.41786802	4.723520119	14.31208798	7.02E-41	1.64E-39	82.01732756
PLA2G2A	2.312368372	1.577661816	14.31019962	7.17E-41	1.67E-39	81.99653368
FZD5	0.734779877	2.086980575	14.30991739	7.19E-41	1.67E-39	81.99342603
HSBP1	0.457144669	5.935655845	14.30485158	7.61E-41	1.77E-39	81.93765136
MMRN1	0.905201196	1.578045739	14.30462012	7.63E-41	1.77E-39	81.93510323
TES	0.841390849	2.096423484	14.29966035	8.06E-41	1.87E-39	81.88050691
SHANK3	-0.876702075	4.256916913	-14.29856389	8.16E-41	1.89E-39	81.86843863
CEBPD	1.362631319	5.394500367	14.29749576	8.25E-41	1.91E-39	81.85668266
DLGAP5	1.420571552	1.919540486	14.28647953	9.33E-41	2.16E-39	81.73546441
CMPK1	0.460771486	6.43346698	14.28400429	9.58E-41	2.22E-39	81.70823486
SPTSSA	0.547723253	5.978804359	14.28238309	9.76E-41	2.26E-39	81.69040173
P3H1	0.804368004	3.329953803	14.28152993	9.85E-41	2.28E-39	81.68101747
SERPINA5	1.432379632	1.392509613	14.2812476	9.88E-41	2.28E-39	81.67791206
PHF5A	0.507099053	5.928979332	14.28060242	9.95E-41	2.30E-39	81.67081578
YKT6	0.479855679	7.146898225	14.27667418	1.04E-40	2.40E-39	81.62761278
CTD-2023M8.1	0.84732291	0.705241251	14.27565101	1.05E-40	2.42E-39	81.61636106
SNAP23	0.513302271	4.09246241	14.27407189	1.07E-40	2.47E-39	81.59899636
ACTL10	0.412234506	0.610028242	14.27389152	1.07E-40	2.47E-39	81.59701296
C1S	1.454112577	5.020466406	14.27287871	1.08E-40	2.49E-39	81.58587621
GS1-72M22.1	-0.982787528	1.479773587	-14.27251534	1.09E-40	2.50E-39	81.58188084
MMP9	2.214975039	2.110052597	14.27037926	1.11E-40	2.56E-39	81.55839458
PDCD2L	0.536410427	3.921685004	14.26789907	1.15E-40	2.63E-39	81.53112723
USP39	0.415714158	5.555456211	14.26756915	1.15E-40	2.64E-39	81.5275002
COPS6	0.42495042	7.236589312	14.26424908	1.19E-40	2.74E-39	81.4910037
CAPN1	0.465243217	5.584250855	14.2622778	1.22E-40	2.79E-39	81.46933611
RDH5	0.785063867	1.493644186	14.25346108	1.34E-40	3.08E-39	81.3724462
NRIP2	-0.736344244	3.09144977	-14.2518008	1.37E-40	3.13E-39	81.35420447
SMC4	1.077819217	2.794547296	14.24803307	1.43E-40	3.27E-39	81.31281213
SLC25A21-AS1	-1.248111164	2.304604956	-14.24740039	1.44E-40	3.29E-39	81.30586207
GFRA1	-1.667244096	3.237763434	-14.24338613	1.50E-40	3.43E-39	81.26176898
SGOL2	0.84516016	2.171186683	14.23722022	1.61E-40	3.67E-39	81.19405509
UNC13A	-1.402788946	4.205416203	-14.23461498	1.66E-40	3.78E-39	81.16544919
KCTD9	0.589626157	3.076499617	14.22577384	1.83E-40	4.16E-39	81.06839362
HPD	1.130687274	1.221968444	14.22470166	1.85E-40	4.21E-39	81.05662578
PDGFD	1.363357214	2.067807097	14.22372472	1.87E-40	4.25E-39	81.04590359
ZCCHC10	0.443011216	4.345775682	14.22095976	1.93E-40	4.38E-39	81.01555974
CBX3	0.560878094	6.923919421	14.21768294	2.00E-40	4.54E-39	80.97960266
TMEM222	0.411983717	5.573236485	14.21705668	2.01E-40	4.57E-39	80.97273118
UBE2L6	0.5662214	7.301282626	14.21623198	2.03E-40	4.61E-39	80.9636825
TSEN15	0.465221556	5.742645481	14.21454942	2.07E-40	4.69E-39	80.94522226
FAM133A	-1.246964624	2.532858077	-14.21338978	2.09E-40	4.75E-39	80.93249998
UTP15	0.425139374	2.941891935	14.21127539	2.14E-40	4.86E-39	80.90930467
AGA	0.666568175	4.489239464	14.21118281	2.15E-40	4.86E-39	80.90828912
POLE3	0.517153893	6.491351559	14.21036851	2.16E-40	4.90E-39	80.8993566
HERC5	1.078112557	3.09451026	14.21005087	2.17E-40	4.91E-39	80.89587228
SWAP70	0.884083064	3.838908127	14.2093124	2.19E-40	4.95E-39	80.88777202
FAM172A	0.49198182	4.839488895	14.20899448	2.20E-40	4.97E-39	80.88428474
CHGA	-2.108062317	4.611002646	-14.20806856	2.22E-40	5.01E-39	80.87412868
IPP	0.51725079	3.759421488	14.20766251	2.23E-40	5.03E-39	80.86967498
PAK7	-1.254086776	2.398112612	-14.20537568	2.29E-40	5.16E-39	80.84459355
GDF15	1.703337455	2.005891181	14.20217001	2.37E-40	5.34E-39	80.80943824
COL5A2	1.603539898	3.679160314	14.20192952	2.38E-40	5.35E-39	80.80680112
ENPEP	1.021889245	1.706660415	14.20096299	2.40E-40	5.40E-39	80.79620245
DSE	0.688768871	2.353445444	14.19405282	2.59E-40	5.83E-39	80.72043964
CPLX2	-2.181129846	4.928603628	-14.19272774	2.63E-40	5.91E-39	80.70591385
GPR61	-0.721443178	1.154562698	-14.19153957	2.67E-40	5.99E-39	80.69288949
TMEM194A	0.729370357	3.858540501	14.19016752	2.71E-40	6.07E-39	80.67785018
PARP12	0.930940855	3.117680842	14.18489318	2.87E-40	6.43E-39	80.62004479
CBFA2T3	-0.690867323	1.787031027	-14.18406231	2.89E-40	6.49E-39	80.61093967
F11R	0.855232339	2.854450354	14.18304291	2.93E-40	6.56E-39	80.59976903
RAP2C	0.452877904	4.596177776	14.1790516	3.06E-40	6.85E-39	80.55603626
SIKE1	0.526699942	4.322096711	14.17899248	3.06E-40	6.85E-39	80.5553885
HHLA3	0.580763516	5.081075281	14.17817203	3.09E-40	6.91E-39	80.54639975
AQP7	-0.183483349	0.219241642	-14.17617515	3.16E-40	7.06E-39	80.52452313
PKN2	0.594977244	4.375239094	14.17235598	3.29E-40	7.35E-39	80.4826874
SPRY2	1.005331897	6.038862411	14.16896606	3.42E-40	7.63E-39	80.44555894
PLAC8	0.946804896	1.081760084	14.16871998	3.43E-40	7.65E-39	80.44286395
MGAT4B	0.542936591	5.245163462	14.16829049	3.45E-40	7.68E-39	80.43816029
METTL23	0.423015985	4.968850911	14.16736528	3.48E-40	7.75E-39	80.42802785
MOV10	0.751650857	4.068364703	14.16718324	3.49E-40	7.76E-39	80.42603434
PEX2	0.449438651	4.994215979	14.16698538	3.49E-40	7.77E-39	80.42386755
ARHGDIG	-1.481100258	4.117364663	-14.16412155	3.61E-40	8.02E-39	80.39250734
TP53RK	0.448972665	4.261533687	14.15946411	3.80E-40	8.43E-39	80.34151369
AC109826.1	0.539966309	1.11025966	14.15388977	4.04E-40	8.96E-39	80.28049312
PRR13	0.419481112	5.59988315	14.15387874	4.04E-40	8.96E-39	80.28037245
PRKD2	0.651423635	3.984035841	14.15087662	4.17E-40	9.25E-39	80.24751458
GJC1	1.042862719	2.448611011	14.14738912	4.34E-40	9.61E-39	80.20934923
ASF1B	1.548822776	3.128376281	14.1453542	4.44E-40	9.82E-39	80.18708244
PGD	0.539857129	7.11122841	14.14440389	4.48E-40	9.92E-39	80.17668455
ICAM1	1.350382768	3.487590706	14.14425476	4.49E-40	9.93E-39	80.17505285
JTB	0.403472595	7.730185781	14.14323383	4.54E-40	1.00E-38	80.16388263
PPIC	1.150744739	3.6356113	14.13991981	4.71E-40	1.04E-38	80.12762633
FAAH	-0.952984763	4.320221281	-14.13928595	4.74E-40	1.05E-38	80.12069229
FABP5	2.027627439	3.651630501	14.13773571	4.83E-40	1.06E-38	80.10373422
AC108463.1	0.748389602	0.821829251	14.13717667	4.85E-40	1.07E-38	80.09761918
ANGPT2	1.428112978	2.823191721	14.13558672	4.94E-40	1.09E-38	80.08022811
TSPYL2	-0.985762904	5.914566327	-14.13204514	5.14E-40	1.13E-38	80.04149395
RUVBL1	0.499307001	4.633982573	14.13186098	5.15E-40	1.13E-38	80.03947995
AJUBA	0.816197852	2.206382676	14.13045869	5.23E-40	1.15E-38	80.02414475
ZNF792	0.442210079	1.756828337	14.12684623	5.44E-40	1.20E-38	79.98464327
MIR124-2HG	-1.179384006	2.019821784	-14.12188151	5.75E-40	1.26E-38	79.93036422
FLOT1	0.458643247	7.761901937	14.11991381	5.87E-40	1.29E-38	79.90885439
ORC1	1.084624318	1.801684861	14.11590676	6.14E-40	1.35E-38	79.86505646
RNASE3	1.079588613	1.627048616	14.11435072	6.24E-40	1.37E-38	79.84805042
NFIL3	0.786966895	5.180517978	14.11424989	6.25E-40	1.37E-38	79.84694853
ZNF567	0.537646738	2.477061913	14.11089758	6.48E-40	1.42E-38	79.81031477
CCBL2	0.55601218	4.856175283	14.11085687	6.49E-40	1.42E-38	79.8098699
RP1-239B22.5	-0.916119909	2.268656324	-14.10619725	6.83E-40	1.49E-38	79.75895794
TTC38	0.788834303	4.122411479	14.10278058	7.09E-40	1.55E-38	79.72163261
HIST1H2BJ	0.962896881	1.627165859	14.10106299	7.23E-40	1.58E-38	79.70287065
TOR4A	0.727815165	2.507570574	14.10052271	7.27E-40	1.59E-38	79.69696927
PSMD6	0.318334581	4.432239157	14.09959229	7.34E-40	1.60E-38	79.68680667
AC140481.8	-0.258288724	0.205275586	-14.09787141	7.48E-40	1.63E-38	79.6680112
KIF21B	-1.270638681	4.693650087	-14.09782997	7.49E-40	1.63E-38	79.6675586
PUS10	0.314296766	1.742257988	14.09733862	7.53E-40	1.64E-38	79.66219232
CTC-498J12.1	0.902860832	1.45140322	14.09596069	7.64E-40	1.66E-38	79.64714372
MT-CYB	-0.769433892	13.60772306	-14.09418151	7.79E-40	1.69E-38	79.6277142
B4GALT4	0.472629334	3.606436444	14.09347606	7.85E-40	1.71E-38	79.62001074
CXCL16	0.816014636	6.225994496	14.09189305	7.99E-40	1.73E-38	79.60272526
AC005083.1	0.648886414	0.584870552	14.09185199	8.00E-40	1.73E-38	79.60227685
CARD8	0.53983204	3.30276204	14.09166016	8.01E-40	1.74E-38	79.60018223
EFEMP1	1.447205125	6.694570918	14.09088626	8.08E-40	1.75E-38	79.59173214
CCDC89	0.932304509	1.867639218	14.09050672	8.12E-40	1.76E-38	79.58758812
ZNF473	0.565549296	2.724150126	14.08682667	8.45E-40	1.83E-38	79.54741042
TGFB1	0.918433526	5.598320636	14.08655765	8.48E-40	1.83E-38	79.54447351
UNC79	-1.286987457	2.933724049	-14.08494255	8.63E-40	1.86E-38	79.52684233
CCNA2	1.361658806	3.081962444	14.08353486	8.76E-40	1.89E-38	79.51147621
MMD2	-1.642992889	4.566489872	-14.08282413	8.83E-40	1.91E-38	79.50371837
TMEM126A	0.431462795	5.906129132	14.08225509	8.89E-40	1.92E-38	79.49750725
C15orf48	1.049774375	1.008672038	14.07929734	9.18E-40	1.98E-38	79.46522534
PLA2G15	0.499608037	4.511544165	14.0791678	9.19E-40	1.98E-38	79.46381159
GPBP1L1	0.481896913	4.780412171	14.07455701	9.67E-40	2.08E-38	79.41349551
TMEM176B	1.421293461	5.941324335	14.07403622	9.73E-40	2.09E-38	79.40781286
SOCS1	1.151379543	2.117154471	14.0714099	1.00E-39	2.15E-38	79.37915735
ENY2	0.376165397	4.459589316	14.06995241	1.02E-39	2.19E-38	79.36325615
LXN	1.049460362	2.812794056	14.06989799	1.02E-39	2.19E-38	79.36266241
BACE2	0.899069653	2.448313974	14.06565428	1.07E-39	2.29E-38	79.31636879
CDKN2C	1.44542676	4.887636221	14.06426338	1.08E-39	2.32E-38	79.30119738
RP11-482M8.3	-0.953280966	1.419717533	-14.06417877	1.08E-39	2.32E-38	79.30027456
PWAR6	-1.165123141	4.926342934	-14.0606036	1.13E-39	2.42E-38	79.26128209
NSMCE2	0.507353123	3.809386938	14.05869558	1.15E-39	2.47E-38	79.24047462
CP	1.638306497	2.982152467	14.05752119	1.17E-39	2.50E-38	79.22766831
PDZD11	0.438781821	6.853019751	14.05626021	1.18E-39	2.53E-38	79.21391848
RIPK3	0.617373207	1.44555911	14.05156076	1.25E-39	2.66E-38	79.16268114
KCNK3	-1.402629746	2.650751934	-14.05132769	1.25E-39	2.67E-38	79.16014022
RPA1	0.453187604	6.03330479	14.05034657	1.26E-39	2.69E-38	79.14944458
RLTPR	-0.909575985	1.49481805	-14.04991412	1.27E-39	2.70E-38	79.14473038
LRRC36	0.65486172	0.833426999	14.04819692	1.29E-39	2.75E-38	79.12601163
CD93	1.382474447	3.674107549	14.04701532	1.31E-39	2.79E-38	79.11313208
IFNAR2	0.52143319	3.738745774	14.04489662	1.34E-39	2.85E-38	79.09003944
DYX1C1	0.439641108	1.386293264	14.04435506	1.35E-39	2.87E-38	79.08413714
GINS4	0.7203805	1.607311849	14.04316521	1.37E-39	2.90E-38	79.0711696
FAM57B	-1.224954438	4.022839886	-14.04186685	1.39E-39	2.94E-38	79.05702011
TLR8	0.844953901	1.126242139	14.03750456	1.45E-39	3.09E-38	79.00948555
SIL1	0.537238072	4.71980076	14.03696341	1.46E-39	3.10E-38	79.00358929
APBB1	-0.652604286	6.835048604	-14.03591219	1.48E-39	3.14E-38	78.99213596
DDX60L	0.714480015	2.148257974	14.03490488	1.50E-39	3.17E-38	78.98116148
ECT2	1.016113626	3.1709653	14.03214146	1.54E-39	3.27E-38	78.95105655
ZDHHC22	-1.659048855	5.918345251	-14.02668681	1.64E-39	3.46E-38	78.89164291
WDR34	0.752129335	5.811975009	14.0245423	1.68E-39	3.54E-38	78.86828785
RP11-57H14.4	-0.697797421	3.383329936	-14.02353702	1.69E-39	3.58E-38	78.85734036
NFAM1	0.895427229	2.6111905	14.0225323	1.71E-39	3.62E-38	78.84639946
TMEM37	0.931872329	2.571152212	14.02174729	1.73E-39	3.65E-38	78.83785138
TMEM246	-1.24893866	3.892404231	-14.02072454	1.75E-39	3.69E-38	78.82671482
C1orf54	0.896744671	4.680320598	14.01904171	1.78E-39	3.75E-38	78.80839185
FARS2	0.395013795	4.38650889	14.01695986	1.82E-39	3.84E-38	78.78572597
SLC2A4RG	0.847397928	4.99903452	14.01507989	1.86E-39	3.92E-38	78.76525968
HIP1R	-1.22864622	6.218458219	-14.01278303	1.91E-39	4.01E-38	78.74025692
ISG20	0.824122301	1.445897348	14.01035703	1.96E-39	4.12E-38	78.71385096
TMBIM6	0.456228469	8.960087283	14.01031777	1.96E-39	4.12E-38	78.71342359
IL2RG	0.916245245	1.842965799	14.01012592	1.96E-39	4.12E-38	78.71133553
GBGT1	0.744792306	2.553991935	14.01010978	1.96E-39	4.12E-38	78.71115991
ARPP21	-1.250434462	3.572579534	-14.00910826	1.98E-39	4.16E-38	78.70025962
CTD-2228A4.1	-0.866347891	0.981983478	-14.00908484	1.98E-39	4.16E-38	78.70000467
MADD	-0.696354616	5.374131829	-14.00775316	2.01E-39	4.22E-38	78.68551167
SPINK8	1.389482231	2.866334431	13.99672915	2.27E-39	4.76E-38	78.5655642
STAT1	0.931408621	6.087392667	13.99552114	2.30E-39	4.82E-38	78.55242365
TRIAP1	0.594465711	5.561508407	13.99523982	2.31E-39	4.83E-38	78.54936356
C21orf59	0.484446757	4.283766949	13.9937061	2.35E-39	4.91E-38	78.53268091
RP11-86H7.6	0.392714079	0.506803171	13.9905239	2.43E-39	5.09E-38	78.49807077
ANKRD53	0.783606252	1.402998128	13.99004699	2.44E-39	5.11E-38	78.49288414
MAP1LC3C	1.340003627	1.323378402	13.98951091	2.46E-39	5.14E-38	78.48705423
H2AFY	0.420075552	4.968791725	13.98881864	2.48E-39	5.17E-38	78.47952577
SLC9A2	-0.531899889	0.700242149	-13.98643295	2.54E-39	5.31E-38	78.45358326
SYS1	0.437154096	4.63769243	13.98300227	2.64E-39	5.51E-38	78.41628147
TMOD3	0.562005688	3.548913375	13.98102173	2.70E-39	5.62E-38	78.39474951
TGDS	0.512788971	3.540402091	13.98074091	2.71E-39	5.64E-38	78.39169657
RINL	0.841972426	2.281390304	13.97767016	2.80E-39	5.83E-38	78.35831567
TFRC	0.962990292	4.825954958	13.97333591	2.94E-39	6.11E-38	78.31120679
C10orf55	0.511064838	0.50102737	13.97109493	3.01E-39	6.25E-38	78.28685279
GSDMD	1.011089696	3.510573936	13.9703422	3.03E-39	6.30E-38	78.27867286
IL7	0.606018523	0.899472573	13.96951666	3.06E-39	6.35E-38	78.26970215
RP11-218E20.3	0.572211293	0.727871581	13.96883171	3.08E-39	6.40E-38	78.26225926
PYCARD	0.995645963	3.756262652	13.96663823	3.16E-39	6.55E-38	78.23842574
DESI2	0.667115833	4.482613533	13.96465042	3.23E-39	6.69E-38	78.21682877
NMNAT2	-1.480134505	4.422126329	-13.96416964	3.25E-39	6.72E-38	78.21160553
COA1	0.407245197	3.711756288	13.96389643	3.26E-39	6.74E-38	78.20863734
PTPRT	-1.551609436	3.044789922	-13.96325292	3.28E-39	6.78E-38	78.20164633
RP11-1334A24.6	0.808479354	1.613271873	13.96297013	3.29E-39	6.80E-38	78.19857423
FXYD5	0.987768901	4.507550556	13.96207466	3.32E-39	6.86E-38	78.18884641
HN1L	0.779196178	4.618567737	13.9619502	3.33E-39	6.87E-38	78.18749445
RP11-352D13.6	-0.102093732	0.143970953	-13.96076774	3.37E-39	6.95E-38	78.17464954
SLC15A3	0.922530336	3.561533818	13.96001787	3.40E-39	7.00E-38	78.16650407
KXD1	0.36257204	5.879220953	13.95767721	3.49E-39	7.18E-38	78.1410804
FILIP1L	1.045805705	3.147044147	13.95624681	3.54E-39	7.29E-38	78.12554492
PIK3CG	0.76291441	1.369559607	13.95404016	3.63E-39	7.46E-38	78.10158036
VSTM2B	-1.478336301	4.231450937	-13.95042118	3.77E-39	7.76E-38	78.06228226
POLR2L	0.743725566	7.163692223	13.94932897	3.82E-39	7.85E-38	78.05042318
CPT2	0.458366878	4.467908981	13.94910775	3.83E-39	7.86E-38	78.04802133
PTBP1	0.662552006	6.108171131	13.94815926	3.87E-39	7.94E-38	78.03772323
TOR1B	0.476208939	4.954350025	13.94337202	4.08E-39	8.36E-38	77.98575257
ZNF845	0.527146725	2.336433828	13.94288915	4.10E-39	8.40E-38	77.98051103
RP11-155G14.6	0.827952446	1.094885926	13.93966261	4.24E-39	8.70E-38	77.94548976
SEC61G	1.724361122	6.512614665	13.93875516	4.29E-39	8.78E-38	77.93564104
BRSK2	-1.064968635	4.216684541	-13.93599332	4.42E-39	9.04E-38	77.9056684
PSMD14	0.431171659	4.89390837	13.93437684	4.50E-39	9.20E-38	77.88812724
UQCRQ	0.568168381	7.497500724	13.9342769	4.50E-39	9.20E-38	77.8870428
APOBEC3D	0.657998149	0.998696734	13.93256862	4.59E-39	9.37E-38	77.86850676
ANKRD24	-0.919229633	3.048929492	-13.93188591	4.62E-39	9.44E-38	77.86109915
ZNF394	0.348665676	3.807631148	13.93165495	4.63E-39	9.46E-38	77.85859326
ACOT9	0.751340677	3.900577501	13.93008915	4.71E-39	9.61E-38	77.84160498
CYB5R1	0.717916	5.035328558	13.92557251	4.95E-39	1.01E-37	77.7926073
TMEM51	0.803043959	4.220619082	13.92507914	4.98E-39	1.01E-37	77.7872556
RP11-262I2.2	-0.789378675	1.118703322	-13.92447685	5.01E-39	1.02E-37	77.78072269
PDCD10	0.418798592	4.755615712	13.92442006	5.01E-39	1.02E-37	77.78010669
TVP23B	0.425629544	3.260455012	13.92126804	5.19E-39	1.06E-37	77.74591959
HHEX	0.731956025	2.717258048	13.91900591	5.32E-39	1.08E-37	77.72138693
TRIM5	0.893843857	3.250931834	13.91633809	5.48E-39	1.11E-37	77.69245756
IL15	0.446752335	0.530631851	13.91213262	5.73E-39	1.16E-37	77.64686046
ASTE1	0.413723179	3.280367752	13.90964566	5.89E-39	1.20E-37	77.61989972
CCDC125	0.644332107	2.248093116	13.9021249	6.40E-39	1.30E-37	77.53838457
SAA1	2.446378892	1.682678778	13.90178024	6.42E-39	1.30E-37	77.53464947
PRIMPOL	0.506152182	3.960252974	13.90126535	6.46E-39	1.31E-37	77.52906974
ST20	0.803365581	2.388768591	13.9011185	6.47E-39	1.31E-37	77.52747836
DNAJC22	0.889616185	1.700857453	13.89395048	6.99E-39	1.41E-37	77.44981268
ERI3	0.454326422	6.724517625	13.89355287	7.02E-39	1.42E-37	77.44550528
COMMD1	0.422445307	4.662718975	13.89237895	7.11E-39	1.44E-37	77.43278818
RNF14	0.41766227	5.238784526	13.89207388	7.14E-39	1.44E-37	77.42948345
CACNA1I	-1.014034828	1.374912008	-13.89142423	7.19E-39	1.45E-37	77.4224461
FYTTD1	0.421712477	4.911345553	13.89128364	7.20E-39	1.45E-37	77.42092321
RP11-1134I14.8	-0.816069827	3.146177685	-13.89051898	7.26E-39	1.46E-37	77.41264026
S100A2	0.94558763	2.233641198	13.88647712	7.59E-39	1.53E-37	77.36886261
IQCC	0.49537315	2.956685039	13.88088966	8.06E-39	1.62E-37	77.30835625
GABRD	-1.651719167	4.366430589	-13.87864198	8.26E-39	1.66E-37	77.28402
NIPSNAP3A	0.80362763	4.469240716	13.8748626	8.61E-39	1.73E-37	77.24310471
NDUFS5	0.554867471	9.302850094	13.87303649	8.79E-39	1.77E-37	77.22333765
DYNLT1	0.683797132	6.189467614	13.87164831	8.92E-39	1.79E-37	77.2083121
EN1	1.484610748	1.309599311	13.87040736	9.04E-39	1.82E-37	77.19488078
FES	0.765758983	3.129211188	13.86960428	9.12E-39	1.83E-37	77.18618904
ARHGAP25	0.764172078	2.905607421	13.86711503	9.37E-39	1.88E-37	77.1592498
ZNF582	0.451894243	2.698410567	13.86303918	9.80E-39	1.96E-37	77.11514578
NRSN1	-1.456246519	4.216812828	-13.85886796	1.03E-38	2.05E-37	77.07001752
LGALS1	1.357537244	8.357412213	13.85568796	1.06E-38	2.13E-37	77.03561828
CDCA2	1.062664753	1.470196927	13.85560267	1.06E-38	2.13E-37	77.0346957
PELI3	-0.694563491	4.005610156	-13.85472988	1.07E-38	2.15E-37	77.02525525
AKR7A2	0.486866764	6.2690873	13.85452621	1.07E-38	2.15E-37	77.02305231
LRRC59	0.506913721	6.069994108	13.85427904	1.08E-38	2.15E-37	77.02037884
UQCRFS1	0.499767067	5.785871616	13.85047881	1.12E-38	2.24E-37	76.97927854
RIPPLY2	-1.182002324	3.715396142	-13.84964247	1.13E-38	2.26E-37	76.97023421
FAM126A	0.826996405	2.838239901	13.84779384	1.16E-38	2.31E-37	76.95024382
SLC26A2	0.793857255	2.840577909	13.84696212	1.17E-38	2.33E-37	76.94125044
EPB41L4A-AS1	-0.695755012	4.715495282	-13.84595903	1.18E-38	2.35E-37	76.93040448
CACNA2D2	-0.956947409	2.45451233	-13.84016264	1.26E-38	2.50E-37	76.86773907
METTL4	0.443035071	2.91136202	13.8399682	1.26E-38	2.51E-37	76.8656372
PPP2R2C	-1.561330216	3.722301156	-13.8357388	1.32E-38	2.62E-37	76.81992233
LILRB1	0.959193079	2.501397726	13.83565044	1.32E-38	2.62E-37	76.81896742
SIRPB2	0.85373792	1.846864252	13.83451508	1.34E-38	2.65E-37	76.80669688
ORC5	0.535131626	3.991073802	13.83437279	1.34E-38	2.66E-37	76.80515914
RRM2	1.708280916	3.066095284	13.8339775	1.34E-38	2.67E-37	76.80088708
RP11-158J3.2	-1.384281598	1.890111116	-13.83371175	1.35E-38	2.67E-37	76.79801513
RP11-500C11.3	0.476059292	1.342677865	13.83251008	1.37E-38	2.71E-37	76.78502908
IL13RA2	2.109112265	2.574551208	13.83179001	1.38E-38	2.73E-37	76.77724774
FNTA	0.377401807	4.497532537	13.83011091	1.40E-38	2.78E-37	76.75910383
DAPP1	0.632752889	1.07367243	13.82579775	1.47E-38	2.91E-37	76.71250242
ACTN1	1.318269237	4.884940307	13.82213488	1.53E-38	3.02E-37	76.67293359
LINC01579	1.452512357	1.50276417	13.81499233	1.65E-38	3.27E-37	76.59579189
TAX1BP3	0.638393205	5.134977596	13.81292847	1.69E-38	3.34E-37	76.57350581
ASNA1	0.46666356	7.654110775	13.81281674	1.69E-38	3.34E-37	76.5722993
GINS2	1.098873086	2.972150436	13.81277305	1.69E-38	3.34E-37	76.57182762
CISD2	0.423425293	5.016531805	13.81214553	1.71E-38	3.36E-37	76.56505191
COL8A2	1.17581238	2.805529388	13.80903762	1.76E-38	3.48E-37	76.53149646
HEXA	0.466960791	3.920338423	13.80852869	1.77E-38	3.49E-37	76.52600207
EIF5A	0.470062111	8.252200683	13.80661274	1.81E-38	3.56E-37	76.50531849
TAS1R1	0.53879948	0.842054765	13.80089727	1.93E-38	3.79E-37	76.4436271
SPATA6	1.166799834	3.668946561	13.80074017	1.93E-38	3.79E-37	76.44193166
S100A9	2.039902736	4.99790757	13.79958234	1.96E-38	3.84E-37	76.42943609
DLGAP3	-1.247031542	3.221969213	-13.79938789	1.96E-38	3.85E-37	76.42733764
DNAJB1	0.832485481	6.86102454	13.79779182	1.99E-38	3.91E-37	76.41011368
THAP1	0.345161151	3.839459709	13.79098566	2.15E-38	4.21E-37	76.33667787
UTP18	0.415813202	5.450181386	13.79078079	2.15E-38	4.22E-37	76.33446779
FCGR2B	1.084559505	0.981750787	13.78781292	2.22E-38	4.35E-37	76.30245231
E2F7	1.030466525	1.266424772	13.78766065	2.23E-38	4.36E-37	76.30080987
CENPK	1.11570774	1.768996969	13.78285968	2.34E-38	4.59E-37	76.2490286
RP11-507K2.6	-0.474498711	1.152678455	-13.78029931	2.41E-38	4.71E-37	76.22141785
ZMYM6	0.299065993	2.589687325	13.77642418	2.51E-38	4.91E-37	76.17963419
CMC1	0.379511266	2.047660241	13.77204718	2.64E-38	5.15E-37	76.13244718
NFE2L3	0.862633335	2.473820745	13.77141837	2.66E-38	5.18E-37	76.12566892
ZNF461	0.502474234	2.867118103	13.77101616	2.67E-38	5.20E-37	76.12133342
CCR1	1.146559499	3.735041291	13.76988108	2.70E-38	5.26E-37	76.10909834
H2AFX	0.763078131	6.88700357	13.76879475	2.73E-38	5.32E-37	76.09738934
AURKA	1.113333729	2.79436024	13.76534953	2.84E-38	5.52E-37	76.06025854
ADORA3	1.127691208	4.733159755	13.76372266	2.89E-38	5.62E-37	76.04272678
PPP1R3E	-0.599086563	3.557096534	-13.76337726	2.90E-38	5.64E-37	76.03900484
CD40	0.812720249	2.836344452	13.76329066	2.90E-38	5.64E-37	76.03807166
DALRD3	0.495792549	4.340490403	13.76136759	2.96E-38	5.76E-37	76.01734978
NCK1	0.471647364	4.504112987	13.76109457	2.97E-38	5.77E-37	76.01440809
MINA	0.783322563	3.220698437	13.75754301	3.09E-38	5.99E-37	75.97614336
ICMT	0.518665772	5.322830536	13.75543494	3.16E-38	6.13E-37	75.9534336
FAM19A2	-1.098956225	1.857505353	-13.75368724	3.22E-38	6.24E-37	75.9346075
EFHC1	0.608009759	3.813125485	13.74719671	3.45E-38	6.69E-37	75.86470397
TMEM209	0.632821434	4.300952605	13.74691149	3.46E-38	6.71E-37	75.86163258
EIF3K	0.471709441	7.019651936	13.74535124	3.52E-38	6.82E-37	75.84483148
KIF4A	1.344287135	2.666097538	13.74180517	3.66E-38	7.08E-37	75.80665084
RAD51AP1	1.081690762	2.763232777	13.74069194	3.71E-38	7.17E-37	75.79466584
ZIK1	0.667400698	3.15481178	13.73845338	3.80E-38	7.34E-37	75.77056719
GTF2A2	0.404862223	5.301612519	13.73680668	3.87E-38	7.47E-37	75.75284151
SIAH2	0.452689426	4.781097983	13.73612697	3.89E-38	7.52E-37	75.74552515
PLA2G4A	0.975041194	3.307315577	13.73461847	3.96E-38	7.64E-37	75.72928867
LOXL2	1.364190432	3.35833169	13.73252383	4.05E-38	7.81E-37	75.70674499
NFE2L2	0.461645094	5.997928829	13.73239969	4.05E-38	7.81E-37	75.70540895
AC091878.1	-0.715094701	0.894392374	-13.73114795	4.11E-38	7.92E-37	75.69193804
CBX7	-0.873757037	4.418060463	-13.73103497	4.12E-38	7.92E-37	75.69072216
RP11-24F11.2	0.93795386	1.881109479	13.72957017	4.18E-38	8.05E-37	75.67495926
MRPS6	0.524768632	4.755081668	13.72908597	4.20E-38	8.08E-37	75.66974894
G6PC3	0.467153831	6.058482464	13.72541924	4.37E-38	8.41E-37	75.63029588
TMEM63C	-0.988409339	3.192543694	-13.7221182	4.53E-38	8.71E-37	75.59478273
JUN	0.947051415	7.44881092	13.71935119	4.67E-38	8.97E-37	75.56501839
LILRA2	0.866460597	2.125642147	13.71845521	4.72E-38	9.05E-37	75.55538128
COX6B1	0.53648816	8.6422402	13.71804826	4.74E-38	9.08E-37	75.5510042
NCSTN	0.482773663	6.581179806	13.71757386	4.76E-38	9.13E-37	75.54590173
MARVELD1	1.139805316	3.486032505	13.71696469	4.79E-38	9.18E-37	75.53935002
NEK11	0.775086371	3.535860688	13.71354872	4.97E-38	9.52E-37	75.5026133
SLAIN2	0.468402268	3.927463197	13.71311554	5.00E-38	9.56E-37	75.4979551
PDZD7	-0.647238908	1.476984948	-13.71053079	5.14E-38	9.83E-37	75.47016168
UBE2D4	0.426662586	5.070278643	13.70707761	5.34E-38	1.02E-36	75.43303479
NRD1	0.443333749	5.758607988	13.70457222	5.48E-38	1.05E-36	75.40610142
PLIN2	1.115524697	3.820487878	13.70095199	5.70E-38	1.09E-36	75.3671884
EVC2	0.860048588	0.976273174	13.70083937	5.71E-38	1.09E-36	75.36597789
HSPA6	1.520646603	2.597592756	13.70079974	5.71E-38	1.09E-36	75.36555203
CENPU	1.412754301	2.951443409	13.70056884	5.73E-38	1.09E-36	75.36307027
SYNGR1	-0.933151578	5.485883393	-13.70017996	5.75E-38	1.10E-36	75.3588907
RP11-244M2.1	0.872001838	0.82563275	13.69848696	5.86E-38	1.11E-36	75.34069562
MCF2	-1.017197415	1.741468101	-13.69774084	5.90E-38	1.12E-36	75.33267731
GEM	1.254091392	4.470440426	13.69689716	5.96E-38	1.13E-36	75.3236108
RP11-1C8.4	-1.131225228	1.458045397	-13.69632624	5.99E-38	1.14E-36	75.31747563
IRF2	0.496613827	5.105496068	13.69574775	6.03E-38	1.15E-36	75.31125936
S100A16	1.052304757	7.625364643	13.69488965	6.09E-38	1.16E-36	75.30203868
PTPN6	0.886259199	3.697787246	13.6944167	6.12E-38	1.16E-36	75.2969567
FUT4	0.621909498	1.823648419	13.69404114	6.14E-38	1.17E-36	75.29292133
DDIT4L	1.700777335	2.064566899	13.69399394	6.15E-38	1.17E-36	75.29241424
EPSTI1	1.023974586	2.3046384	13.69351392	6.18E-38	1.17E-36	75.28725647
RUNX1T1	-0.69817156	1.865481846	-13.6930688	6.21E-38	1.18E-36	75.28247389
SUMO3	0.43228828	6.928854687	13.68824147	6.54E-38	1.24E-36	75.23061208
RP3-510D11.2	0.86385322	1.189929741	13.68409997	6.84E-38	1.29E-36	75.18612675
MYO1F	0.889351761	3.30663299	13.68110441	7.07E-38	1.34E-36	75.1539552
CLEC12A	0.688349734	0.621327652	13.67432867	7.61E-38	1.44E-36	75.08120031
STAT5A	0.79236536	3.415427033	13.67356292	7.67E-38	1.45E-36	75.07297928
DSCAML1	-1.499047621	4.085460788	-13.67059715	7.92E-38	1.49E-36	75.04114171
SLC4A7	0.695696057	2.915710163	13.66883143	8.07E-38	1.52E-36	75.02218845
APTR	0.439093081	3.675875478	13.66747137	8.19E-38	1.54E-36	75.00759062
MELK	1.455826633	2.406672206	13.66698459	8.23E-38	1.55E-36	75.00236608
RCC1	0.847136168	4.200819659	13.66675539	8.26E-38	1.55E-36	74.99990614
TBXAS1	0.895521904	3.627530496	13.66220657	8.67E-38	1.63E-36	74.95109002
AP4M1	0.51312084	4.155882632	13.65915292	8.96E-38	1.69E-36	74.91832461
PPP1R1A	-1.401740937	3.447711279	-13.65807153	9.07E-38	1.70E-36	74.90672247
ZNF420	0.508909377	3.575573117	13.65790569	9.08E-38	1.71E-36	74.90494314
DMRTA2	1.651067648	1.554255933	13.65429344	9.45E-38	1.77E-36	74.86619158
CD180	0.848243386	1.780103616	13.65378601	9.50E-38	1.78E-36	74.86074837
ARL13B	0.537573445	3.472294644	13.65336205	9.54E-38	1.79E-36	74.85620072
TM2D2	0.373237181	5.260957805	13.65329574	9.55E-38	1.79E-36	74.85548945
KIF20A	1.414089311	2.240803537	13.6516392	9.72E-38	1.82E-36	74.83772109
LSM14A	0.518867822	6.204177275	13.65125153	9.76E-38	1.83E-36	74.83356297
VIMP	0.44638028	5.288610086	13.64882038	1.00E-37	1.88E-36	74.80748868
MAN1C1	1.158636354	4.012182767	13.64881337	1.00E-37	1.88E-36	74.80741351
PHACTR4	0.546557432	4.344600524	13.6478242	1.01E-37	1.89E-36	74.79680527
TFPI	1.244740541	2.209324517	13.64653394	1.03E-37	1.92E-36	74.78296882
P2RY6	0.767524032	1.279174432	13.64439119	1.05E-37	1.96E-36	74.75999194
HCK	0.987194883	4.182524867	13.64405477	1.06E-37	1.97E-36	74.75638469
TTC4	0.325433795	1.994621297	13.63232251	1.20E-37	2.23E-36	74.6306177
SCMH1	0.532384789	4.343771773	13.63171906	1.21E-37	2.25E-36	74.62415045
SHC1	0.860894981	5.036355554	13.63093219	1.22E-37	2.27E-36	74.61571789
RP11-261N11.8	-0.537577716	0.618226186	-13.63026781	1.22E-37	2.28E-36	74.6085981
TCF7	0.685390402	1.533203989	13.62937864	1.24E-37	2.30E-36	74.59906979
RAB13	0.724738313	6.509230143	13.62809011	1.25E-37	2.33E-36	74.58526256
WIPI1	0.668346045	3.562050774	13.62594941	1.28E-37	2.39E-36	74.56232559
RPE	0.388505238	4.919593785	13.62577798	1.29E-37	2.39E-36	74.56048883
TEAD4	1.148453174	2.564880126	13.62115228	1.35E-37	2.51E-36	74.51093323
EMILIN2	1.26731878	2.225706856	13.61849874	1.39E-37	2.58E-36	74.48250988
PAXIP1-AS2	0.866379567	2.630827223	13.61785035	1.40E-37	2.60E-36	74.47556513
MUC1	0.859986357	2.55432188	13.61688079	1.41E-37	2.62E-36	74.46518078
BCAP31	0.397056803	7.754477416	13.61407253	1.46E-37	2.70E-36	74.43510575
NLRC4	0.605217196	1.707242492	13.61345708	1.47E-37	2.72E-36	74.42851508
RP3-337O18.9	0.731246167	0.831842254	13.61066613	1.51E-37	2.80E-36	74.39862969
VSTM2A	-1.693715546	2.93383444	-13.60946284	1.53E-37	2.84E-36	74.38574606
OIP5	1.050266322	2.262971464	13.60931901	1.54E-37	2.84E-36	74.38420607
CYTH1	-0.670986781	5.004961579	-13.60906232	1.54E-37	2.85E-36	74.38145774
ATF3	1.263771893	3.872892121	13.60898352	1.54E-37	2.85E-36	74.38061405
RP11-977G19.11	0.531009893	2.924957571	13.60886131	1.54E-37	2.85E-36	74.3793057
TCIRG1	0.949320757	3.808485646	13.60883693	1.54E-37	2.85E-36	74.37904462
C1orf53	0.866615728	3.488773388	13.60772155	1.56E-37	2.88E-36	74.36710305
PHEX-AS1	0.477381384	0.750238332	13.60767375	1.56E-37	2.88E-36	74.36659134
CMTR2	0.474729798	3.310223635	13.6075873	1.56E-37	2.88E-36	74.36566581
FLRT1	-1.239538002	4.015720192	-13.60746562	1.57E-37	2.88E-36	74.36436316
AIM1	0.913418236	1.313641323	13.60739546	1.57E-37	2.89E-36	74.363612
PRCP	0.66077783	5.570889442	13.60617453	1.59E-37	2.92E-36	74.35054125
RP1-197B17.5	0.450230754	1.399307641	13.59941784	1.71E-37	3.14E-36	74.2782193
STXBP1	-1.061998025	6.024519331	-13.59809758	1.73E-37	3.18E-36	74.26408994
TTC7A	0.55172323	4.19180468	13.59699302	1.75E-37	3.22E-36	74.25226966
HIST1H4I	0.852661322	2.820046788	13.59536437	1.78E-37	3.28E-36	74.23484185
NOD1	0.549265036	1.998807058	13.59511634	1.79E-37	3.28E-36	74.23218789
SNX32	-0.754434191	3.007418377	-13.59257815	1.84E-37	3.37E-36	74.20503
ACN9	0.892430431	4.082903633	13.591834	1.85E-37	3.40E-36	74.19706836
FN1	1.36994177	6.251524712	13.5914231	1.86E-37	3.41E-36	74.19267219
CFL1	0.344440704	8.930215172	13.59092617	1.87E-37	3.43E-36	74.18735579
ANKRD22	1.336546401	2.646840948	13.59059559	1.88E-37	3.44E-36	74.18381915
CSF2RB	0.801318542	1.726368993	13.58711262	1.95E-37	3.57E-36	74.14656031
TGFB1I1	0.947609651	3.48131826	13.5856575	1.98E-37	3.62E-36	74.1309959
LGALS3BP	0.858892943	7.729918786	13.58554962	1.98E-37	3.62E-36	74.12984202
LRRC41	0.456707796	5.105483987	13.58079706	2.09E-37	3.81E-36	74.07901404
APOBEC3B	0.963969642	1.661831935	13.57851556	2.14E-37	3.91E-36	74.05461744
PNMA3	-1.284606672	3.280713061	-13.57753414	2.16E-37	3.95E-36	74.04412356
NLRC5	0.788999599	2.643824359	13.57749697	2.16E-37	3.95E-36	74.04372615
TMEM220-AS1	0.888342687	1.285215719	13.57737363	2.17E-37	3.95E-36	74.04240737
ATP5E	0.466844428	6.824038604	13.57420597	2.24E-37	4.08E-36	74.00854027
GAPDH	0.627291281	11.37233417	13.5727919	2.28E-37	4.14E-36	73.99342328
MAD2L2	0.750438393	5.512536979	13.57019107	2.34E-37	4.26E-36	73.96562154
H2AFZ	0.626282136	7.376887924	13.57019021	2.34E-37	4.26E-36	73.96561238
FAM87B	0.364192908	0.593325846	13.5693893	2.36E-37	4.29E-36	73.95705156
SSTR1	-1.602970193	2.50378859	-13.56917711	2.37E-37	4.30E-36	73.95478366
CLECL1	0.611433009	0.861583232	13.56900529	2.37E-37	4.30E-36	73.9529471
CLEC4A	0.680998107	2.718850103	13.56850716	2.38E-37	4.33E-36	73.94762293
CTC-548K16.2	0.351377909	0.321444477	13.56823032	2.39E-37	4.34E-36	73.94466403
HLA-DRB5	1.654321441	6.322620017	13.56650136	2.44E-37	4.42E-36	73.92618548
CDKN3	1.217812439	2.756723851	13.56504126	2.47E-37	4.48E-36	73.91058151
RP3-369A17.4	0.792883446	1.602511532	13.56305131	2.53E-37	4.58E-36	73.88931652
PLA2G6	-0.642834082	3.889948652	-13.56200038	2.56E-37	4.63E-36	73.87808688
SNRPB	0.683670147	7.691565483	13.56012104	2.61E-37	4.72E-36	73.85800651
CD274	0.868657357	1.73888954	13.5579173	2.67E-37	4.83E-36	73.83446202
NFATC2	0.773710497	2.447079466	13.55542694	2.74E-37	4.96E-36	73.80785803
JAG1	1.005330337	4.522074493	13.55381879	2.79E-37	5.04E-36	73.79067997
PIK3AP1	0.909076896	3.355899869	13.54944199	2.93E-37	5.28E-36	73.74393352
NOL10	0.400882356	4.394766816	13.5468959	3.01E-37	5.43E-36	73.71674403
HAR1B	-0.852882176	1.164380309	-13.54520491	3.06E-37	5.52E-36	73.69868764
TNFRSF10C	0.724704074	1.426263251	13.54345388	3.12E-37	5.63E-36	73.67999164
LILRB3	0.622584192	0.912754192	13.53604073	3.38E-37	6.09E-36	73.60085562
IFIH1	0.881394662	3.366558565	13.53532197	3.41E-37	6.13E-36	73.59318419
CYB561D2	0.496456292	4.564567665	13.53227951	3.52E-37	6.34E-36	73.5607139
FHOD1	0.703020512	3.267184572	13.53186194	3.54E-37	6.36E-36	73.55625781
C6orf62	0.411084482	7.759222804	13.52865504	3.66E-37	6.58E-36	73.52203775
CELF4	-1.542369166	3.119531851	-13.52739009	3.71E-37	6.67E-36	73.50854111
ZNF503-AS2	0.476762394	1.618362108	13.52654302	3.74E-37	6.72E-36	73.49950342
CTD-2341M24.1	0.823298835	1.74385617	13.52454525	3.83E-37	6.87E-36	73.47819006
EFEMP2	1.397128007	4.241466278	13.52328337	3.88E-37	6.96E-36	73.4647285
EMC3	0.408291902	5.427072709	13.52281061	3.90E-37	6.99E-36	73.45968541
SLC38A6	0.563951169	2.516545887	13.5222025	3.92E-37	7.03E-36	73.45319858
KCNJ8	0.721202233	3.927293853	13.52193649	3.93E-37	7.05E-36	73.45036102
FRMPD1	-0.814821704	1.751471361	-13.5197816	4.03E-37	7.21E-36	73.42737594
VAV3	1.279123732	1.655930379	13.51907199	4.06E-37	7.26E-36	73.41980741
SRCIN1	-1.156627522	3.56813835	-13.51422576	4.27E-37	7.64E-36	73.36812464
PLIN3	0.804658136	6.298322837	13.51316512	4.32E-37	7.73E-36	73.35681488
RILPL2	0.494323906	3.203427219	13.51106923	4.42E-37	7.90E-36	73.33446754
NDC80	1.309805052	2.340111212	13.50446352	4.75E-37	8.48E-36	73.26404766
POP5	0.463497484	5.249445856	13.50059485	4.95E-37	8.83E-36	73.22281512
TRAF7	0.491043191	5.404279672	13.499962	4.98E-37	8.89E-36	73.21607088
SRP9	0.459271702	8.415683934	13.49244747	5.40E-37	9.63E-36	73.1360023
PNMAL2	-0.981603026	3.727541888	-13.4906099	5.51E-37	9.82E-36	73.11642673
PCNP	0.39904313	7.064397476	13.48731967	5.71E-37	1.02E-35	73.08137967
NAP1L3	-0.97466696	6.46067298	-13.48715905	5.72E-37	1.02E-35	73.07966896
TAF1B	0.457390314	3.3385933	13.48678022	5.74E-37	1.02E-35	73.07563408
SKA1	1.156013653	1.752281607	13.48010106	6.17E-37	1.10E-35	73.00450566
SNCG	-1.536892364	4.85422509	-13.47668168	6.40E-37	1.14E-35	72.96809963
GABRA3	-1.532610262	3.822259272	-13.47559406	6.47E-37	1.15E-35	72.95652089
CTC-297N7.9	0.865902123	1.170541426	13.47461346	6.54E-37	1.16E-35	72.94608189
A2M	0.853151245	8.327832077	13.47218304	6.71E-37	1.19E-35	72.92021087
GNAS-AS1	0.301531559	0.497354709	13.46958003	6.90E-37	1.22E-35	72.89250566
NCKAP1L	0.944509729	3.345380456	13.46952823	6.91E-37	1.22E-35	72.89195442
ALDH2	-0.812132144	6.236959559	-13.46598853	7.17E-37	1.27E-35	72.85428463
TMEM64	0.575017772	3.503572153	13.46525643	7.23E-37	1.28E-35	72.84649421
CTNNB1	0.459937019	7.528919318	13.46448863	7.29E-37	1.29E-35	72.83832425
ENO1	0.596829235	9.697628178	13.46305353	7.40E-37	1.31E-35	72.82305441
RP11-556E13.1	0.765288591	1.486926726	13.46149553	7.53E-37	1.33E-35	72.80647798
CAV1	1.397220711	4.701259248	13.45990939	7.66E-37	1.35E-35	72.78960337
AC074011.2	0.451281234	0.606360049	13.45975443	7.67E-37	1.35E-35	72.78795478
RP11-84C10.2	1.106364616	1.37671792	13.45830161	7.79E-37	1.38E-35	72.7724996
RP11-66N24.7	-0.500622412	0.821491537	-13.45805702	7.81E-37	1.38E-35	72.76989778
LY86	1.085065813	5.151202379	13.45705597	7.90E-37	1.39E-35	72.75924916
FAM3C	0.707017873	5.561171327	13.45351946	8.20E-37	1.45E-35	72.72163367
ARPC1A	0.453561742	7.172304625	13.45065571	8.46E-37	1.49E-35	72.69117802
HECW1	-0.981062653	1.720365801	-13.44936401	8.57E-37	1.51E-35	72.67744229
RASGRF1	-1.402197729	2.847226248	-13.44535742	8.95E-37	1.58E-35	72.63484148
ATF5	0.801773394	4.772139919	13.44404013	9.08E-37	1.60E-35	72.62083675
BRK1	0.365070494	8.582174767	13.44292647	9.19E-37	1.62E-35	72.60899748
HELQ	0.338520554	3.308729289	13.4425795	9.22E-37	1.62E-35	72.60530902
TMEM106A	0.770095547	2.393807245	13.44231052	9.25E-37	1.62E-35	72.60244962
SH2B3	0.68787073	4.221227884	13.4421112	9.27E-37	1.63E-35	72.60033084
VAMP2	-0.68494796	7.882526584	-13.44125565	9.35E-37	1.64E-35	72.59123632
HTR2A	-1.138692326	2.000289825	-13.43816235	9.67E-37	1.70E-35	72.55835713
AC062021.1	-2.197633016	2.790343438	-13.43758183	9.73E-37	1.71E-35	72.55218722
EMILIN1	1.108459878	4.80007889	13.43690209	9.80E-37	1.72E-35	72.54496292
GDNF-AS1	-1.035373065	1.72177462	-13.43630432	9.86E-37	1.73E-35	72.53860995
GNAI1	-0.933053367	5.038088706	-13.43522624	9.98E-37	1.75E-35	72.52715284
NALCN	-1.063800035	3.803571229	-13.4311308	1.04E-36	1.82E-35	72.48363414
RP11-463C8.7	-0.573184579	0.951274249	-13.42925042	1.06E-36	1.86E-35	72.46365558
GTF2H2C	0.385278052	1.282609769	13.42628131	1.10E-36	1.92E-35	72.43211277
AF064860.7	0.415338564	0.61518595	13.42588898	1.10E-36	1.93E-35	72.42794513
GSS	0.422268798	6.19183477	13.42146827	1.16E-36	2.02E-35	72.38098953
LGALS3	1.590448004	5.579428417	13.42124042	1.16E-36	2.02E-35	72.37856954
C2orf66	0.667795828	0.900430202	13.42020152	1.17E-36	2.04E-35	72.36753604
FBXO8	0.449107728	4.795506636	13.41912538	1.19E-36	2.07E-35	72.35610759
RP11-356I2.4	0.418241691	0.600276703	13.41574302	1.23E-36	2.14E-35	72.32019085
FAM222A	-1.20454277	5.254189613	-13.41172429	1.28E-36	2.23E-35	72.27752338
UCHL3	0.436943718	2.986278866	13.41040118	1.30E-36	2.26E-35	72.26347737
GANAB	0.504385032	7.693415425	13.40606162	1.36E-36	2.37E-35	72.21741472
SCN2B	-1.266901015	3.410392234	-13.4053792	1.37E-36	2.39E-35	72.21017193
RP11-219B4.5	0.164112114	0.176554038	13.40099427	1.44E-36	2.50E-35	72.16363793
ABCB7	0.45488659	4.617064011	13.39868225	1.47E-36	2.56E-35	72.13910574
RARRES3	1.076139956	6.321723773	13.39713783	1.50E-36	2.60E-35	72.12271973
HOXD10	1.444365034	1.091442723	13.39557043	1.52E-36	2.65E-35	72.10609104
LINC01150	0.879911178	2.163424951	13.39490989	1.54E-36	2.66E-35	72.09908366
FBXO39	0.580416601	0.488931645	13.39183885	1.59E-36	2.75E-35	72.06650699
CYP2E1	-0.633163272	1.158292254	-13.39098283	1.60E-36	2.78E-35	72.05742743
CD2	1.042276224	1.28123923	13.39048832	1.61E-36	2.79E-35	72.05218239
SCIN	1.269058604	2.763921379	13.39046822	1.61E-36	2.79E-35	72.05196924
SLC35A4	0.444522735	6.129221474	13.39013507	1.62E-36	2.80E-35	72.04843573
SPCS3	0.524283138	5.353686709	13.38898129	1.64E-36	2.83E-35	72.03619882
GPR89A	0.379126964	1.705833505	13.38847105	1.65E-36	2.84E-35	72.03078745
OMA1	0.4110452	3.122458601	13.38831575	1.65E-36	2.85E-35	72.02914048
[truncated: 32,519 more rows]
